# Supplementary material for: Simulating Serial-Target Antibacterial Drug Synergies Using Flux Balance Analysis
Source: PLoS One. 2016 Jan 28;11(1):e0147651. doi: 10.1371/journal.pone.0147651 (PMC4731467; doi:10.1371/journal.pone.0147651)
Supplement: S1 Table — (XLSX) [file pone.0147651.s001.xlsx]

## Sheet: TabS2 Data
Combination	Dataset	Type	x	AgentX	PosX	PathwayX	AgentY	PosY	PathwayY	x	max(I)X FBA-ko	max(I)Y FBA-ko	max(deltaI) FBA-ko	max(I) FBA-ko	Epist FBA-ko	x	ConcsX FBA-res	InhibX FBA-res	CmaxX FBA-res	EC50X FBA-res	IC50X FBA-res	logIC50X FBA-res	max(I)X FBA-res	ConcsY FBA-res	InhibY FBA-res	CmaxY FBA-res	EC50Y FBA-res	IC50Y FBA-res	logIC50Y FBA-res	max(I)Y FBA-res	Concs FBA-res	Inhib FBA-res	IC50 FBA-res	logIC50 FBA-res	SI50 FBA-res	CI50 FBA-res	logSI50 FBA-res	logCI50 FBA-res	max(deltaI) FBA-res	max(I) FBA-res	Epist FBA-res	x	ConcsX FBA-div	InhibX FBA-div	CmaxX FBA-div	EC50X FBA-div	IC50X FBA-div	logIC50X FBA-div	max(I)X FBA-div
Cyser_(single)	Drug	single	x	Cyser		Amino-Ala				x	1		0	1	None	x	5840.7;17522;52567;157700;473099	-2.816e-7;-2.816e-7;.5023;.8341;.9447	473099	50477	52407	-4.71939	0.9447										52407	-4.71939	1	1	0	0	0	0.9447	None	x	70.968;210.90;630.71;1890.1;5668.4	0.0446;.2035;.4951;.7614;.9076	5668.4	571.25	653.88	-2.8155	0.9076
Tcarb_(single)	Drug	single	x	Tcarb		Amino-SerGly				x	0.0553393		0	0.0553393	None	x	236.11;708.33;2125;6375;19125	-2.816e-7;-2.816e-7;.02984;.04684;.05251	19125	1954.8	19125	-4.2816	0.05251										19125	-4.2816	1	1	0	0	0	0.05251	None	x	1.0106;1.0318;1.0954;1.2861;1.8583	.004196;.01276;.03983;.05534;.05534	1.8583	1.0668	1.8583	-0.269116	0.05534
Sulfx_(single)	Drug	single	x	Sulfx		Cofac-Folate				x	1		0	1	None	x	361111;1083333;3250000;9750000;29250000	-2.816e-7;-2.816e-7;.4986;.8329;.9443	29250000	3135062	3277221	-6.51551	0.9443										3277221	-6.51551	1	1	0	0	0	0.9443	None	x	308.65;923.94;2769.8;8307.4;24920	.09365;.2381;.4862;.7401;.8953	24920	2483	3070.8	-3.48725	0.8953
Trimp_(single)	Drug	single	x	Trimp		Cofac-Folate				x	1		0	1	None	x	8930.9;26793;80378;241135;723406	-2.816e-7;-2.816e-7;.4946;.8315;.9438	723406	77919	82955	-4.91884	0.9438										82955	-4.91884	1	1	0	0	0	0.9438	None	x	7.5879;20.764;60.291;178.87;534.62	.1012;.2548;.5085;.7569;.9035	534.62	51.449	58.967	-1.77061	0.9035
Dfrox_(single)	Drug	single	x	Dfrox		Energy2-Citrate				x	1		0	1	None	x	222.44;667.32;2002.0;6005.9;18018	-2.816e-7;.01917;.4936;.8312;.9437	18018	1940.8	2077.9	-3.31762	0.9437										2077.9	-3.31762	1	1	0	0	0	0.9437	None	x	1.2624;1.7873;3.3619;8.0858;22.257	.1162;0.255;.4937;.7499;.9015	22.257	3.0786	3.4781	-0.541342	0.9015
Nfurz_(single)	Drug	single	x	Nfurz		Energy2-Citrate				x	1		0	1	None	x	222.44;667.32;2002.0;6005.9;18018	.08075;0.135;.4936;.8312;.9437	18018	1921	2077.9	-3.31762	0.9437										2077.9	-3.31762	1	1	0	0	0	0.9437	None	x	1.2130;1.6391;2.9174;6.7521;18.256	.2228;.3195;.5044;.7412;.8967	18.256	2.5299	2.887	-0.460447	0.8967
Dsulf_(single)	Drug	single	x	Dsulf		Energy4-Pyruvate				x	-2.8156e-07		0	-2.8156e-07	None	x	5555556;1.6667e7;50000000;1.5000e8;4.5000e8	-2.816e-7;-2.816e-7;-2.816e-7;-2.816e-7;-2.816e-7	450000000	5555556	450000000	-8.65321	0										450000000	-8.65321	1	1	0	0	0	0	None	x	5555556;1.6667e7;50000000;1.5000e8;4.5000e8	-2.816e-7;-2.816e-7;-2.816e-7;-2.816e-7;-2.816e-7	450000000	5555556	450000000	-8.65321	0
Ioact_(single)	Drug	single	x	Ioact		Energy4-Pyruvate				x	-2.8156e-07		0	-2.8156e-07	None	x	5555556;1.6667e7;50000000;1.5000e8;4.5000e8	-2.816e-7;-2.816e-7;-2.816e-7;-2.816e-7;-2.816e-7	450000000	5555556	450000000	-8.65321	0										450000000	-8.65321	1	1	0	0	0	0	None	x	5555556;1.6667e7;50000000;1.5000e8;4.5000e8	-2.816e-7;-2.816e-7;-2.816e-7;-2.816e-7;-2.816e-7	450000000	5555556	450000000	-8.65321	0
Azide_(single)	Drug	single	x	Azide		Energy5-Oxphos				x	0.610125		0	0.610125	None	x	4.1189;12.357;37.070;111.21;333.63	-2.816e-7;-2.816e-7;.3148;.5117;.5773	333.63	35.017	106.8	-2.02857	0.5773										106.8	-2.02857	1	1	0	0	0	0.5773	None	x	1.0106;1.0318;1.0954;1.2861;1.8583	0.123;.3509;.6101;.6101;.6101	1.8583	1.0275	1.0684	-0.0287339	0.6101
Appta_(single)	Drug	single	x	Appta		unknown				x	1		0	1	None	x	440.85;1322.6;3967.7;11903;35709	-2.816e-7;-2.816e-7;.4951;.8317;.9439	35709	3844	4083.2	-3.611	0.9439										4083.2	-3.611	1	1	0	0	0	0.9439	None	x	4.3056;10.917;30.751;90.252;268.76	.08645;.2242;.4981;.7614;.9073	268.76	27.532	31.18	-1.49388	0.9073
Ampcl_(single)	Drug	single	x	Ampcl		Wall-Murein				x	1		0	1	None	x	17361;52083;156250;468750;1406250	-2.816e-7;-2.816e-7;.4977;.8326;.9442	1406250	150892	158396	-5.19974	0.9442										158396	-5.19974	1	1	0	0	0	0.9442	None	x	8.2578;22.774;66.321;196.96;588.89	.06931;.2069;.4986;.7618;.9077	588.89	59.64	67.016	-1.82618	0.9077
Aztrm_(single)	Drug	single	x	Aztrm		Wall-Murein				x	1		0	1	None	x	17361;52083;156250;468750;1406250	-2.816e-7;-2.816e-7;.4977;.8326;.9442	1406250	150892	158396	-5.19974	0.9442										158396	-5.19974	1	1	0	0	0	0.9442	None	x	3.4885;8.4656;23.397;68.191;202.57	.06359;0.204;.4949;0.759;.9062	202.57	21.251	24.262	-1.38493	0.9062
Fosfm_(single)	Drug	single	x	Fosfm		Wall-Murein				x	1		0	1	None	x	8675.0;26025;78075;234226;702677	-2.816e-7;-2.816e-7;.4973;.8324;.9441	702677	75432	79333	-4.89945	0.9441										79333	-4.89945	1	1	0	0	0	0.9441	None	x	16.208;46.625;137.88;411.63;1232.9	.07755;.2071;.4991;0.762;.9076	1232.9	123.72	138.82	-2.14245	0.9076
Cyser_Ampcl	Drug	combo	x	Cyser		Amino-Ala	Ampcl		Wall-Murein	x	1		0	1	None	x	5840.7;17522;52567;157700;473099	-2.816e-7;-2.816e-7;.5023;.8341;.9447	473099	50477	52407	-4.71939	0.9447	17361;52083;156250;468750;1406250	-2.816e-7;-2.816e-7;.4977;.8326;.9442	1406250	150892	158396	-5.19974	0.9442	23201.7;69605;208817;626450;1879349	-2.816e-7;-2.816e-7;.5023;.8341;.9447	208180	-5.31844	1	1.9834	0	-0.29741	0	0.9447	None	x	70.968;210.90;630.71;1890.1;5668.4	0.0446;.2035;.4951;.7614;.9076	5668.4	571.25	653.88	-2.8155	0.9076
Cyser_Aztrm	Drug	combo	x	Cyser		Amino-Ala	Aztrm		Wall-Murein	x	1		0	1	None	x	5840.7;17522;52567;157700;473099	-2.816e-7;-2.816e-7;.5023;.8341;.9447	473099	50477	52407	-4.71939	0.9447	17361;52083;156250;468750;1406250	-2.816e-7;-2.816e-7;.4977;.8326;.9442	1406250	150892	158396	-5.19974	0.9442	23201.7;69605;208817;626450;1879349	-2.816e-7;-2.816e-7;.5023;.8341;.9447	208180	-5.31844	1	1.9834	0	-0.29741	0	0.9447	None	x	70.968;210.90;630.71;1890.1;5668.4	0.0446;.2035;.4951;.7614;.9076	5668.4	571.25	653.88	-2.8155	0.9076
Sulfx_Tcarb	Drug	combo	x	Sulfx		Cofac-Folate	Tcarb		Amino-SerGly	x	1		0	1	None	x	361111;1083333;3250000;9750000;29250000	-2.816e-7;-2.816e-7;.4986;.8329;.9443	29250000	3135062	3277221	-6.51551	0.9443	236.11;708.33;2125;6375;19125	-2.816e-7;-2.816e-7;.02984;.04684;.05251	19125	1954.8	19125	-4.2816	0.05251	361347.11;1084041.33;3252125;9756375;29269125	-2.816e-7;-2.816e-7;.4986;.8329;.9443	3279364	-6.51579	1	1.112	0	-0.0461048	0	0.9443	None	x	308.65;923.94;2769.8;8307.4;24920	.09365;.2381;.4862;.7401;.8953	24920	2483	3070.8	-3.48725	0.8953
Sulfx_Nfurz	Drug	combo	x	Sulfx		Cofac-Folate	Nfurz		Energy2-Citrate	x	1		0	1	None	x	361111;1083333;3250000;9750000;29250000	-2.816e-7;-2.816e-7;.4986;.8329;.9443	29250000	3135062	3277221	-6.51551	0.9443	222.44;667.32;2002.0;6005.9;18018	.08075;0.135;.4936;.8312;.9437	18018	1921	2077.9	-3.31762	0.9437	361333.44;1084000.32;3252002;9756005.9;29268018	.08075;0.135;.4986;.8329;.9443	3279240	-6.51577	1	1.9715	0	-0.294797	0	0.9443	None	x	308.65;923.94;2769.8;8307.4;24920	.09365;.2381;.4862;.7401;.8953	24920	2483	3070.8	-3.48725	0.8953
Sulfx_Dsulf	Drug	combo	x	Sulfx		Cofac-Folate	Dsulf		Energy4-Pyruvate	x	1		0	1	None	x	361111;1083333;3250000;9750000;29250000	-2.816e-7;-2.816e-7;.4986;.8329;.9443	29250000	3135062	3277221	-6.51551	0.9443	5555556;1.6667e7;50000000;1.5000e8;4.5000e8	-2.816e-7;-2.816e-7;-2.816e-7;-2.816e-7;-2.816e-7	450000000	5555556	450000000	-8.65321	0	5916667;17750333;53250000;159750000;479250000	-2.816e-7;-2.816e-7;.4986;.8329;.9443	53700000	-7.72997	1	1.112	0	-0.0461048	0	0.9443	None	x	308.65;923.94;2769.8;8307.4;24920	.09365;.2381;.4862;.7401;.8953	24920	2483	3070.8	-3.48725	0.8953
Sulfx_Ampcl	Drug	combo	x	Sulfx		Cofac-Folate	Ampcl		Wall-Murein	x	1		0	1	None	x	361111;1083333;3250000;9750000;29250000	-2.816e-7;-2.816e-7;.4986;.8329;.9443	29250000	3135062	3277221	-6.51551	0.9443	17361;52083;156250;468750;1406250	-2.816e-7;-2.816e-7;.4977;.8326;.9442	1406250	150892	158396	-5.19974	0.9442	378472;1135416;3406250;10218750;30656250	-2.816e-7;-2.816e-7;.4986;.8329;.9443	3434780	-6.5359	1	1.9947	0	-0.299878	0	0.9443	None	x	308.65;923.94;2769.8;8307.4;24920	.09365;.2381;.4862;.7401;.8953	24920	2483	3070.8	-3.48725	0.8953
Sulfx_Aztrm	Drug	combo	x	Sulfx		Cofac-Folate	Aztrm		Wall-Murein	x	1		0	1	None	x	361111;1083333;3250000;9750000;29250000	-2.816e-7;-2.816e-7;.4986;.8329;.9443	29250000	3135062	3277221	-6.51551	0.9443	17361;52083;156250;468750;1406250	-2.816e-7;-2.816e-7;.4977;.8326;.9442	1406250	150892	158396	-5.19974	0.9442	378472;1135416;3406250;10218750;30656250	-2.816e-7;-2.816e-7;.4986;.8329;.9443	3434780	-6.5359	1	1.9947	0	-0.299878	0	0.9443	None	x	308.65;923.94;2769.8;8307.4;24920	.09365;.2381;.4862;.7401;.8953	24920	2483	3070.8	-3.48725	0.8953
Trimp_Tcarb	Drug	combo	x	Trimp		Cofac-Folate	Tcarb		Amino-SerGly	x	1		-1.74971e-13	1	None	x	8930.9;26793;80378;241135;723406	-2.816e-7;-2.816e-7;.4946;.8315;.9438	723406	77919	82955	-4.91884	0.9438	236.11;708.33;2125;6375;19125	-2.816e-7;-2.816e-7;.02984;.04684;.05251	19125	1954.8	19125	-4.2816	0.05251	9167.01;27501.33;82503;247510;742531	-2.816e-7;-2.816e-7;.4946;.8315;.9438	85148	-4.93017	1	1.1147	0	-0.047158	0	0.9438	None	x	7.5879;20.764;60.291;178.87;534.62	.1012;.2548;.5085;.7569;.9035	534.62	51.449	58.967	-1.77061	0.9035
Trimp_Sulfx	Drug	combo	x	Trimp		Cofac-Folate	Sulfx		Cofac-Folate	x	1		0	1	None	x	8930.9;26793;80378;241135;723406	-2.816e-7;-2.816e-7;.4946;.8315;.9438	723406	77919	82955	-4.91884	0.9438	361111;1083333;3250000;9750000;29250000	-2.816e-7;-2.816e-7;.4986;.8329;.9443	29250000	3135062	3277221	-6.51551	0.9443	370041.9;1110126;3330378;9991135;29973406	-2.816e-7;-2.816e-7;.4986;.8329;.9443	3358272	-6.52612	1	1.9771	0	-0.296029	0	0.9443	None	x	7.5879;20.764;60.291;178.87;534.62	.1012;.2548;.5085;.7569;.9035	534.62	51.449	58.967	-1.77061	0.9035
Trimp_Nfurz	Drug	combo	x	Trimp		Cofac-Folate	Nfurz		Energy2-Citrate	x	1		-1.20015e-13	1	None	x	8930.9;26793;80378;241135;723406	-2.816e-7;-2.816e-7;.4946;.8315;.9438	723406	77919	82955	-4.91884	0.9438	222.44;667.32;2002.0;6005.9;18018	.08075;0.135;.4936;.8312;.9437	18018	1921	2077.9	-3.31762	0.9437	9153.34;27460.32;82380;247140.9;741424	.08075;0.135;.4946;.8315;.9438	85021	-4.92953	1	1.9944	0	-0.299812	0	0.9438	None	x	7.5879;20.764;60.291;178.87;534.62	.1012;.2548;.5085;.7569;.9035	534.62	51.449	58.967	-1.77061	0.9035
Trimp_Ampcl	Drug	combo	x	Trimp		Cofac-Folate	Ampcl		Wall-Murein	x	1		-9.99201e-16	1	None	x	8930.9;26793;80378;241135;723406	-2.816e-7;-2.816e-7;.4946;.8315;.9438	723406	77919	82955	-4.91884	0.9438	17361;52083;156250;468750;1406250	-2.816e-7;-2.816e-7;.4977;.8326;.9442	1406250	150892	158396	-5.19974	0.9442	26291.9;78876;236628;709885;2129656	-2.816e-7;-2.816e-7;.4977;.8326;.9442	239878	-5.37999	1	1.9822	0	-0.297147	0	0.9442	None	x	7.5879;20.764;60.291;178.87;534.62	.1012;.2548;.5085;.7569;.9035	534.62	51.449	58.967	-1.77061	0.9035
Trimp_Aztrm	Drug	combo	x	Trimp		Cofac-Folate	Aztrm		Wall-Murein	x	1		0	1	None	x	8930.9;26793;80378;241135;723406	-2.816e-7;-2.816e-7;.4946;.8315;.9438	723406	77919	82955	-4.91884	0.9438	17361;52083;156250;468750;1406250	-2.816e-7;-2.816e-7;.4977;.8326;.9442	1406250	150892	158396	-5.19974	0.9442	26291.9;78876;236628;709885;2129656	-2.816e-7;-2.816e-7;.4977;.8326;.9442	239878	-5.37999	1	1.9822	0	-0.297147	0	0.9442	None	x	7.5879;20.764;60.291;178.87;534.62	.1012;.2548;.5085;.7569;.9035	534.62	51.449	58.967	-1.77061	0.9035
Dfrox_Tcarb	Drug	combo	x	Dfrox		Energy2-Citrate	Tcarb		Amino-SerGly	x	1		0	1	None	x	222.44;667.32;2002.0;6005.9;18018	-2.816e-7;.01917;.4936;.8312;.9437	18018	1940.8	2077.9	-3.31762	0.9437	236.11;708.33;2125;6375;19125	-2.816e-7;-2.816e-7;.02984;.04684;.05251	19125	1954.8	19125	-4.2816	0.05251	458.55;1375.65;4127;12380.9;37143	-2.816e-7;.01917;.4936;.8312;.9437	4283.5	-3.6318	1	1.1153	0	-0.0473917	0.01831	0.9437	None	x	1.2624;1.7873;3.3619;8.0858;22.257	.1162;0.255;.4937;.7499;.9015	22.257	3.0786	3.4781	-0.541342	0.9015
Nfurz_Tcarb	Drug	combo	x	Nfurz		Energy2-Citrate	Tcarb		Amino-SerGly	x	1		0	1	None	x	222.44;667.32;2002.0;6005.9;18018	.08075;0.135;.4936;.8312;.9437	18018	1921	2077.9	-3.31762	0.9437	236.11;708.33;2125;6375;19125	-2.816e-7;-2.816e-7;.02984;.04684;.05251	19125	1954.8	19125	-4.2816	0.05251	458.55;1375.65;4127;12380.9;37143	.08075;0.135;.4936;.8312;.9437	4283.5	-3.6318	1	1.1153	0	-0.0473917	0.03425	0.9437	None	x	1.2130;1.6391;2.9174;6.7521;18.256	.2228;.3195;.5044;.7412;.8967	18.256	2.5299	2.887	-0.460447	0.8967
Nfurz_Dfrox	Drug	combo	x	Nfurz		Energy2-Citrate	Dfrox		Energy2-Citrate	x	1		7.99361e-14	1	None	x	222.44;667.32;2002.0;6005.9;18018	.08075;0.135;.4936;.8312;.9437	18018	1921	2077.9	-3.31762	0.9437	222.44;667.32;2002.0;6005.9;18018	-2.816e-7;.01917;.4936;.8312;.9437	18018	1940.8	2077.9	-3.31762	0.9437	444.88;1334.64;4004;12011.8;36036	.08075;0.135;.4936;.8312;.9437	4155.8	-3.61865	1	2	0	-0.30103	0.00014	0.9437	None	x	1.2130;1.6391;2.9174;6.7521;18.256	.2228;.3195;.5044;.7412;.8967	18.256	2.5299	2.887	-0.460447	0.8967
Nfurz_Ampcl	Drug	combo	x	Nfurz		Energy2-Citrate	Ampcl		Wall-Murein	x	1		0	1	None	x	222.44;667.32;2002.0;6005.9;18018	.08075;0.135;.4936;.8312;.9437	18018	1921	2077.9	-3.31762	0.9437	17361;52083;156250;468750;1406250	-2.816e-7;-2.816e-7;.4977;.8326;.9442	1406250	150892	158396	-5.19974	0.9442	17583.44;52750.32;158252;474755.9;1424268	.08075;0.135;.4977;.8326;.9442	160426	-5.20527	1	1.9767	0	-0.295941	0	0.9442	None	x	1.2130;1.6391;2.9174;6.7521;18.256	.2228;.3195;.5044;.7412;.8967	18.256	2.5299	2.887	-0.460447	0.8967
Nfurz_Aztrm	Drug	combo	x	Nfurz		Energy2-Citrate	Aztrm		Wall-Murein	x	1		0	1	None	x	222.44;667.32;2002.0;6005.9;18018	.08075;0.135;.4936;.8312;.9437	18018	1921	2077.9	-3.31762	0.9437	17361;52083;156250;468750;1406250	-2.816e-7;-2.816e-7;.4977;.8326;.9442	1406250	150892	158396	-5.19974	0.9442	17583.44;52750.32;158252;474755.9;1424268	.08075;0.135;.4977;.8326;.9442	160426	-5.20527	1	1.9767	0	-0.295941	0	0.9442	None	x	1.2130;1.6391;2.9174;6.7521;18.256	.2228;.3195;.5044;.7412;.8967	18.256	2.5299	2.887	-0.460447	0.8967
Dsulf_Dfrox	Drug	combo	x	Dsulf		Energy4-Pyruvate	Dfrox		Energy2-Citrate	x	-2.8156e-07		1	1	PSLx	x	5555556;1.6667e7;50000000;1.5000e8;4.5000e8	-2.816e-7;-2.816e-7;-2.816e-7;-2.816e-7;-2.816e-7	450000000	5555556	450000000	-8.65321	0	222.44;667.32;2002.0;6005.9;18018	-2.816e-7;.01917;.4936;.8312;.9437	18018	1940.8	2077.9	-3.31762	0.9437	5555778.44;16667667.32;50002002;150006005.9;450018018	-2.816e-7;.01917;.4936;.8312;.9437	51900000	-7.71517	1	1.1153	0	-0.0473917	0	0.9437	None	x	5555556;1.6667e7;50000000;1.5000e8;4.5000e8	-2.816e-7;-2.816e-7;-2.816e-7;-2.816e-7;-2.816e-7	450000000	5555556	450000000	-8.65321	0
Ioact_Dfrox	Drug	combo	x	Ioact		Energy4-Pyruvate	Dfrox		Energy2-Citrate	x	-2.8156e-07		1	1	PSLx	x	5555556;1.6667e7;50000000;1.5000e8;4.5000e8	-2.816e-7;-2.816e-7;-2.816e-7;-2.816e-7;-2.816e-7	450000000	5555556	450000000	-8.65321	0	222.44;667.32;2002.0;6005.9;18018	-2.816e-7;.01917;.4936;.8312;.9437	18018	1940.8	2077.9	-3.31762	0.9437	5555778.44;16667667.32;50002002;150006005.9;450018018	-2.816e-7;.01917;.4936;.8312;.9437	51900000	-7.71517	1	1.1153	0	-0.0473917	0	0.9437	None	x	5555556;1.6667e7;50000000;1.5000e8;4.5000e8	-2.816e-7;-2.816e-7;-2.816e-7;-2.816e-7;-2.816e-7	450000000	5555556	450000000	-8.65321	0
Azide_Tcarb	Drug	combo	x	Azide		Energy5-Oxphos	Tcarb		Amino-SerGly	x	0.610125		0.0166921	0.626817	None	x	4.1189;12.357;37.070;111.21;333.63	-2.816e-7;-2.816e-7;.3148;.5117;.5773	333.63	35.017	106.8	-2.02857	0.5773	236.11;708.33;2125;6375;19125	-2.816e-7;-2.816e-7;.02984;.04684;.05251	19125	1954.8	19125	-4.2816	0.05251	240.2289;720.687;2162.07;6486.21;19458.63	-2.816e-7;-2.816e-7;.3244;0.526;.5932	5928.5	-3.77294	0.9517	1.2564	0.0214999	-0.0991279	0.0271	0.5932	None	x	1.0106;1.0318;1.0954;1.2861;1.8583	0.123;.3509;.6101;.6101;.6101	1.8583	1.0275	1.0684	-0.0287339	0.6101
Appta_Tcarb	Drug	combo	x	Appta		unknown	Tcarb		Amino-SerGly	x	1		1.9984e-14	1	None	x	440.85;1322.6;3967.7;11903;35709	-2.816e-7;-2.816e-7;.4951;.8317;.9439	35709	3844	4083.2	-3.611	0.9439	236.11;708.33;2125;6375;19125	-2.816e-7;-2.816e-7;.02984;.04684;.05251	19125	1954.8	19125	-4.2816	0.05251	676.96;2030.93;6092.7;18278;54834	-2.816e-7;-2.816e-7;.5306;.8435;.9478	5858.5	-3.76779	0.9344	1.0412	0.0294672	-0.0175342	0.6089	0.9478	PSLy	x	4.3056;10.917;30.751;90.252;268.76	.08645;.2242;.4981;.7614;.9073	268.76	27.532	31.18	-1.49388	0.9073
Ampcl_Tcarb	Drug	combo	x	Ampcl		Wall-Murein	Tcarb		Amino-SerGly	x	1		0	1	None	x	17361;52083;156250;468750;1406250	-2.816e-7;-2.816e-7;.4977;.8326;.9442	1406250	150892	158396	-5.19974	0.9442	236.11;708.33;2125;6375;19125	-2.816e-7;-2.816e-7;.02984;.04684;.05251	19125	1954.8	19125	-4.2816	0.05251	17597.11;52791.33;158375;475125;1425375	-2.816e-7;-2.816e-7;.4977;.8326;.9442	160550	-5.20561	1	1.1126	0	-0.0463391	0	0.9442	None	x	8.2578;22.774;66.321;196.96;588.89	.06931;.2069;.4986;.7618;.9077	588.89	59.64	67.016	-1.82618	0.9077
Ampcl_Dfrox	Drug	combo	x	Ampcl		Wall-Murein	Dfrox		Energy2-Citrate	x	1		1.19904e-13	1	None	x	17361;52083;156250;468750;1406250	-2.816e-7;-2.816e-7;.4977;.8326;.9442	1406250	150892	158396	-5.19974	0.9442	222.44;667.32;2002.0;6005.9;18018	-2.816e-7;.01917;.4936;.8312;.9437	18018	1940.8	2077.9	-3.31762	0.9437	17583.44;52750.32;158252;474755.9;1424268	-2.816e-7;.01917;.4977;.8326;.9442	160426	-5.20527	1	1.9767	0	-0.295941	0	0.9442	None	x	8.2578;22.774;66.321;196.96;588.89	.06931;.2069;.4986;.7618;.9077	588.89	59.64	67.016	-1.82618	0.9077
Aztrm_Tcarb	Drug	combo	x	Aztrm		Wall-Murein	Tcarb		Amino-SerGly	x	1		0	1	None	x	17361;52083;156250;468750;1406250	-2.816e-7;-2.816e-7;.4977;.8326;.9442	1406250	150892	158396	-5.19974	0.9442	236.11;708.33;2125;6375;19125	-2.816e-7;-2.816e-7;.02984;.04684;.05251	19125	1954.8	19125	-4.2816	0.05251	17597.11;52791.33;158375;475125;1425375	-2.816e-7;-2.816e-7;.4977;.8326;.9442	160550	-5.20561	1	1.1126	0	-0.0463391	0	0.9442	None	x	3.4885;8.4656;23.397;68.191;202.57	.06359;0.204;.4949;0.759;.9062	202.57	21.251	24.262	-1.38493	0.9062
Aztrm_Dfrox	Drug	combo	x	Aztrm		Wall-Murein	Dfrox		Energy2-Citrate	x	1		9.99201e-15	1	None	x	17361;52083;156250;468750;1406250	-2.816e-7;-2.816e-7;.4977;.8326;.9442	1406250	150892	158396	-5.19974	0.9442	222.44;667.32;2002.0;6005.9;18018	-2.816e-7;.01917;.4936;.8312;.9437	18018	1940.8	2077.9	-3.31762	0.9437	17583.44;52750.32;158252;474755.9;1424268	-2.816e-7;.01917;.4977;.8326;.9442	160426	-5.20527	1	1.9767	0	-0.295941	0	0.9442	None	x	3.4885;8.4656;23.397;68.191;202.57	.06359;0.204;.4949;0.759;.9062	202.57	21.251	24.262	-1.38493	0.9062
Aztrm_Ampcl	Drug	combo	x	Aztrm		Wall-Murein	Ampcl		Wall-Murein	x	1		0	1	None	x	17361;52083;156250;468750;1406250	-2.816e-7;-2.816e-7;.4977;.8326;.9442	1406250	150892	158396	-5.19974	0.9442	17361;52083;156250;468750;1406250	-2.816e-7;-2.816e-7;.4977;.8326;.9442	1406250	150892	158396	-5.19974	0.9442	34722;104166;312500;937500;2812500	-2.816e-7;-2.816e-7;.4977;.8326;.9442	316792	-5.50077	1	2	0	-0.30103	0	0.9442	None	x	3.4885;8.4656;23.397;68.191;202.57	.06359;0.204;.4949;0.759;.9062	202.57	21.251	24.262	-1.38493	0.9062
Fosfm_Ampcl	Drug	combo	x	Fosfm		Wall-Murein	Ampcl		Wall-Murein	x	1		0	1	None	x	8675.0;26025;78075;234226;702677	-2.816e-7;-2.816e-7;.4973;.8324;.9441	702677	75432	79333	-4.89945	0.9441	17361;52083;156250;468750;1406250	-2.816e-7;-2.816e-7;.4977;.8326;.9442	1406250	150892	158396	-5.19974	0.9442	26036;78108;234325;702976;2108927	-2.816e-7;-2.816e-7;.4977;.8326;.9442	237544	-5.37574	1	1.9977	0	-0.30053	0	0.9442	None	x	16.208;46.625;137.88;411.63;1232.9	.07755;.2071;.4991;0.762;.9076	1232.9	123.72	138.82	-2.14245	0.9076
Fosfm_Aztrm	Drug	combo	x	Fosfm		Wall-Murein	Aztrm		Wall-Murein	x	1		0	1	None	x	8675.0;26025;78075;234226;702677	-2.816e-7;-2.816e-7;.4973;.8324;.9441	702677	75432	79333	-4.89945	0.9441	17361;52083;156250;468750;1406250	-2.816e-7;-2.816e-7;.4977;.8326;.9442	1406250	150892	158396	-5.19974	0.9442	26036;78108;234325;702976;2108927	-2.816e-7;-2.816e-7;.4977;.8326;.9442	237544	-5.37574	1	1.9977	0	-0.30053	0	0.9442	None	x	16.208;46.625;137.88;411.63;1232.9	.07755;.2071;.4991;0.762;.9076	1232.9	123.72	138.82	-2.14245	0.9076
ALAR_(single)	Enzym	single	x	ALAR	0	Amino-Ala				x	1		0	1	None	x	5840.7;17522;52567;157700;473099	-2.816e-7;-2.816e-7;.5023;.8341;.9447	473099	50477	52407	-4.71939	0.9447										52407	-4.71939	1	1	0	0	0	0.9447	None	x	70.968;210.90;630.71;1890.1;5668.4	0.0446;.2035;.4951;.7614;.9076	5668.4	571.25	653.88	-2.8155	0.9076
GLNS_(single)	Enzym	single	x	GLNS	1	Amino-GluGln				x	1		0	1	None	x	135.65;406.94;1220.8;3662.5;10987	-2.816e-7;-2.816e-7;.5059;.8353;.9451	10987	1167.1	1211.3	-3.08325	0.9451										1211.3	-3.08325	1	1	0	0	0	0.9451	None	x	1.0501;1.1502;1.4505;2.3516;5.0549	.02171;.07888;.6484;1;1	5.0549	1.3723	1.3723	-0.137449	1
GLUDy_(single)	Enzym	single	x	GLUDy	2	Amino-GluGln				x	0.0729077		0	0.0729077	None	x	36.111;108.33;325;975;2925	-2.816e-7;-2.816e-7;.04446;.06342;.06975	2925	278.29	2925	-3.46613	0.06975										2925	-3.46613	1	1	0	0	0	0.06975	None	x	2.1060;4.3179;10.954;30.861;90.583	.07291;.07291;.07291;.07291;.07291	90.583	2.106	90.583	-1.95705	0.07291
GLUSy_(single)	Enzym	single	x	GLUSy	2	Amino-GluGln				x	-2.8156e-07		0	-2.8156e-07	None	x	5555556;1.6667e7;50000000;1.5000e8;4.5000e8	-2.816e-7;-2.816e-7;-2.816e-7;-2.816e-7;-2.816e-7	450000000	5555556	450000000	-8.65321	0										450000000	-8.65321	1	1	0	0	0	0	None	x	5.5556e7;1.6667e8;5.0000e8;1.5000e9;4.5000e9	-2.816e-7;-2.816e-7;-2.816e-7;-2.816e-7;-2.816e-7	4500000000	55556000	4500000000	-9.65321	0
GLUDC_(single)	Enzym	single	x	GLUDC	3	Amino-GluGln				x	-2.8156e-07		0	-2.8156e-07	None	x	5555556;1.6667e7;50000000;1.5000e8;4.5000e8	-2.816e-7;-2.816e-7;-2.816e-7;-2.816e-7;-2.816e-7	450000000	5555556	450000000	-8.65321	0										450000000	-8.65321	1	1	0	0	0	0	None	x	5.5556e7;1.6667e8;5.0000e8;1.5000e9;4.5000e9	-2.816e-7;-2.816e-7;-2.816e-7;-2.816e-7;-2.816e-7	4500000000	55556000	4500000000	-9.65321	0
DHDPS_(single)	Enzym	single	x	DHDPS	1	Amino-Lys				x	1		0	1	None	x	654.08;1962.2;5886.7;17660;52980	-2.816e-7;-2.816e-7;.5008;.8336;.9445	52980	5663	5880.4	-3.76941	0.9445										5880.4	-3.76941	1	1	0	0	0	0.9445	None	x	4.6473;11.942;33.826;99.477;296.43	.06374;.2056;.4973;.7613;.9075	296.43	30.559	34.497	-1.53778	0.9075
DHDPRy_(single)	Enzym	single	x	DHDPRy	2	Amino-Lys				x	1		0	1	None	x	654.08;1962.2;5886.7;17660;52980	-2.816e-7;-2.816e-7;.5008;.8336;.9445	52980	5663	5880.4	-3.76941	0.9445										5880.4	-3.76941	1	1	0	0	0	0.9445	None	x	1.7571;3.2713;7.8138;21.441;62.324	0.0932;.2375;.4966;.7603;.9068	62.324	7.0564	7.9895	-0.90252	0.9068
THDPS_(single)	Enzym	single	x	THDPS	3	Amino-Lys				x	1		0	1	None	x	654.08;1962.2;5886.7;17660;52980	-2.816e-7;-2.816e-7;.5008;.8336;.9445	52980	5663	5880.4	-3.76941	0.9445										5880.4	-3.76941	1	1	0	0	0	0.9445	None	x	1.6139;2.8418;6.5253;17.576;50.728	.09092;.2319;.5043;.7656;.9093	50.728	5.8539	6.4672	-0.810716	0.9093
SDPTA_(single)	Enzym	single	x	SDPTA	4	Amino-Lys				x	1		0	1	None	x	654.08;1962.2;5886.7;17660;52980	-2.816e-7;-2.816e-7;.5008;.8336;.9445	52980	5663	5880.4	-3.76941	0.9445										5880.4	-3.76941	1	1	0	0	0	0.9445	None	x	2.5031;5.5092;14.528;41.583;122.75	.06051;.2024;.4953;.7645;.9101	122.75	13.289	15	-1.17609	0.9101
DAPE_(single)	Enzym	single	x	DAPE	5	Amino-Lys				x	1		0	1	None	x	654.08;1962.2;5886.7;17660;52980	-2.816e-7;-2.816e-7;.5008;.8336;.9445	52980	5663	5880.4	-3.76941	0.9445										5880.4	-3.76941	1	1	0	0	0	0.9445	None	x	3.9950;9.9851;27.955;81.866;243.60	.06864;.2023;.4933;.7581;.9059	243.6	25.463	29.319	-1.46715	0.9059
PGCD_(single)	Enzym	single	x	PGCD	1	Amino-SerGly				x	0.0854379		0	0.0854379	None	x	111.11;333.33;1000;3000;9000	-2.816e-7;-2.816e-7;.03279;.06776;.07942	9000	1395.8	9000	-3.95424	0.07942										9000	-3.95424	1	1	0	0	0	0.07942	None	x	2.1060;4.3179;10.954;30.861;90.583	.08544;.08544;.08544;.08544;.08544	90.583	2.106	90.583	-1.95705	0.08544
PSERT_(single)	Enzym	single	x	PSERT	2	Amino-SerGly				x	0.0854379		0	0.0854379	None	x	111.11;333.33;1000;3000;9000	-2.816e-7;-2.816e-7;.03279;.06776;.07942	9000	1395.8	9000	-3.95424	0.07942										9000	-3.95424	1	1	0	0	0	0.07942	None	x	2.4239;5.2716;13.815;39.444;116.33	.08544;.08544;.08544;.08544;.08544	116.33	2.4239	116.33	-2.06569	0.08544
PSP-L_(single)	Enzym	single	x	PSP-L	3	Amino-SerGly				x	0.0854379		0	0.0854379	None	x	111.11;333.33;1000;3000;9000	-2.816e-7;-2.816e-7;.03279;.06776;.07942	9000	1395.8	9000	-3.95424	0.07942										9000	-3.95424	1	1	0	0	0	0.07942	None	x	2.8477;6.5431;17.629;50.888;150.66	0.0807;.08544;.08544;.08544;.08544	150.66	2.8477	150.66	-2.178	0.08544
GHMT2r_(single)	Enzym	single	x	GHMT2r	4	Amino-SerGly				x	0.0553393		0	0.0553393	None	x	236.11;708.33;2125;6375;19125	-2.816e-7;-2.816e-7;.02984;.04684;.05251	19125	1954.8	19125	-4.2816	0.05251										19125	-4.2816	1	1	0	0	0	0.05251	None	x	2.1060;4.3179;10.954;30.861;90.583	.05534;.05534;.05534;.05534;.05534	90.583	2.106	90.583	-1.95705	0.05534
GLYCL_(single)	Enzym	single	x	GLYCL	5	Amino-SerGly				x	0.00259112		0	0.00259112	None	x	5555556;1.6667e7;50000000;1.5000e8;4.5000e8	.002582;.002588;0.00259;.002591;.002591	450000000	5555556	450000000	-8.65321	0.002591										450000000	-8.65321	1	1	0	0	0	0.002591	None	x	5.5556e7;1.6667e8;5.0000e8;1.5000e9;4.5000e9	.002591;.002591;.002591;.002591;.002591	4500000000	55556000	4500000000	-9.65321	0.002591
THRS_(single)	Enzym	single	x	THRS	0	Amino-Thr				x	1		0	1	None	x	440.85;1322.6;3967.7;11903;35709	-2.816e-7;-2.816e-7;.4951;.8317;.9439	35709	3844	4083.2	-3.611	0.9439										4083.2	-3.611	1	1	0	0	0	0.9439	None	x	4.3056;10.917;30.751;90.252;268.76	.08645;.2242;.4981;.7614;.9073	268.76	27.532	31.18	-1.49388	0.9073
PSCVT_(single)	Enzym	single	x	PSCVT	1	Amino-TrpTyrPhe				x	1		0	1	None	x	654.08;1962.2;5886.7;17660;52980	-2.816e-7;-2.816e-7;.5018;.8339;.9446	52980	5656	5872.6	-3.76883	0.9446										5872.6	-3.76883	1	1	0	0	0	0.9446	None	x	3.2522;7.7566;21.270;61.810;183.43	.07526;.2135;.5067;.7671;.9099	183.43	18.885	20.961	-1.32141	0.9099
CHORM_(single)	Enzym	single	x	CHORM	2	Amino-TrpTyrPhe				x	1		0	1	None	x	782.99;2349.0;7046.9;21141;63422	-2.816e-7;-2.816e-7;.5073;.8358;.9453	63422	6726	6979.3	-3.84381	0.9453										6979.3	-3.84381	1	1	0	0	0	0.9453	None	x	3.7126;9.1379;25.414;74.241;220.72	.07313;.2148;.5082;.7681;.9103	220.72	22.471	24.959	-1.39723	0.9103
TRPS1_(single)	Enzym	single	x	TRPS1	3	Amino-TrpTyrPhe				x	-2.8156e-07		0	-2.8156e-07	None	x	5555556;1.6667e7;50000000;1.5000e8;4.5000e8	-2.816e-7;-2.816e-7;-2.816e-7;-2.816e-7;-2.816e-7	450000000	5555556	450000000	-8.65321	0										450000000	-8.65321	1	1	0	0	0	0	None	x	5.5556e7;1.6667e8;5.0000e8;1.5000e9;4.5000e9	-2.816e-7;-2.816e-7;-2.816e-7;-2.816e-7;-2.816e-7	4500000000	55556000	4500000000	-9.65321	0
TRPS3_(single)	Enzym	single	x	TRPS3	3	Amino-TrpTyrPhe				x	-2.8156e-07		0	-2.8156e-07	None	x	5555556;1.6667e7;50000000;1.5000e8;4.5000e8	-2.816e-7;-2.816e-7;-2.816e-7;-2.816e-7;-2.816e-7	450000000	5555556	450000000	-8.65321	0										450000000	-8.65321	1	1	0	0	0	0	None	x	5.5556e7;1.6667e8;5.0000e8;1.5000e9;4.5000e9	-2.816e-7;-2.816e-7;-2.816e-7;-2.816e-7;-2.816e-7	4500000000	55556000	4500000000	-9.65321	0
DHPS2_(single)	Enzym	single	x	DHPS2	1	Cofac-Folate				x	1		0	1	None	x	361111;1083333;3250000;9750000;29250000	-2.816e-7;-2.816e-7;.4986;.8329;.9443	29250000	3135062	3277221	-6.51551	0.9443										3277221	-6.51551	1	1	0	0	0	0.9443	None	x	509.41;1526.2;4576.7;13728;41183	.09056;.2316;.4773;.7332;0.892	41183	4188.1	5388.5	-3.73147	0.892
DHFS_(single)	Enzym	single	x	DHFS	2	Cofac-Folate				x	1		0	1	None	x	361111;1083333;3250000;9750000;29250000	-2.816e-7;-2.816e-7;.4986;.8329;.9443	29250000	3135062	3277221	-6.51551	0.9443										3277221	-6.51551	1	1	0	0	0	0.9443	None	x	308.65;923.94;2769.8;8307.4;24920	.09365;.2381;.4862;.7401;.8953	24920	2483	3070.8	-3.48725	0.8953
DHFR_(single)	Enzym	single	x	DHFR	3	Cofac-Folate				x	1		0	1	None	x	8930.9;26793;80378;241135;723406	-2.816e-7;-2.816e-7;.4946;.8315;.9438	723406	77919	82955	-4.91884	0.9438										82955	-4.91884	1	1	0	0	0	0.9438	None	x	7.5879;20.764;60.291;178.87;534.62	.1012;.2548;.5085;.7569;.9035	534.62	51.449	58.967	-1.77061	0.9035
GARFT_(single)	Enzym	single	x	GARFT	1	DNA-Purine				x	0.00405517		0	0.00405517	None	x	5555556;1.6667e7;50000000;1.5000e8;4.5000e8	.004053;.004055;.004055;.004055;.004055	450000000	5555556	450000000	-8.65321	0.004055										450000000	-8.65321	1	1	0	0	0	0.004055	None	x	5.5556e7;1.6667e8;5.0000e8;1.5000e9;4.5000e9	.004055;.004055;.004055;.004055;.004055	4500000000	55556000	4500000000	-9.65321	0.004055
GART_(single)	Enzym	single	x	GART	1	DNA-Purine				x	-2.8156e-07		0	-2.8156e-07	None	x	5555556;1.6667e7;50000000;1.5000e8;4.5000e8	-2.816e-7;-2.816e-7;-2.816e-7;-2.816e-7;-2.816e-7	450000000	5555556	450000000	-8.65321	0										450000000	-8.65321	1	1	0	0	0	0	None	x	5.5556e7;1.6667e8;5.0000e8;1.5000e9;4.5000e9	-2.816e-7;-2.816e-7;-2.816e-7;-2.816e-7;-2.816e-7	4500000000	55556000	4500000000	-9.65321	0
IMPD_(single)	Enzym	single	x	IMPD	2	DNA-Purine				x	0.00222006		0	0.00222006	None	x	5555556;1.6667e7;50000000;1.5000e8;4.5000e8	.002218;.002219;0.00222;0.00222;0.00222	450000000	5555556	450000000	-8.65321	0.00222										450000000	-8.65321	1	1	0	0	0	0.00222	None	x	5.5556e7;1.6667e8;5.0000e8;1.5000e9;4.5000e9	0.00222;0.00222;0.00222;0.00222;0.00222	4500000000	55556000	4500000000	-9.65321	0.00222
DHORD2_(single)	Enzym	single	x	DHORD2	3	DNA-Pyrimid				x	0.00151058		0	0.00151058	None	x	5555556;1.6667e7;50000000;1.5000e8;4.5000e8	0.00151;0.00151;0.00151;.001511;.001511	450000000	5555556	450000000	-8.65321	0.001511										450000000	-8.65321	1	1	0	0	0	0.001511	None	x	5.5556e7;1.6667e8;5.0000e8;1.5000e9;4.5000e9	.001511;.001511;.001511;.001511;.001511	4500000000	55556000	4500000000	-9.65321	0.001511
DHORD5_(single)	Enzym	single	x	DHORD5	3	DNA-Pyrimid				x	-2.8156e-07		0	-2.8156e-07	None	x	5555556;1.6667e7;50000000;1.5000e8;4.5000e8	-2.816e-7;-2.816e-7;-2.816e-7;-2.816e-7;-2.816e-7	450000000	5555556	450000000	-8.65321	0										450000000	-8.65321	1	1	0	0	0	0	None	x	5.5556e7;1.6667e8;5.0000e8;1.5000e9;4.5000e9	-2.816e-7;-2.816e-7;-2.816e-7;-2.816e-7;-2.816e-7	4500000000	55556000	4500000000	-9.65321	0
PGI_(single)	Enzym	single	x	PGI	2	Energy1-Glycolysis				x	0.0226901		0	0.0226901	None	x	111.11;333.33;1000;3000;9000	-2.816e-7;.009985;.01846;.02128;.02222	9000	421.83	9000	-3.95424	0.02222										9000	-3.95424	1	1	0	0	0	0.02222	None	x	2.1060;4.3179;10.954;30.861;90.583	.02269;.02269;.02269;.02269;.02269	90.583	2.106	90.583	-1.95705	0.02269
FBP_(single)	Enzym	single	x	FBP	3	Energy1-Glycolysis				x	-2.8156e-07		0	-2.8156e-07	None	x	5555556;1.6667e7;50000000;1.5000e8;4.5000e8	-2.816e-7;-2.816e-7;-2.816e-7;-2.816e-7;-2.816e-7	450000000	5555556	450000000	-8.65321	0										450000000	-8.65321	1	1	0	0	0	0	None	x	5.5556e7;1.6667e8;5.0000e8;1.5000e9;4.5000e9	-2.816e-7;-2.816e-7;-2.816e-7;-2.816e-7;-2.816e-7	4500000000	55556000	4500000000	-9.65321	0
PFK_(single)	Enzym	single	x	PFK	3	Energy1-Glycolysis				x	0.0159098		0	0.0159098	None	x	5555556;1.6667e7;50000000;1.5000e8;4.5000e8	.01591;.01591;.01591;.01591;.01591	450000000	5555556	450000000	-8.65321	0.01591										450000000	-8.65321	1	1	0	0	0	0.01591	None	x	5.5556e7;1.6667e8;5.0000e8;1.5000e9;4.5000e9	.01591;.01591;.01591;.01591;.01591	4500000000	55556000	4500000000	-9.65321	0.01591
GAPD_(single)	Enzym	single	x	GAPD	4	Energy1-Glycolysis				x	0.349332		0	0.349332	None	x	17.361;52.083;156.25;468.75;1406.2	-2.816e-7;-2.816e-7;.1736;.2853;0.328	1406.2	150.49	1406.2	-3.14805	0.328										1406.2	-3.14805	1	1	0	0	0	0.328	None	x	1.0106;1.0318;1.0954;1.2861;1.8583	.06614;.1849;.3415;.3493;.3493	1.8583	1.03	1.8583	-0.269116	0.3493
PGK_(single)	Enzym	single	x	PGK	5	Energy1-Glycolysis				x	0.349332		0	0.349332	None	x	17.361;52.083;156.25;468.75;1406.2	-2.816e-7;-2.816e-7;.1736;.2853;0.328	1406.2	150.49	1406.2	-3.14805	0.328										1406.2	-3.14805	1	1	0	0	0	0.328	None	x	1.0106;1.0318;1.0954;1.2861;1.8583	.04292;.1238;.2825;.3493;.3493	1.8583	1.0522	1.8583	-0.269116	0.3493
ENO_(single)	Enzym	single	x	ENO	7	Energy1-Glycolysis				x	0.228626		0	0.228626	None	x	17.361;52.083;156.25;468.75;1406.2	-2.816e-7;-2.816e-7;0.12;.1839;.2137	1406.2	144.84	1406.2	-3.14805	0.2137										1406.2	-3.14805	1	1	0	0	0	0.2137	None	x	2.3442;5.0327;13.098;37.294;109.88	.2286;.2286;.2286;.2286;.2286	109.88	2.3442	109.88	-2.04092	0.2286
PPS_(single)	Enzym	single	x	PPS	8	Energy1-Glycolysis				x	-2.8156e-07		0	-2.8156e-07	None	x	5555556;1.6667e7;50000000;1.5000e8;4.5000e8	-2.816e-7;-2.816e-7;-2.816e-7;-2.816e-7;-2.816e-7	450000000	5555556	450000000	-8.65321	0										450000000	-8.65321	1	1	0	0	0	0	None	x	5.5556e7;1.6667e8;5.0000e8;1.5000e9;4.5000e9	-2.816e-7;-2.816e-7;-2.816e-7;-2.816e-7;-2.816e-7	4500000000	55556000	4500000000	-9.65321	0
PYK_(single)	Enzym	single	x	PYK	8	Energy1-Glycolysis				x	-2.8156e-07		0	-2.8156e-07	None	x	5555556;1.6667e7;50000000;1.5000e8;4.5000e8	-2.816e-7;-2.816e-7;-2.816e-7;-2.816e-7;-2.816e-7	450000000	5555556	450000000	-8.65321	0										450000000	-8.65321	1	1	0	0	0	0	None	x	5.5556e7;1.6667e8;5.0000e8;1.5000e9;4.5000e9	-2.816e-7;-2.816e-7;-2.816e-7;-2.816e-7;-2.816e-7	4500000000	55556000	4500000000	-9.65321	0
PDH_(single)	Enzym	single	x	PDH	9	Energy1-Glycolysis				x	0.16443		0	0.16443	None	x	23.611;70.833;212.5;637.5;1912.5	-2.816e-7;-2.816e-7;.07774;.1336;.1542	1912.5	211.33	1912.5	-3.2816	0.1542										1912.5	-3.2816	1	1	0	0	0	0.1542	None	x	1.0106;1.0318;1.0954;1.2861;1.8583	.07274;.1638;.1644;.1644;.1644	1.8583	1.0128	1.8583	-0.269116	0.1644
CS_(single)	Enzym	single	x	CS	2	Energy2-Citrate				x	1		0	1	None	x	222.44;667.32;2002.0;6005.9;18018	-2.816e-7;.01917;.4936;.8312;.9437	18018	1940.8	2077.9	-3.31762	0.9437										2077.9	-3.31762	1	1	0	0	0	0.9437	None	x	1.2455;1.7364;3.2091;7.6273;20.882	.1193;.2616;.5057;.7632;.9076	20.882	2.896	3.1747	-0.501703	0.9076
ACONTa_(single)	Enzym	single	x	ACONTa	3	Energy2-Citrate				x	1		0	1	None	x	222.44;667.32;2002.0;6005.9;18018	-2.816e-7;.01917;.4936;.8312;.9437	18018	1940.8	2077.9	-3.31762	0.9437										2077.9	-3.31762	1	1	0	0	0	0.9437	None	x	2.6645;5.9935;15.980;45.941;135.82	0.088;.2093;.4942;.7681;.9117	135.82	14.636	16.614	-1.22047	0.9117
ACONTb_(single)	Enzym	single	x	ACONTb	3	Energy2-Citrate				x	1		0	1	None	x	222.44;667.32;2002.0;6005.9;18018	-2.816e-7;.01917;.4936;.8312;.9437	18018	1940.8	2077.9	-3.31762	0.9437										2077.9	-3.31762	1	1	0	0	0	0.9437	None	x	2.6645;5.9935;15.980;45.941;135.82	0.088;.2093;.4942;.7681;.9117	135.82	14.636	16.614	-1.22047	0.9117
ICDHyr_(single)	Enzym	single	x	ICDHyr	4	Energy2-Citrate				x	1		0	1	None	x	222.44;667.32;2002.0;6005.9;18018	-2.816e-7;.01917;.4936;.8312;.9437	18018	1940.8	2077.9	-3.31762	0.9437										2077.9	-3.31762	1	1	0	0	0	0.9437	None	x	1.2624;1.7873;3.3619;8.0858;22.257	.1162;0.255;.4937;.7499;.9015	22.257	3.0786	3.4781	-0.541342	0.9015
PGL_(single)	Enzym	single	x	PGL	2	Energy3-Pentose				x	0.0230177		0	0.0230177	None	x	111.11;333.33;1000;3000;9000	-2.816e-7;.01078;.01894;.02166;.02256	9000	374.18	9000	-3.95424	0.02256										9000	-3.95424	1	1	0	0	0	0.02256	None	x	2.1060;4.3179;10.954;30.861;90.583	.02302;.02302;.02302;.02302;.02302	90.583	2.106	90.583	-1.95705	0.02302
GND_(single)	Enzym	single	x	GND	3	Energy3-Pentose				x	0.0230177		0	0.0230177	None	x	111.11;333.33;1000;3000;9000	-2.816e-7;.01078;.01894;.02166;.02256	9000	374.18	9000	-3.95424	0.02256										9000	-3.95424	1	1	0	0	0	0.02256	None	x	2.1060;4.3179;10.954;30.861;90.583	.02302;.02302;.02302;.02302;.02302	90.583	2.106	90.583	-1.95705	0.02302
TALA_(single)	Enzym	single	x	TALA	5	Energy3-Pentose				x	0.0208199		0	0.0208199	None	x	111.11;333.33;1000;3000;9000	-2.816e-7;-2.816e-7;.008554;.01673;.01946	9000	1287.7	9000	-3.95424	0.01946										9000	-3.95424	1	1	0	0	0	0.01946	None	x	2.1060;4.3179;10.954;30.861;90.583	.02082;.02082;.02082;.02082;.02082	90.583	2.106	90.583	-1.95705	0.02082
TKT1_(single)	Enzym	single	x	TKT1	5	Energy3-Pentose				x	0.0208199		0	0.0208199	None	x	111.11;333.33;1000;3000;9000	-2.816e-7;-2.816e-7;.008554;.01673;.01946	9000	1287.7	9000	-3.95424	0.01946										9000	-3.95424	1	1	0	0	0	0.01946	None	x	2.1060;4.3179;10.954;30.861;90.583	.02082;.02082;.02082;.02082;.02082	90.583	2.106	90.583	-1.95705	0.02082
TKT2_(single)	Enzym	single	x	TKT2	5	Energy3-Pentose				x	0.0167046		0	0.0167046	None	x	5555556;1.6667e7;50000000;1.5000e8;4.5000e8	0.0167;0.0167;0.0167;0.0167;0.0167	450000000	5555556	450000000	-8.65321	0.0167										450000000	-8.65321	1	1	0	0	0	0.0167	None	x	5.5556e7;1.6667e8;5.0000e8;1.5000e9;4.5000e9	0.0167;0.0167;0.0167;0.0167;0.0167	4500000000	55556000	4500000000	-9.65321	0.0167
ACKr_(single)	Enzym	single	x	ACKr	0	Energy4-Pyruvate				x	0.0277494		0	0.0277494	None	x	111.11;333.33;1000;3000;9000	-2.816e-7;0.00469;.02006;.02519;0.0269	9000	713.29	9000	-3.95424	0.0269										9000	-3.95424	1	1	0	0	0	0.0269	None	x	2.1060;4.3179;10.954;30.861;90.583	.02775;.02775;.02775;.02775;.02775	90.583	2.106	90.583	-1.95705	0.02775
UAGCVT_(single)	Enzym	single	x	UAGCVT	1	Wall-Murein				x	1		0	1	None	x	8675.0;26025;78075;234226;702677	-2.816e-7;-2.816e-7;.4973;.8324;.9441	702677	75432	79333	-4.89945	0.9441										79333	-4.89945	1	1	0	0	0	0.9441	None	x	16.208;46.625;137.88;411.63;1232.9	.07755;.2071;.4991;0.762;.9076	1232.9	123.72	138.82	-2.14245	0.9076
MCTP1App_(single)	Enzym	single	x	MCTP1App	2	Wall-Murein				x	1		0	1	None	x	17361;52083;156250;468750;1406250	-2.816e-7;-2.816e-7;.4977;.8326;.9442	1406250	150892	158396	-5.19974	0.9442										158396	-5.19974	1	1	0	0	0	0.9442	None	x	8.2578;22.774;66.321;196.96;588.89	.06931;.2069;.4986;.7618;.9077	588.89	59.64	67.016	-1.82618	0.9077
MPTG_(single)	Enzym	single	x	MPTG	3	Wall-Murein				x	1		0	1	None	x	17361;52083;156250;468750;1406250	-2.816e-7;-2.816e-7;.4977;.8326;.9442	1406250	150892	158396	-5.19974	0.9442										158396	-5.19974	1	1	0	0	0	0.9442	None	x	3.4885;8.4656;23.397;68.191;202.57	.06359;0.204;.4949;0.759;.9062	202.57	21.251	24.262	-1.38493	0.9062
GLNS_ALAR	Enzym	combo	x	GLNS	1	Amino-GluGln	ALAR	0	Amino-Ala	x	1	1	3.69926e-13	1	None	x	135.65;406.94;1220.8;3662.5;10987	-2.816e-7;-2.816e-7;.5059;.8353;.9451	10987	1167.1	1211.3	-3.08325	0.9451	5840.7;17522;52567;157700;473099	-2.816e-7;-2.816e-7;.5023;.8341;.9447	473099	50477	52407	-4.71939	0.9447	5976.35;17928.94;53787.8;161362.5;484086	-2.816e-7;-2.816e-7;.5059;.8353;.9451	53370	-4.7273	1	1.9953	0	-0.300008	0	0.9451	None	x	1.0501;1.1502;1.4505;2.3516;5.0549	.02171;.07888;.6484;1;1	5.0549	1.3723	1.3723	-0.137449	1
GLUDy_ALAR	Enzym	combo	x	GLUDy	2	Amino-GluGln	ALAR	0	Amino-Ala	x	0.0729077	1	0	1	None	x	36.111;108.33;325;975;2925	-2.816e-7;-2.816e-7;.04446;.06342;.06975	2925	278.29	2925	-3.46613	0.06975	5840.7;17522;52567;157700;473099	-2.816e-7;-2.816e-7;.5023;.8341;.9447	473099	50477	52407	-4.71939	0.9447	5876.811;17630.33;52892;158675;476024	-2.816e-7;-2.816e-7;.5023;.8341;.9447	52731	-4.72207	1	1.1108	0	-0.0456359	0	0.9447	None	x	2.1060;4.3179;10.954;30.861;90.583	.07291;.07291;.07291;.07291;.07291	90.583	2.106	90.583	-1.95705	0.07291
GLUDy_GLNS	Enzym	combo	x	GLUDy	2	Amino-GluGln	GLNS	1	Amino-GluGln	x	0.0729077	1	-9.00391e-14	1	None	x	36.111;108.33;325;975;2925	-2.816e-7;-2.816e-7;.04446;.06342;.06975	2925	278.29	2925	-3.46613	0.06975	135.65;406.94;1220.8;3662.5;10987	-2.816e-7;-2.816e-7;.5059;.8353;.9451	10987	1167.1	1211.3	-3.08325	0.9451	171.761;515.27;1545.8;4637.5;13912	-2.816e-7;-2.816e-7;.5917;.8639;.9546	1386.1	-3.14179	0.9037	1.0033	0.0439757	-0.00143081	0.6369	0.9546	PSLx	x	2.1060;4.3179;10.954;30.861;90.583	.07291;.07291;.07291;.07291;.07291	90.583	2.106	90.583	-1.95705	0.07291
GLUSy_ALAR	Enzym	combo	x	GLUSy	2	Amino-GluGln	ALAR	0	Amino-Ala	x	-2.8156e-07	1	0	1	None	x	5555556;1.6667e7;50000000;1.5000e8;4.5000e8	-2.816e-7;-2.816e-7;-2.816e-7;-2.816e-7;-2.816e-7	450000000	5555556	450000000	-8.65321	0	5840.7;17522;52567;157700;473099	-2.816e-7;-2.816e-7;.5023;.8341;.9447	473099	50477	52407	-4.71939	0.9447	5561396.7;16684522;50052567;150157700;450473099	-2.816e-7;-2.816e-7;.5023;.8341;.9447	49900000	-7.6981	1	1.1108	0	-0.0456359	0	0.9447	None	x	5.5556e7;1.6667e8;5.0000e8;1.5000e9;4.5000e9	-2.816e-7;-2.816e-7;-2.816e-7;-2.816e-7;-2.816e-7	4500000000	55556000	4500000000	-9.65321	0
GLUSy_GLNS	Enzym	combo	x	GLUSy	2	Amino-GluGln	GLNS	1	Amino-GluGln	x	-2.8156e-07	1	0	1	None	x	5555556;1.6667e7;50000000;1.5000e8;4.5000e8	-2.816e-7;-2.816e-7;-2.816e-7;-2.816e-7;-2.816e-7	450000000	5555556	450000000	-8.65321	0	135.65;406.94;1220.8;3662.5;10987	-2.816e-7;-2.816e-7;.5059;.8353;.9451	10987	1167.1	1211.3	-3.08325	0.9451	5555691.65;16667406.94;50001220.8;150003662.5;450010987	-2.816e-7;-2.816e-7;.5059;.8353;.9451	49600000	-7.69548	1	1.1102	0	-0.0454012	0	0.9451	None	x	5.5556e7;1.6667e8;5.0000e8;1.5000e9;4.5000e9	-2.816e-7;-2.816e-7;-2.816e-7;-2.816e-7;-2.816e-7	4500000000	55556000	4500000000	-9.65321	0
GLUSy_GLUDy	Enzym	combo	x	GLUSy	2	Amino-GluGln	GLUDy	2	Amino-GluGln	x	-2.8156e-07	0.0729077	0.927092	1	SL	x	5555556;1.6667e7;50000000;1.5000e8;4.5000e8	-2.816e-7;-2.816e-7;-2.816e-7;-2.816e-7;-2.816e-7	450000000	5555556	450000000	-8.65321	0	36.111;108.33;325;975;2925	-2.816e-7;-2.816e-7;.04446;.06342;.06975	2925	278.29	2925	-3.46613	0.06975	5555592.111;16667108.33;50000325;150000975;450002925	-2.816e-7;-2.816e-7;.6097;.8699;.9566	44000000	-7.64345	0.09778	0.1956	1.00975	0.708631	0.8869	0.9566	SL	x	5.5556e7;1.6667e8;5.0000e8;1.5000e9;4.5000e9	-2.816e-7;-2.816e-7;-2.816e-7;-2.816e-7;-2.816e-7	4500000000	55556000	4500000000	-9.65321	0
GLUDC_ALAR	Enzym	combo	x	GLUDC	3	Amino-GluGln	ALAR	0	Amino-Ala	x	-2.8156e-07	1	0	1	None	x	5555556;1.6667e7;50000000;1.5000e8;4.5000e8	-2.816e-7;-2.816e-7;-2.816e-7;-2.816e-7;-2.816e-7	450000000	5555556	450000000	-8.65321	0	5840.7;17522;52567;157700;473099	-2.816e-7;-2.816e-7;.5023;.8341;.9447	473099	50477	52407	-4.71939	0.9447	5561396.7;16684522;50052567;150157700;450473099	-2.816e-7;-2.816e-7;.5023;.8341;.9447	49900000	-7.6981	1	1.1108	0	-0.0456359	0	0.9447	None	x	5.5556e7;1.6667e8;5.0000e8;1.5000e9;4.5000e9	-2.816e-7;-2.816e-7;-2.816e-7;-2.816e-7;-2.816e-7	4500000000	55556000	4500000000	-9.65321	0
GLUDC_GLNS	Enzym	combo	x	GLUDC	3	Amino-GluGln	GLNS	1	Amino-GluGln	x	-2.8156e-07	1	0	1	None	x	5555556;1.6667e7;50000000;1.5000e8;4.5000e8	-2.816e-7;-2.816e-7;-2.816e-7;-2.816e-7;-2.816e-7	450000000	5555556	450000000	-8.65321	0	135.65;406.94;1220.8;3662.5;10987	-2.816e-7;-2.816e-7;.5059;.8353;.9451	10987	1167.1	1211.3	-3.08325	0.9451	5555691.65;16667406.94;50001220.8;150003662.5;450010987	-2.816e-7;-2.816e-7;.5059;.8353;.9451	49600000	-7.69548	1	1.1102	0	-0.0454012	0	0.9451	None	x	5.5556e7;1.6667e8;5.0000e8;1.5000e9;4.5000e9	-2.816e-7;-2.816e-7;-2.816e-7;-2.816e-7;-2.816e-7	4500000000	55556000	4500000000	-9.65321	0
GLUDC_GLUDy	Enzym	combo	x	GLUDC	3	Amino-GluGln	GLUDy	2	Amino-GluGln	x	-2.8156e-07	0.0729077	0	0.0729077	None	x	5555556;1.6667e7;50000000;1.5000e8;4.5000e8	-2.816e-7;-2.816e-7;-2.816e-7;-2.816e-7;-2.816e-7	450000000	5555556	450000000	-8.65321	0	36.111;108.33;325;975;2925	-2.816e-7;-2.816e-7;.04446;.06342;.06975	2925	278.29	2925	-3.46613	0.06975	5555592.111;16667108.33;50000325;150000975;450002925	-2.816e-7;-2.816e-7;.04446;.06342;.06975	450000000	-8.65321	1	2	0	-0.30103	0	0.06975	None	x	5.5556e7;1.6667e8;5.0000e8;1.5000e9;4.5000e9	-2.816e-7;-2.816e-7;-2.816e-7;-2.816e-7;-2.816e-7	4500000000	55556000	4500000000	-9.65321	0
GLUDC_GLUSy	Enzym	combo	x	GLUDC	3	Amino-GluGln	GLUSy	2	Amino-GluGln	x	-2.8156e-07	-2.8156e-07	-5.19584e-14	-2.8156e-07	None	x	5555556;1.6667e7;50000000;1.5000e8;4.5000e8	-2.816e-7;-2.816e-7;-2.816e-7;-2.816e-7;-2.816e-7	450000000	5555556	450000000	-8.65321	0	5555556;1.6667e7;50000000;1.5000e8;4.5000e8	-2.816e-7;-2.816e-7;-2.816e-7;-2.816e-7;-2.816e-7	450000000	5555556	450000000	-8.65321	0	11111112;33334000;100000000;300000000;900000000	-2.816e-7;-2.816e-7;-2.816e-7;-2.816e-7;-2.816e-7	900000000	-8.95424	1	2	0	-0.30103	0	0	None	x	5.5556e7;1.6667e8;5.0000e8;1.5000e9;4.5000e9	-2.816e-7;-2.816e-7;-2.816e-7;-2.816e-7;-2.816e-7	4500000000	55556000	4500000000	-9.65321	0
DHDPS_ALAR	Enzym	combo	x	DHDPS	1	Amino-Lys	ALAR	0	Amino-Ala	x	1	1	0	1	None	x	654.08;1962.2;5886.7;17660;52980	-2.816e-7;-2.816e-7;.5008;.8336;.9445	52980	5663	5880.4	-3.76941	0.9445	5840.7;17522;52567;157700;473099	-2.816e-7;-2.816e-7;.5023;.8341;.9447	473099	50477	52407	-4.71939	0.9447	6494.78;19484.2;58453.7;175360;526079	-2.816e-7;-2.816e-7;.5023;.8341;.9447	58275	-4.76548	1	1.998	0	-0.300595	0	0.9447	None	x	4.6473;11.942;33.826;99.477;296.43	.06374;.2056;.4973;.7613;.9075	296.43	30.559	34.497	-1.53778	0.9075
DHDPS_GLNS	Enzym	combo	x	DHDPS	1	Amino-Lys	GLNS	1	Amino-GluGln	x	1	1	1.29896e-13	1	None	x	654.08;1962.2;5886.7;17660;52980	-2.816e-7;-2.816e-7;.5008;.8336;.9445	52980	5663	5880.4	-3.76941	0.9445	135.65;406.94;1220.8;3662.5;10987	-2.816e-7;-2.816e-7;.5059;.8353;.9451	10987	1167.1	1211.3	-3.08325	0.9451	789.73;2369.14;7107.5;21322.5;63967	-2.816e-7;-2.816e-7;.5059;.8353;.9451	7052.2	-3.84832	1	1.9933	0	-0.299573	0	0.9451	None	x	4.6473;11.942;33.826;99.477;296.43	.06374;.2056;.4973;.7613;.9075	296.43	30.559	34.497	-1.53778	0.9075
DHDPS_GLUDy	Enzym	combo	x	DHDPS	1	Amino-Lys	GLUDy	2	Amino-GluGln	x	1	0.0729077	0	1	None	x	654.08;1962.2;5886.7;17660;52980	-2.816e-7;-2.816e-7;.5008;.8336;.9445	52980	5663	5880.4	-3.76941	0.9445	36.111;108.33;325;975;2925	-2.816e-7;-2.816e-7;.04446;.06342;.06975	2925	278.29	2925	-3.46613	0.06975	690.191;2070.53;6211.7;18635;55905	-2.816e-7;-2.816e-7;.5008;.8336;.9445	6205.1	-3.79275	1	1.111	0	-0.0457141	0	0.9445	None	x	4.6473;11.942;33.826;99.477;296.43	.06374;.2056;.4973;.7613;.9075	296.43	30.559	34.497	-1.53778	0.9075
DHDPS_GLUSy	Enzym	combo	x	DHDPS	1	Amino-Lys	GLUSy	2	Amino-GluGln	x	1	-2.8156e-07	0	1	None	x	654.08;1962.2;5886.7;17660;52980	-2.816e-7;-2.816e-7;.5008;.8336;.9445	52980	5663	5880.4	-3.76941	0.9445	5555556;1.6667e7;50000000;1.5000e8;4.5000e8	-2.816e-7;-2.816e-7;-2.816e-7;-2.816e-7;-2.816e-7	450000000	5555556	450000000	-8.65321	0	5556210.08;16668962.2;50005886.7;150017660;450052980	-2.816e-7;-2.816e-7;.5008;.8336;.9445	50000000	-7.69897	1	1.111	0	-0.0457141	0	0.9445	None	x	4.6473;11.942;33.826;99.477;296.43	.06374;.2056;.4973;.7613;.9075	296.43	30.559	34.497	-1.53778	0.9075
DHDPS_GLUDC	Enzym	combo	x	DHDPS	1	Amino-Lys	GLUDC	3	Amino-GluGln	x	1	-2.8156e-07	0	1	None	x	654.08;1962.2;5886.7;17660;52980	-2.816e-7;-2.816e-7;.5008;.8336;.9445	52980	5663	5880.4	-3.76941	0.9445	5555556;1.6667e7;50000000;1.5000e8;4.5000e8	-2.816e-7;-2.816e-7;-2.816e-7;-2.816e-7;-2.816e-7	450000000	5555556	450000000	-8.65321	0	5556210.08;16668962.2;50005886.7;150017660;450052980	-2.816e-7;-2.816e-7;.5008;.8336;.9445	50000000	-7.69897	1	1.111	0	-0.0457141	0	0.9445	None	x	4.6473;11.942;33.826;99.477;296.43	.06374;.2056;.4973;.7613;.9075	296.43	30.559	34.497	-1.53778	0.9075
DHDPS_GHMT2r	Enzym	combo	x	DHDPS	1	Amino-Lys	GHMT2r	4	Amino-SerGly	x	1	0.0553393	0	1	None	x	654.08;1962.2;5886.7;17660;52980	-2.816e-7;-2.816e-7;.5008;.8336;.9445	52980	5663	5880.4	-3.76941	0.9445	236.11;708.33;2125;6375;19125	-2.816e-7;-2.816e-7;.02984;.04684;.05251	19125	1954.8	19125	-4.2816	0.05251	890.19;2670.53;8011.7;24035;72105	-2.816e-7;-2.816e-7;.5008;.8336;.9445	8003.2	-3.90326	1	1.111	0	-0.0457141	0	0.9445	None	x	4.6473;11.942;33.826;99.477;296.43	.06374;.2056;.4973;.7613;.9075	296.43	30.559	34.497	-1.53778	0.9075
DHDPRy_ALAR	Enzym	combo	x	DHDPRy	2	Amino-Lys	ALAR	0	Amino-Ala	x	1	1	0	1	None	x	654.08;1962.2;5886.7;17660;52980	-2.816e-7;-2.816e-7;.5008;.8336;.9445	52980	5663	5880.4	-3.76941	0.9445	5840.7;17522;52567;157700;473099	-2.816e-7;-2.816e-7;.5023;.8341;.9447	473099	50477	52407	-4.71939	0.9447	6494.78;19484.2;58453.7;175360;526079	-2.816e-7;-2.816e-7;.5023;.8341;.9447	58275	-4.76548	1	1.998	0	-0.300595	0	0.9447	None	x	1.7571;3.2713;7.8138;21.441;62.324	0.0932;.2375;.4966;.7603;.9068	62.324	7.0564	7.9895	-0.90252	0.9068
DHDPRy_GLNS	Enzym	combo	x	DHDPRy	2	Amino-Lys	GLNS	1	Amino-GluGln	x	1	1	0	1	None	x	654.08;1962.2;5886.7;17660;52980	-2.816e-7;-2.816e-7;.5008;.8336;.9445	52980	5663	5880.4	-3.76941	0.9445	135.65;406.94;1220.8;3662.5;10987	-2.816e-7;-2.816e-7;.5059;.8353;.9451	10987	1167.1	1211.3	-3.08325	0.9451	789.73;2369.14;7107.5;21322.5;63967	-2.816e-7;-2.816e-7;.5059;.8353;.9451	7052.2	-3.84832	1	1.9933	0	-0.299573	0	0.9451	None	x	1.7571;3.2713;7.8138;21.441;62.324	0.0932;.2375;.4966;.7603;.9068	62.324	7.0564	7.9895	-0.90252	0.9068
DHDPRy_GLUDy	Enzym	combo	x	DHDPRy	2	Amino-Lys	GLUDy	2	Amino-GluGln	x	1	0.0729077	0	1	None	x	654.08;1962.2;5886.7;17660;52980	-2.816e-7;-2.816e-7;.5008;.8336;.9445	52980	5663	5880.4	-3.76941	0.9445	36.111;108.33;325;975;2925	-2.816e-7;-2.816e-7;.04446;.06342;.06975	2925	278.29	2925	-3.46613	0.06975	690.191;2070.53;6211.7;18635;55905	-2.816e-7;-2.816e-7;.5008;.8336;.9445	6205.1	-3.79275	1	1.111	0	-0.0457141	0	0.9445	None	x	1.7571;3.2713;7.8138;21.441;62.324	0.0932;.2375;.4966;.7603;.9068	62.324	7.0564	7.9895	-0.90252	0.9068
DHDPRy_GLUSy	Enzym	combo	x	DHDPRy	2	Amino-Lys	GLUSy	2	Amino-GluGln	x	1	-2.8156e-07	0	1	None	x	654.08;1962.2;5886.7;17660;52980	-2.816e-7;-2.816e-7;.5008;.8336;.9445	52980	5663	5880.4	-3.76941	0.9445	5555556;1.6667e7;50000000;1.5000e8;4.5000e8	-2.816e-7;-2.816e-7;-2.816e-7;-2.816e-7;-2.816e-7	450000000	5555556	450000000	-8.65321	0	5556210.08;16668962.2;50005886.7;150017660;450052980	-2.816e-7;-2.816e-7;.5008;.8336;.9445	50000000	-7.69897	1	1.111	0	-0.0457141	0	0.9445	None	x	1.7571;3.2713;7.8138;21.441;62.324	0.0932;.2375;.4966;.7603;.9068	62.324	7.0564	7.9895	-0.90252	0.9068
DHDPRy_GLUDC	Enzym	combo	x	DHDPRy	2	Amino-Lys	GLUDC	3	Amino-GluGln	x	1	-2.8156e-07	0	1	None	x	654.08;1962.2;5886.7;17660;52980	-2.816e-7;-2.816e-7;.5008;.8336;.9445	52980	5663	5880.4	-3.76941	0.9445	5555556;1.6667e7;50000000;1.5000e8;4.5000e8	-2.816e-7;-2.816e-7;-2.816e-7;-2.816e-7;-2.816e-7	450000000	5555556	450000000	-8.65321	0	5556210.08;16668962.2;50005886.7;150017660;450052980	-2.816e-7;-2.816e-7;.5008;.8336;.9445	50000000	-7.69897	1	1.111	0	-0.0457141	0	0.9445	None	x	1.7571;3.2713;7.8138;21.441;62.324	0.0932;.2375;.4966;.7603;.9068	62.324	7.0564	7.9895	-0.90252	0.9068
DHDPRy_DHDPS	Enzym	combo	x	DHDPRy	2	Amino-Lys	DHDPS	1	Amino-Lys	x	1	1	0	1	None	x	654.08;1962.2;5886.7;17660;52980	-2.816e-7;-2.816e-7;.5008;.8336;.9445	52980	5663	5880.4	-3.76941	0.9445	654.08;1962.2;5886.7;17660;52980	-2.816e-7;-2.816e-7;.5008;.8336;.9445	52980	5663	5880.4	-3.76941	0.9445	1308.16;3924.4;11773.4;35320;105960	-2.816e-7;-2.816e-7;.5008;.8336;.9445	11761	-4.07044	1	2	0	-0.30103	0	0.9445	None	x	1.7571;3.2713;7.8138;21.441;62.324	0.0932;.2375;.4966;.7603;.9068	62.324	7.0564	7.9895	-0.90252	0.9068
DHDPRy_GHMT2r	Enzym	combo	x	DHDPRy	2	Amino-Lys	GHMT2r	4	Amino-SerGly	x	1	0.0553393	0	1	None	x	654.08;1962.2;5886.7;17660;52980	-2.816e-7;-2.816e-7;.5008;.8336;.9445	52980	5663	5880.4	-3.76941	0.9445	236.11;708.33;2125;6375;19125	-2.816e-7;-2.816e-7;.02984;.04684;.05251	19125	1954.8	19125	-4.2816	0.05251	890.19;2670.53;8011.7;24035;72105	-2.816e-7;-2.816e-7;.5008;.8336;.9445	8003.2	-3.90326	1	1.111	0	-0.0457141	0	0.9445	None	x	1.7571;3.2713;7.8138;21.441;62.324	0.0932;.2375;.4966;.7603;.9068	62.324	7.0564	7.9895	-0.90252	0.9068
THDPS_ALAR	Enzym	combo	x	THDPS	3	Amino-Lys	ALAR	0	Amino-Ala	x	1	1	0	1	None	x	654.08;1962.2;5886.7;17660;52980	-2.816e-7;-2.816e-7;.5008;.8336;.9445	52980	5663	5880.4	-3.76941	0.9445	5840.7;17522;52567;157700;473099	-2.816e-7;-2.816e-7;.5023;.8341;.9447	473099	50477	52407	-4.71939	0.9447	6494.78;19484.2;58453.7;175360;526079	-2.816e-7;-2.816e-7;.5023;.8341;.9447	58275	-4.76548	1	1.998	0	-0.300595	0	0.9447	None	x	1.6139;2.8418;6.5253;17.576;50.728	.09092;.2319;.5043;.7656;.9093	50.728	5.8539	6.4672	-0.810716	0.9093
THDPS_GLNS	Enzym	combo	x	THDPS	3	Amino-Lys	GLNS	1	Amino-GluGln	x	1	1	-3.03979e-13	1	None	x	654.08;1962.2;5886.7;17660;52980	-2.816e-7;-2.816e-7;.5008;.8336;.9445	52980	5663	5880.4	-3.76941	0.9445	135.65;406.94;1220.8;3662.5;10987	-2.816e-7;-2.816e-7;.5059;.8353;.9451	10987	1167.1	1211.3	-3.08325	0.9451	789.73;2369.14;7107.5;21322.5;63967	-2.816e-7;-2.816e-7;.5059;.8353;.9451	7052.2	-3.84832	1	1.9933	0	-0.299573	0	0.9451	None	x	1.6139;2.8418;6.5253;17.576;50.728	.09092;.2319;.5043;.7656;.9093	50.728	5.8539	6.4672	-0.810716	0.9093
THDPS_GLUDy	Enzym	combo	x	THDPS	3	Amino-Lys	GLUDy	2	Amino-GluGln	x	1	0.0729077	0	1	None	x	654.08;1962.2;5886.7;17660;52980	-2.816e-7;-2.816e-7;.5008;.8336;.9445	52980	5663	5880.4	-3.76941	0.9445	36.111;108.33;325;975;2925	-2.816e-7;-2.816e-7;.04446;.06342;.06975	2925	278.29	2925	-3.46613	0.06975	690.191;2070.53;6211.7;18635;55905	-2.816e-7;-2.816e-7;.5008;.8336;.9445	6205.1	-3.79275	1	1.111	0	-0.0457141	0	0.9445	None	x	1.6139;2.8418;6.5253;17.576;50.728	.09092;.2319;.5043;.7656;.9093	50.728	5.8539	6.4672	-0.810716	0.9093
THDPS_GLUSy	Enzym	combo	x	THDPS	3	Amino-Lys	GLUSy	2	Amino-GluGln	x	1	-2.8156e-07	0	1	None	x	654.08;1962.2;5886.7;17660;52980	-2.816e-7;-2.816e-7;.5008;.8336;.9445	52980	5663	5880.4	-3.76941	0.9445	5555556;1.6667e7;50000000;1.5000e8;4.5000e8	-2.816e-7;-2.816e-7;-2.816e-7;-2.816e-7;-2.816e-7	450000000	5555556	450000000	-8.65321	0	5556210.08;16668962.2;50005886.7;150017660;450052980	-2.816e-7;-2.816e-7;.5008;.8336;.9445	50000000	-7.69897	1	1.111	0	-0.0457141	0	0.9445	None	x	1.6139;2.8418;6.5253;17.576;50.728	.09092;.2319;.5043;.7656;.9093	50.728	5.8539	6.4672	-0.810716	0.9093
THDPS_GLUDC	Enzym	combo	x	THDPS	3	Amino-Lys	GLUDC	3	Amino-GluGln	x	1	-2.8156e-07	0	1	None	x	654.08;1962.2;5886.7;17660;52980	-2.816e-7;-2.816e-7;.5008;.8336;.9445	52980	5663	5880.4	-3.76941	0.9445	5555556;1.6667e7;50000000;1.5000e8;4.5000e8	-2.816e-7;-2.816e-7;-2.816e-7;-2.816e-7;-2.816e-7	450000000	5555556	450000000	-8.65321	0	5556210.08;16668962.2;50005886.7;150017660;450052980	-2.816e-7;-2.816e-7;.5008;.8336;.9445	50000000	-7.69897	1	1.111	0	-0.0457141	0	0.9445	None	x	1.6139;2.8418;6.5253;17.576;50.728	.09092;.2319;.5043;.7656;.9093	50.728	5.8539	6.4672	-0.810716	0.9093
THDPS_DHDPS	Enzym	combo	x	THDPS	3	Amino-Lys	DHDPS	1	Amino-Lys	x	1	1	0	1	None	x	654.08;1962.2;5886.7;17660;52980	-2.816e-7;-2.816e-7;.5008;.8336;.9445	52980	5663	5880.4	-3.76941	0.9445	654.08;1962.2;5886.7;17660;52980	-2.816e-7;-2.816e-7;.5008;.8336;.9445	52980	5663	5880.4	-3.76941	0.9445	1308.16;3924.4;11773.4;35320;105960	-2.816e-7;-2.816e-7;.5008;.8336;.9445	11761	-4.07044	1	2	0	-0.30103	0	0.9445	None	x	1.6139;2.8418;6.5253;17.576;50.728	.09092;.2319;.5043;.7656;.9093	50.728	5.8539	6.4672	-0.810716	0.9093
THDPS_DHDPRy	Enzym	combo	x	THDPS	3	Amino-Lys	DHDPRy	2	Amino-Lys	x	1	1	0	1	None	x	654.08;1962.2;5886.7;17660;52980	-2.816e-7;-2.816e-7;.5008;.8336;.9445	52980	5663	5880.4	-3.76941	0.9445	654.08;1962.2;5886.7;17660;52980	-2.816e-7;-2.816e-7;.5008;.8336;.9445	52980	5663	5880.4	-3.76941	0.9445	1308.16;3924.4;11773.4;35320;105960	-2.816e-7;-2.816e-7;.5008;.8336;.9445	11761	-4.07044	1	2	0	-0.30103	0	0.9445	None	x	1.6139;2.8418;6.5253;17.576;50.728	.09092;.2319;.5043;.7656;.9093	50.728	5.8539	6.4672	-0.810716	0.9093
THDPS_GHMT2r	Enzym	combo	x	THDPS	3	Amino-Lys	GHMT2r	4	Amino-SerGly	x	1	0.0553393	0	1	None	x	654.08;1962.2;5886.7;17660;52980	-2.816e-7;-2.816e-7;.5008;.8336;.9445	52980	5663	5880.4	-3.76941	0.9445	236.11;708.33;2125;6375;19125	-2.816e-7;-2.816e-7;.02984;.04684;.05251	19125	1954.8	19125	-4.2816	0.05251	890.19;2670.53;8011.7;24035;72105	-2.816e-7;-2.816e-7;.5008;.8336;.9445	8003.2	-3.90326	1	1.111	0	-0.0457141	0	0.9445	None	x	1.6139;2.8418;6.5253;17.576;50.728	.09092;.2319;.5043;.7656;.9093	50.728	5.8539	6.4672	-0.810716	0.9093
SDPTA_ALAR	Enzym	combo	x	SDPTA	4	Amino-Lys	ALAR	0	Amino-Ala	x	1	1	0	1	None	x	654.08;1962.2;5886.7;17660;52980	-2.816e-7;-2.816e-7;.5008;.8336;.9445	52980	5663	5880.4	-3.76941	0.9445	5840.7;17522;52567;157700;473099	-2.816e-7;-2.816e-7;.5023;.8341;.9447	473099	50477	52407	-4.71939	0.9447	6494.78;19484.2;58453.7;175360;526079	-2.816e-7;-2.816e-7;.5023;.8341;.9447	58275	-4.76548	1	1.998	0	-0.300595	0	0.9447	None	x	2.5031;5.5092;14.528;41.583;122.75	.06051;.2024;.4953;.7645;.9101	122.75	13.289	15	-1.17609	0.9101
SDPTA_GLNS	Enzym	combo	x	SDPTA	4	Amino-Lys	GLNS	1	Amino-GluGln	x	1	1	-4.996e-15	1	None	x	654.08;1962.2;5886.7;17660;52980	-2.816e-7;-2.816e-7;.5008;.8336;.9445	52980	5663	5880.4	-3.76941	0.9445	135.65;406.94;1220.8;3662.5;10987	-2.816e-7;-2.816e-7;.5059;.8353;.9451	10987	1167.1	1211.3	-3.08325	0.9451	789.73;2369.14;7107.5;21322.5;63967	-2.816e-7;-2.816e-7;.5059;.8353;.9451	7052.2	-3.84832	1	1.9933	0	-0.299573	0	0.9451	None	x	2.5031;5.5092;14.528;41.583;122.75	.06051;.2024;.4953;.7645;.9101	122.75	13.289	15	-1.17609	0.9101
SDPTA_GLUDy	Enzym	combo	x	SDPTA	4	Amino-Lys	GLUDy	2	Amino-GluGln	x	1	0.0729077	0	1	None	x	654.08;1962.2;5886.7;17660;52980	-2.816e-7;-2.816e-7;.5008;.8336;.9445	52980	5663	5880.4	-3.76941	0.9445	36.111;108.33;325;975;2925	-2.816e-7;-2.816e-7;.04446;.06342;.06975	2925	278.29	2925	-3.46613	0.06975	690.191;2070.53;6211.7;18635;55905	-2.816e-7;-2.816e-7;.5008;.8336;.9445	6205.1	-3.79275	1	1.111	0	-0.0457141	0	0.9445	None	x	2.5031;5.5092;14.528;41.583;122.75	.06051;.2024;.4953;.7645;.9101	122.75	13.289	15	-1.17609	0.9101
SDPTA_GLUSy	Enzym	combo	x	SDPTA	4	Amino-Lys	GLUSy	2	Amino-GluGln	x	1	-2.8156e-07	0	1	None	x	654.08;1962.2;5886.7;17660;52980	-2.816e-7;-2.816e-7;.5008;.8336;.9445	52980	5663	5880.4	-3.76941	0.9445	5555556;1.6667e7;50000000;1.5000e8;4.5000e8	-2.816e-7;-2.816e-7;-2.816e-7;-2.816e-7;-2.816e-7	450000000	5555556	450000000	-8.65321	0	5556210.08;16668962.2;50005886.7;150017660;450052980	-2.816e-7;-2.816e-7;.5008;.8336;.9445	50000000	-7.69897	1	1.111	0	-0.0457141	0	0.9445	None	x	2.5031;5.5092;14.528;41.583;122.75	.06051;.2024;.4953;.7645;.9101	122.75	13.289	15	-1.17609	0.9101
SDPTA_GLUDC	Enzym	combo	x	SDPTA	4	Amino-Lys	GLUDC	3	Amino-GluGln	x	1	-2.8156e-07	0	1	None	x	654.08;1962.2;5886.7;17660;52980	-2.816e-7;-2.816e-7;.5008;.8336;.9445	52980	5663	5880.4	-3.76941	0.9445	5555556;1.6667e7;50000000;1.5000e8;4.5000e8	-2.816e-7;-2.816e-7;-2.816e-7;-2.816e-7;-2.816e-7	450000000	5555556	450000000	-8.65321	0	5556210.08;16668962.2;50005886.7;150017660;450052980	-2.816e-7;-2.816e-7;.5008;.8336;.9445	50000000	-7.69897	1	1.111	0	-0.0457141	0	0.9445	None	x	2.5031;5.5092;14.528;41.583;122.75	.06051;.2024;.4953;.7645;.9101	122.75	13.289	15	-1.17609	0.9101
SDPTA_DHDPS	Enzym	combo	x	SDPTA	4	Amino-Lys	DHDPS	1	Amino-Lys	x	1	1	0	1	None	x	654.08;1962.2;5886.7;17660;52980	-2.816e-7;-2.816e-7;.5008;.8336;.9445	52980	5663	5880.4	-3.76941	0.9445	654.08;1962.2;5886.7;17660;52980	-2.816e-7;-2.816e-7;.5008;.8336;.9445	52980	5663	5880.4	-3.76941	0.9445	1308.16;3924.4;11773.4;35320;105960	-2.816e-7;-2.816e-7;.5008;.8336;.9445	11761	-4.07044	1	2	0	-0.30103	0	0.9445	None	x	2.5031;5.5092;14.528;41.583;122.75	.06051;.2024;.4953;.7645;.9101	122.75	13.289	15	-1.17609	0.9101
SDPTA_DHDPRy	Enzym	combo	x	SDPTA	4	Amino-Lys	DHDPRy	2	Amino-Lys	x	1	1	0	1	None	x	654.08;1962.2;5886.7;17660;52980	-2.816e-7;-2.816e-7;.5008;.8336;.9445	52980	5663	5880.4	-3.76941	0.9445	654.08;1962.2;5886.7;17660;52980	-2.816e-7;-2.816e-7;.5008;.8336;.9445	52980	5663	5880.4	-3.76941	0.9445	1308.16;3924.4;11773.4;35320;105960	-2.816e-7;-2.816e-7;.5008;.8336;.9445	11761	-4.07044	1	2	0	-0.30103	0	0.9445	None	x	2.5031;5.5092;14.528;41.583;122.75	.06051;.2024;.4953;.7645;.9101	122.75	13.289	15	-1.17609	0.9101
SDPTA_THDPS	Enzym	combo	x	SDPTA	4	Amino-Lys	THDPS	3	Amino-Lys	x	1	1	0	1	None	x	654.08;1962.2;5886.7;17660;52980	-2.816e-7;-2.816e-7;.5008;.8336;.9445	52980	5663	5880.4	-3.76941	0.9445	654.08;1962.2;5886.7;17660;52980	-2.816e-7;-2.816e-7;.5008;.8336;.9445	52980	5663	5880.4	-3.76941	0.9445	1308.16;3924.4;11773.4;35320;105960	-2.816e-7;-2.816e-7;.5008;.8336;.9445	11761	-4.07044	1	2	0	-0.30103	0	0.9445	None	x	2.5031;5.5092;14.528;41.583;122.75	.06051;.2024;.4953;.7645;.9101	122.75	13.289	15	-1.17609	0.9101
SDPTA_GHMT2r	Enzym	combo	x	SDPTA	4	Amino-Lys	GHMT2r	4	Amino-SerGly	x	1	0.0553393	0	1	None	x	654.08;1962.2;5886.7;17660;52980	-2.816e-7;-2.816e-7;.5008;.8336;.9445	52980	5663	5880.4	-3.76941	0.9445	236.11;708.33;2125;6375;19125	-2.816e-7;-2.816e-7;.02984;.04684;.05251	19125	1954.8	19125	-4.2816	0.05251	890.19;2670.53;8011.7;24035;72105	-2.816e-7;-2.816e-7;.5008;.8336;.9445	8003.2	-3.90326	1	1.111	0	-0.0457141	0	0.9445	None	x	2.5031;5.5092;14.528;41.583;122.75	.06051;.2024;.4953;.7645;.9101	122.75	13.289	15	-1.17609	0.9101
DAPE_ALAR	Enzym	combo	x	DAPE	5	Amino-Lys	ALAR	0	Amino-Ala	x	1	1	0	1	None	x	654.08;1962.2;5886.7;17660;52980	-2.816e-7;-2.816e-7;.5008;.8336;.9445	52980	5663	5880.4	-3.76941	0.9445	5840.7;17522;52567;157700;473099	-2.816e-7;-2.816e-7;.5023;.8341;.9447	473099	50477	52407	-4.71939	0.9447	6494.78;19484.2;58453.7;175360;526079	-2.816e-7;-2.816e-7;.5023;.8341;.9447	58275	-4.76548	1	1.998	0	-0.300595	0	0.9447	None	x	3.9950;9.9851;27.955;81.866;243.60	.06864;.2023;.4933;.7581;.9059	243.6	25.463	29.319	-1.46715	0.9059
DAPE_GLNS	Enzym	combo	x	DAPE	5	Amino-Lys	GLNS	1	Amino-GluGln	x	1	1	-2.04947e-13	1	None	x	654.08;1962.2;5886.7;17660;52980	-2.816e-7;-2.816e-7;.5008;.8336;.9445	52980	5663	5880.4	-3.76941	0.9445	135.65;406.94;1220.8;3662.5;10987	-2.816e-7;-2.816e-7;.5059;.8353;.9451	10987	1167.1	1211.3	-3.08325	0.9451	789.73;2369.14;7107.5;21322.5;63967	-2.816e-7;-2.816e-7;.5059;.8353;.9451	7052.2	-3.84832	1	1.9933	0	-0.299573	0	0.9451	None	x	3.9950;9.9851;27.955;81.866;243.60	.06864;.2023;.4933;.7581;.9059	243.6	25.463	29.319	-1.46715	0.9059
DAPE_GLUDy	Enzym	combo	x	DAPE	5	Amino-Lys	GLUDy	2	Amino-GluGln	x	1	0.0729077	0	1	None	x	654.08;1962.2;5886.7;17660;52980	-2.816e-7;-2.816e-7;.5008;.8336;.9445	52980	5663	5880.4	-3.76941	0.9445	36.111;108.33;325;975;2925	-2.816e-7;-2.816e-7;.04446;.06342;.06975	2925	278.29	2925	-3.46613	0.06975	690.191;2070.53;6211.7;18635;55905	-2.816e-7;-2.816e-7;.5008;.8336;.9445	6205.1	-3.79275	1	1.111	0	-0.0457141	0	0.9445	None	x	3.9950;9.9851;27.955;81.866;243.60	.06864;.2023;.4933;.7581;.9059	243.6	25.463	29.319	-1.46715	0.9059
DAPE_GLUSy	Enzym	combo	x	DAPE	5	Amino-Lys	GLUSy	2	Amino-GluGln	x	1	-2.8156e-07	0	1	None	x	654.08;1962.2;5886.7;17660;52980	-2.816e-7;-2.816e-7;.5008;.8336;.9445	52980	5663	5880.4	-3.76941	0.9445	5555556;1.6667e7;50000000;1.5000e8;4.5000e8	-2.816e-7;-2.816e-7;-2.816e-7;-2.816e-7;-2.816e-7	450000000	5555556	450000000	-8.65321	0	5556210.08;16668962.2;50005886.7;150017660;450052980	-2.816e-7;-2.816e-7;.5008;.8336;.9445	50000000	-7.69897	1	1.111	0	-0.0457141	0	0.9445	None	x	3.9950;9.9851;27.955;81.866;243.60	.06864;.2023;.4933;.7581;.9059	243.6	25.463	29.319	-1.46715	0.9059
DAPE_GLUDC	Enzym	combo	x	DAPE	5	Amino-Lys	GLUDC	3	Amino-GluGln	x	1	-2.8156e-07	0	1	None	x	654.08;1962.2;5886.7;17660;52980	-2.816e-7;-2.816e-7;.5008;.8336;.9445	52980	5663	5880.4	-3.76941	0.9445	5555556;1.6667e7;50000000;1.5000e8;4.5000e8	-2.816e-7;-2.816e-7;-2.816e-7;-2.816e-7;-2.816e-7	450000000	5555556	450000000	-8.65321	0	5556210.08;16668962.2;50005886.7;150017660;450052980	-2.816e-7;-2.816e-7;.5008;.8336;.9445	50000000	-7.69897	1	1.111	0	-0.0457141	0	0.9445	None	x	3.9950;9.9851;27.955;81.866;243.60	.06864;.2023;.4933;.7581;.9059	243.6	25.463	29.319	-1.46715	0.9059
DAPE_DHDPS	Enzym	combo	x	DAPE	5	Amino-Lys	DHDPS	1	Amino-Lys	x	1	1	0	1	None	x	654.08;1962.2;5886.7;17660;52980	-2.816e-7;-2.816e-7;.5008;.8336;.9445	52980	5663	5880.4	-3.76941	0.9445	654.08;1962.2;5886.7;17660;52980	-2.816e-7;-2.816e-7;.5008;.8336;.9445	52980	5663	5880.4	-3.76941	0.9445	1308.16;3924.4;11773.4;35320;105960	-2.816e-7;-2.816e-7;.5008;.8336;.9445	11761	-4.07044	1	2	0	-0.30103	0	0.9445	None	x	3.9950;9.9851;27.955;81.866;243.60	.06864;.2023;.4933;.7581;.9059	243.6	25.463	29.319	-1.46715	0.9059
DAPE_DHDPRy	Enzym	combo	x	DAPE	5	Amino-Lys	DHDPRy	2	Amino-Lys	x	1	1	0	1	None	x	654.08;1962.2;5886.7;17660;52980	-2.816e-7;-2.816e-7;.5008;.8336;.9445	52980	5663	5880.4	-3.76941	0.9445	654.08;1962.2;5886.7;17660;52980	-2.816e-7;-2.816e-7;.5008;.8336;.9445	52980	5663	5880.4	-3.76941	0.9445	1308.16;3924.4;11773.4;35320;105960	-2.816e-7;-2.816e-7;.5008;.8336;.9445	11761	-4.07044	1	2	0	-0.30103	0	0.9445	None	x	3.9950;9.9851;27.955;81.866;243.60	.06864;.2023;.4933;.7581;.9059	243.6	25.463	29.319	-1.46715	0.9059
DAPE_THDPS	Enzym	combo	x	DAPE	5	Amino-Lys	THDPS	3	Amino-Lys	x	1	1	0	1	None	x	654.08;1962.2;5886.7;17660;52980	-2.816e-7;-2.816e-7;.5008;.8336;.9445	52980	5663	5880.4	-3.76941	0.9445	654.08;1962.2;5886.7;17660;52980	-2.816e-7;-2.816e-7;.5008;.8336;.9445	52980	5663	5880.4	-3.76941	0.9445	1308.16;3924.4;11773.4;35320;105960	-2.816e-7;-2.816e-7;.5008;.8336;.9445	11761	-4.07044	1	2	0	-0.30103	0	0.9445	None	x	3.9950;9.9851;27.955;81.866;243.60	.06864;.2023;.4933;.7581;.9059	243.6	25.463	29.319	-1.46715	0.9059
DAPE_SDPTA	Enzym	combo	x	DAPE	5	Amino-Lys	SDPTA	4	Amino-Lys	x	1	1	0	1	None	x	654.08;1962.2;5886.7;17660;52980	-2.816e-7;-2.816e-7;.5008;.8336;.9445	52980	5663	5880.4	-3.76941	0.9445	654.08;1962.2;5886.7;17660;52980	-2.816e-7;-2.816e-7;.5008;.8336;.9445	52980	5663	5880.4	-3.76941	0.9445	1308.16;3924.4;11773.4;35320;105960	-2.816e-7;-2.816e-7;.5008;.8336;.9445	11761	-4.07044	1	2	0	-0.30103	0	0.9445	None	x	3.9950;9.9851;27.955;81.866;243.60	.06864;.2023;.4933;.7581;.9059	243.6	25.463	29.319	-1.46715	0.9059
DAPE_GHMT2r	Enzym	combo	x	DAPE	5	Amino-Lys	GHMT2r	4	Amino-SerGly	x	1	0.0553393	0	1	None	x	654.08;1962.2;5886.7;17660;52980	-2.816e-7;-2.816e-7;.5008;.8336;.9445	52980	5663	5880.4	-3.76941	0.9445	236.11;708.33;2125;6375;19125	-2.816e-7;-2.816e-7;.02984;.04684;.05251	19125	1954.8	19125	-4.2816	0.05251	890.19;2670.53;8011.7;24035;72105	-2.816e-7;-2.816e-7;.5008;.8336;.9445	8003.2	-3.90326	1	1.111	0	-0.0457141	0	0.9445	None	x	3.9950;9.9851;27.955;81.866;243.60	.06864;.2023;.4933;.7581;.9059	243.6	25.463	29.319	-1.46715	0.9059
PGCD_ALAR	Enzym	combo	x	PGCD	1	Amino-SerGly	ALAR	0	Amino-Ala	x	0.0854379	1	0	1	None	x	111.11;333.33;1000;3000;9000	-2.816e-7;-2.816e-7;.03279;.06776;.07942	9000	1395.8	9000	-3.95424	0.07942	5840.7;17522;52567;157700;473099	-2.816e-7;-2.816e-7;.5023;.8341;.9447	473099	50477	52407	-4.71939	0.9447	5951.81;17855.33;53567;160700;482099	-2.816e-7;-2.816e-7;.5023;.8341;.9447	53403	-4.72757	1	1.1108	0	-0.0456359	0	0.9447	None	x	2.1060;4.3179;10.954;30.861;90.583	.08544;.08544;.08544;.08544;.08544	90.583	2.106	90.583	-1.95705	0.08544
PGCD_GLNS	Enzym	combo	x	PGCD	1	Amino-SerGly	GLNS	1	Amino-GluGln	x	0.0854379	1	-1.42997e-13	1	None	x	111.11;333.33;1000;3000;9000	-2.816e-7;-2.816e-7;.03279;.06776;.07942	9000	1395.8	9000	-3.95424	0.07942	135.65;406.94;1220.8;3662.5;10987	-2.816e-7;-2.816e-7;.5059;.8353;.9451	10987	1167.1	1211.3	-3.08325	0.9451	246.76;740.27;2220.8;6662.5;19987	-2.816e-7;-2.816e-7;.5059;.8353;.9451	2203.5	-3.34311	1	1.1102	0	-0.0454012	0	0.9451	None	x	2.1060;4.3179;10.954;30.861;90.583	.08544;.08544;.08544;.08544;.08544	90.583	2.106	90.583	-1.95705	0.08544
PGCD_GLUDy	Enzym	combo	x	PGCD	1	Amino-SerGly	GLUDy	2	Amino-GluGln	x	0.0854379	0.0729077	0.0728365	0.158274	SL	x	111.11;333.33;1000;3000;9000	-2.816e-7;-2.816e-7;.03279;.06776;.07942	9000	1395.8	9000	-3.95424	0.07942	36.111;108.33;325;975;2925	-2.816e-7;-2.816e-7;.04446;.06342;.06975	2925	278.29	2925	-3.46613	0.06975	147.221;441.66;1325;3975;11925	-2.816e-7;-2.816e-7;.07577;.1308;.1491	11925	-4.07646	1	2	0	-0.30103	0.06968	0.1491	SL	x	2.1060;4.3179;10.954;30.861;90.583	.08544;.08544;.08544;.08544;.08544	90.583	2.106	90.583	-1.95705	0.08544
PGCD_GLUSy	Enzym	combo	x	PGCD	1	Amino-SerGly	GLUSy	2	Amino-GluGln	x	0.0854379	-2.8156e-07	0	0.0854379	None	x	111.11;333.33;1000;3000;9000	-2.816e-7;-2.816e-7;.03279;.06776;.07942	9000	1395.8	9000	-3.95424	0.07942	5555556;1.6667e7;50000000;1.5000e8;4.5000e8	-2.816e-7;-2.816e-7;-2.816e-7;-2.816e-7;-2.816e-7	450000000	5555556	450000000	-8.65321	0	5555667.11;16667333.33;50001000;150003000;450009000	-2.816e-7;-2.816e-7;.03279;.06776;.07942	450000000	-8.65321	1	2	0	-0.30103	0	0.07942	None	x	2.1060;4.3179;10.954;30.861;90.583	.08544;.08544;.08544;.08544;.08544	90.583	2.106	90.583	-1.95705	0.08544
PGCD_GLUDC	Enzym	combo	x	PGCD	1	Amino-SerGly	GLUDC	3	Amino-GluGln	x	0.0854379	-2.8156e-07	2.12191e-13	0.0854379	None	x	111.11;333.33;1000;3000;9000	-2.816e-7;-2.816e-7;.03279;.06776;.07942	9000	1395.8	9000	-3.95424	0.07942	5555556;1.6667e7;50000000;1.5000e8;4.5000e8	-2.816e-7;-2.816e-7;-2.816e-7;-2.816e-7;-2.816e-7	450000000	5555556	450000000	-8.65321	0	5555667.11;16667333.33;50001000;150003000;450009000	-2.816e-7;-2.816e-7;.03279;.06776;.07942	450000000	-8.65321	1	2	0	-0.30103	0	0.07942	None	x	2.1060;4.3179;10.954;30.861;90.583	.08544;.08544;.08544;.08544;.08544	90.583	2.106	90.583	-1.95705	0.08544
PGCD_DHDPS	Enzym	combo	x	PGCD	1	Amino-SerGly	DHDPS	1	Amino-Lys	x	0.0854379	1	0	1	None	x	111.11;333.33;1000;3000;9000	-2.816e-7;-2.816e-7;.03279;.06776;.07942	9000	1395.8	9000	-3.95424	0.07942	654.08;1962.2;5886.7;17660;52980	-2.816e-7;-2.816e-7;.5008;.8336;.9445	52980	5663	5880.4	-3.76941	0.9445	765.19;2295.53;6886.7;20660;61980	-2.816e-7;-2.816e-7;.5008;.8336;.9445	6879.4	-3.83755	1	1.111	0	-0.0457141	0	0.9445	None	x	2.1060;4.3179;10.954;30.861;90.583	.08544;.08544;.08544;.08544;.08544	90.583	2.106	90.583	-1.95705	0.08544
PGCD_DHDPRy	Enzym	combo	x	PGCD	1	Amino-SerGly	DHDPRy	2	Amino-Lys	x	0.0854379	1	0	1	None	x	111.11;333.33;1000;3000;9000	-2.816e-7;-2.816e-7;.03279;.06776;.07942	9000	1395.8	9000	-3.95424	0.07942	654.08;1962.2;5886.7;17660;52980	-2.816e-7;-2.816e-7;.5008;.8336;.9445	52980	5663	5880.4	-3.76941	0.9445	765.19;2295.53;6886.7;20660;61980	-2.816e-7;-2.816e-7;.5008;.8336;.9445	6879.4	-3.83755	1	1.111	0	-0.0457141	0	0.9445	None	x	2.1060;4.3179;10.954;30.861;90.583	.08544;.08544;.08544;.08544;.08544	90.583	2.106	90.583	-1.95705	0.08544
PGCD_THDPS	Enzym	combo	x	PGCD	1	Amino-SerGly	THDPS	3	Amino-Lys	x	0.0854379	1	0	1	None	x	111.11;333.33;1000;3000;9000	-2.816e-7;-2.816e-7;.03279;.06776;.07942	9000	1395.8	9000	-3.95424	0.07942	654.08;1962.2;5886.7;17660;52980	-2.816e-7;-2.816e-7;.5008;.8336;.9445	52980	5663	5880.4	-3.76941	0.9445	765.19;2295.53;6886.7;20660;61980	-2.816e-7;-2.816e-7;.5008;.8336;.9445	6879.4	-3.83755	1	1.111	0	-0.0457141	0	0.9445	None	x	2.1060;4.3179;10.954;30.861;90.583	.08544;.08544;.08544;.08544;.08544	90.583	2.106	90.583	-1.95705	0.08544
PGCD_SDPTA	Enzym	combo	x	PGCD	1	Amino-SerGly	SDPTA	4	Amino-Lys	x	0.0854379	1	0	1	None	x	111.11;333.33;1000;3000;9000	-2.816e-7;-2.816e-7;.03279;.06776;.07942	9000	1395.8	9000	-3.95424	0.07942	654.08;1962.2;5886.7;17660;52980	-2.816e-7;-2.816e-7;.5008;.8336;.9445	52980	5663	5880.4	-3.76941	0.9445	765.19;2295.53;6886.7;20660;61980	-2.816e-7;-2.816e-7;.5008;.8336;.9445	6879.4	-3.83755	1	1.111	0	-0.0457141	0	0.9445	None	x	2.1060;4.3179;10.954;30.861;90.583	.08544;.08544;.08544;.08544;.08544	90.583	2.106	90.583	-1.95705	0.08544
PGCD_DAPE	Enzym	combo	x	PGCD	1	Amino-SerGly	DAPE	5	Amino-Lys	x	0.0854379	1	0	1	None	x	111.11;333.33;1000;3000;9000	-2.816e-7;-2.816e-7;.03279;.06776;.07942	9000	1395.8	9000	-3.95424	0.07942	654.08;1962.2;5886.7;17660;52980	-2.816e-7;-2.816e-7;.5008;.8336;.9445	52980	5663	5880.4	-3.76941	0.9445	765.19;2295.53;6886.7;20660;61980	-2.816e-7;-2.816e-7;.5008;.8336;.9445	6879.4	-3.83755	1	1.111	0	-0.0457141	0	0.9445	None	x	2.1060;4.3179;10.954;30.861;90.583	.08544;.08544;.08544;.08544;.08544	90.583	2.106	90.583	-1.95705	0.08544
PGCD_GHMT2r	Enzym	combo	x	PGCD	1	Amino-SerGly	GHMT2r	4	Amino-SerGly	x	0.0854379	0.0553393	0.914562	1	SL	x	111.11;333.33;1000;3000;9000	-2.816e-7;-2.816e-7;.03279;.06776;.07942	9000	1395.8	9000	-3.95424	0.07942	236.11;708.33;2125;6375;19125	-2.816e-7;-2.816e-7;.02984;.04684;.05251	19125	1954.8	19125	-4.2816	0.05251	347.22;1041.66;3125;9375;28125	-2.816e-7;-2.816e-7;.03279;.1878;.7293	20185	-4.30503	0.7177	1.4354	0.144057	-0.156973	0.6499	0.7293	SL	x	2.1060;4.3179;10.954;30.861;90.583	.08544;.08544;.08544;.08544;.08544	90.583	2.106	90.583	-1.95705	0.08544
PSERT_ALAR	Enzym	combo	x	PSERT	2	Amino-SerGly	ALAR	0	Amino-Ala	x	0.0854379	1	0	1	None	x	111.11;333.33;1000;3000;9000	-2.816e-7;-2.816e-7;.03279;.06776;.07942	9000	1395.8	9000	-3.95424	0.07942	5840.7;17522;52567;157700;473099	-2.816e-7;-2.816e-7;.5023;.8341;.9447	473099	50477	52407	-4.71939	0.9447	5951.81;17855.33;53567;160700;482099	-2.816e-7;-2.816e-7;.5023;.8341;.9447	53403	-4.72757	1	1.1108	0	-0.0456359	0	0.9447	None	x	2.4239;5.2716;13.815;39.444;116.33	.08544;.08544;.08544;.08544;.08544	116.33	2.4239	116.33	-2.06569	0.08544
PSERT_GLNS	Enzym	combo	x	PSERT	2	Amino-SerGly	GLNS	1	Amino-GluGln	x	0.0854379	1	-2.24043e-13	1	None	x	111.11;333.33;1000;3000;9000	-2.816e-7;-2.816e-7;.03279;.06776;.07942	9000	1395.8	9000	-3.95424	0.07942	135.65;406.94;1220.8;3662.5;10987	-2.816e-7;-2.816e-7;.5059;.8353;.9451	10987	1167.1	1211.3	-3.08325	0.9451	246.76;740.27;2220.8;6662.5;19987	-2.816e-7;-2.816e-7;.5059;.8353;.9451	2203.5	-3.34311	1	1.1102	0	-0.0454012	0	0.9451	None	x	2.4239;5.2716;13.815;39.444;116.33	.08544;.08544;.08544;.08544;.08544	116.33	2.4239	116.33	-2.06569	0.08544
PSERT_GLUDy	Enzym	combo	x	PSERT	2	Amino-SerGly	GLUDy	2	Amino-GluGln	x	0.0854379	0.0729077	0.0728365	0.158274	SL	x	111.11;333.33;1000;3000;9000	-2.816e-7;-2.816e-7;.03279;.06776;.07942	9000	1395.8	9000	-3.95424	0.07942	36.111;108.33;325;975;2925	-2.816e-7;-2.816e-7;.04446;.06342;.06975	2925	278.29	2925	-3.46613	0.06975	147.221;441.66;1325;3975;11925	-2.816e-7;-2.816e-7;.07577;.1308;.1491	11925	-4.07646	1	2	0	-0.30103	0.06968	0.1491	SL	x	2.4239;5.2716;13.815;39.444;116.33	.08544;.08544;.08544;.08544;.08544	116.33	2.4239	116.33	-2.06569	0.08544
PSERT_GLUSy	Enzym	combo	x	PSERT	2	Amino-SerGly	GLUSy	2	Amino-GluGln	x	0.0854379	-2.8156e-07	0	0.0854379	None	x	111.11;333.33;1000;3000;9000	-2.816e-7;-2.816e-7;.03279;.06776;.07942	9000	1395.8	9000	-3.95424	0.07942	5555556;1.6667e7;50000000;1.5000e8;4.5000e8	-2.816e-7;-2.816e-7;-2.816e-7;-2.816e-7;-2.816e-7	450000000	5555556	450000000	-8.65321	0	5555667.11;16667333.33;50001000;150003000;450009000	-2.816e-7;-2.816e-7;.03279;.06776;.07942	450000000	-8.65321	1	2	0	-0.30103	0	0.07942	None	x	2.4239;5.2716;13.815;39.444;116.33	.08544;.08544;.08544;.08544;.08544	116.33	2.4239	116.33	-2.06569	0.08544
PSERT_GLUDC	Enzym	combo	x	PSERT	2	Amino-SerGly	GLUDC	3	Amino-GluGln	x	0.0854379	-2.8156e-07	2.40086e-15	0.0854379	None	x	111.11;333.33;1000;3000;9000	-2.816e-7;-2.816e-7;.03279;.06776;.07942	9000	1395.8	9000	-3.95424	0.07942	5555556;1.6667e7;50000000;1.5000e8;4.5000e8	-2.816e-7;-2.816e-7;-2.816e-7;-2.816e-7;-2.816e-7	450000000	5555556	450000000	-8.65321	0	5555667.11;16667333.33;50001000;150003000;450009000	-2.816e-7;-2.816e-7;.03279;.06776;.07942	450000000	-8.65321	1	2	0	-0.30103	0	0.07942	None	x	2.4239;5.2716;13.815;39.444;116.33	.08544;.08544;.08544;.08544;.08544	116.33	2.4239	116.33	-2.06569	0.08544
PSERT_DHDPS	Enzym	combo	x	PSERT	2	Amino-SerGly	DHDPS	1	Amino-Lys	x	0.0854379	1	0	1	None	x	111.11;333.33;1000;3000;9000	-2.816e-7;-2.816e-7;.03279;.06776;.07942	9000	1395.8	9000	-3.95424	0.07942	654.08;1962.2;5886.7;17660;52980	-2.816e-7;-2.816e-7;.5008;.8336;.9445	52980	5663	5880.4	-3.76941	0.9445	765.19;2295.53;6886.7;20660;61980	-2.816e-7;-2.816e-7;.5008;.8336;.9445	6879.4	-3.83755	1	1.111	0	-0.0457141	0	0.9445	None	x	2.4239;5.2716;13.815;39.444;116.33	.08544;.08544;.08544;.08544;.08544	116.33	2.4239	116.33	-2.06569	0.08544
PSERT_DHDPRy	Enzym	combo	x	PSERT	2	Amino-SerGly	DHDPRy	2	Amino-Lys	x	0.0854379	1	0	1	None	x	111.11;333.33;1000;3000;9000	-2.816e-7;-2.816e-7;.03279;.06776;.07942	9000	1395.8	9000	-3.95424	0.07942	654.08;1962.2;5886.7;17660;52980	-2.816e-7;-2.816e-7;.5008;.8336;.9445	52980	5663	5880.4	-3.76941	0.9445	765.19;2295.53;6886.7;20660;61980	-2.816e-7;-2.816e-7;.5008;.8336;.9445	6879.4	-3.83755	1	1.111	0	-0.0457141	0	0.9445	None	x	2.4239;5.2716;13.815;39.444;116.33	.08544;.08544;.08544;.08544;.08544	116.33	2.4239	116.33	-2.06569	0.08544
PSERT_THDPS	Enzym	combo	x	PSERT	2	Amino-SerGly	THDPS	3	Amino-Lys	x	0.0854379	1	0	1	None	x	111.11;333.33;1000;3000;9000	-2.816e-7;-2.816e-7;.03279;.06776;.07942	9000	1395.8	9000	-3.95424	0.07942	654.08;1962.2;5886.7;17660;52980	-2.816e-7;-2.816e-7;.5008;.8336;.9445	52980	5663	5880.4	-3.76941	0.9445	765.19;2295.53;6886.7;20660;61980	-2.816e-7;-2.816e-7;.5008;.8336;.9445	6879.4	-3.83755	1	1.111	0	-0.0457141	0	0.9445	None	x	2.4239;5.2716;13.815;39.444;116.33	.08544;.08544;.08544;.08544;.08544	116.33	2.4239	116.33	-2.06569	0.08544
PSERT_SDPTA	Enzym	combo	x	PSERT	2	Amino-SerGly	SDPTA	4	Amino-Lys	x	0.0854379	1	0	1	None	x	111.11;333.33;1000;3000;9000	-2.816e-7;-2.816e-7;.03279;.06776;.07942	9000	1395.8	9000	-3.95424	0.07942	654.08;1962.2;5886.7;17660;52980	-2.816e-7;-2.816e-7;.5008;.8336;.9445	52980	5663	5880.4	-3.76941	0.9445	765.19;2295.53;6886.7;20660;61980	-2.816e-7;-2.816e-7;.5008;.8336;.9445	6879.4	-3.83755	1	1.111	0	-0.0457141	0	0.9445	None	x	2.4239;5.2716;13.815;39.444;116.33	.08544;.08544;.08544;.08544;.08544	116.33	2.4239	116.33	-2.06569	0.08544
PSERT_DAPE	Enzym	combo	x	PSERT	2	Amino-SerGly	DAPE	5	Amino-Lys	x	0.0854379	1	0	1	None	x	111.11;333.33;1000;3000;9000	-2.816e-7;-2.816e-7;.03279;.06776;.07942	9000	1395.8	9000	-3.95424	0.07942	654.08;1962.2;5886.7;17660;52980	-2.816e-7;-2.816e-7;.5008;.8336;.9445	52980	5663	5880.4	-3.76941	0.9445	765.19;2295.53;6886.7;20660;61980	-2.816e-7;-2.816e-7;.5008;.8336;.9445	6879.4	-3.83755	1	1.111	0	-0.0457141	0	0.9445	None	x	2.4239;5.2716;13.815;39.444;116.33	.08544;.08544;.08544;.08544;.08544	116.33	2.4239	116.33	-2.06569	0.08544
PSERT_PGCD	Enzym	combo	x	PSERT	2	Amino-SerGly	PGCD	1	Amino-SerGly	x	0.0854379	0.0854379	0	0.0854379	None	x	111.11;333.33;1000;3000;9000	-2.816e-7;-2.816e-7;.03279;.06776;.07942	9000	1395.8	9000	-3.95424	0.07942	111.11;333.33;1000;3000;9000	-2.816e-7;-2.816e-7;.03279;.06776;.07942	9000	1395.8	9000	-3.95424	0.07942	222.22;666.66;2000;6000;18000	-2.816e-7;-2.816e-7;.03279;.06776;.07942	18000	-4.25527	1	2	0	-0.30103	0	0.07942	None	x	2.4239;5.2716;13.815;39.444;116.33	.08544;.08544;.08544;.08544;.08544	116.33	2.4239	116.33	-2.06569	0.08544
PSERT_GHMT2r	Enzym	combo	x	PSERT	2	Amino-SerGly	GHMT2r	4	Amino-SerGly	x	0.0854379	0.0553393	0.914562	1	SL	x	111.11;333.33;1000;3000;9000	-2.816e-7;-2.816e-7;.03279;.06776;.07942	9000	1395.8	9000	-3.95424	0.07942	236.11;708.33;2125;6375;19125	-2.816e-7;-2.816e-7;.02984;.04684;.05251	19125	1954.8	19125	-4.2816	0.05251	347.22;1041.66;3125;9375;28125	-2.816e-7;-2.816e-7;.03279;.1878;.7293	20185	-4.30503	0.7177	1.4354	0.144057	-0.156973	0.6499	0.7293	SL	x	2.4239;5.2716;13.815;39.444;116.33	.08544;.08544;.08544;.08544;.08544	116.33	2.4239	116.33	-2.06569	0.08544
PSP-L_ALAR	Enzym	combo	x	PSP-L	3	Amino-SerGly	ALAR	0	Amino-Ala	x	0.0854379	1	0	1	None	x	111.11;333.33;1000;3000;9000	-2.816e-7;-2.816e-7;.03279;.06776;.07942	9000	1395.8	9000	-3.95424	0.07942	5840.7;17522;52567;157700;473099	-2.816e-7;-2.816e-7;.5023;.8341;.9447	473099	50477	52407	-4.71939	0.9447	5951.81;17855.33;53567;160700;482099	-2.816e-7;-2.816e-7;.5023;.8341;.9447	53403	-4.72757	1	1.1108	0	-0.0456359	0	0.9447	None	x	2.8477;6.5431;17.629;50.888;150.66	0.0807;.08544;.08544;.08544;.08544	150.66	2.8477	150.66	-2.178	0.08544
PSP-L_GLNS	Enzym	combo	x	PSP-L	3	Amino-SerGly	GLNS	1	Amino-GluGln	x	0.0854379	1	-2.9976e-15	1	None	x	111.11;333.33;1000;3000;9000	-2.816e-7;-2.816e-7;.03279;.06776;.07942	9000	1395.8	9000	-3.95424	0.07942	135.65;406.94;1220.8;3662.5;10987	-2.816e-7;-2.816e-7;.5059;.8353;.9451	10987	1167.1	1211.3	-3.08325	0.9451	246.76;740.27;2220.8;6662.5;19987	-2.816e-7;-2.816e-7;.5059;.8353;.9451	2203.5	-3.34311	1	1.1102	0	-0.0454012	0	0.9451	None	x	2.8477;6.5431;17.629;50.888;150.66	0.0807;.08544;.08544;.08544;.08544	150.66	2.8477	150.66	-2.178	0.08544
PSP-L_GLUDy	Enzym	combo	x	PSP-L	3	Amino-SerGly	GLUDy	2	Amino-GluGln	x	0.0854379	0.0729077	0.0728365	0.158274	SL	x	111.11;333.33;1000;3000;9000	-2.816e-7;-2.816e-7;.03279;.06776;.07942	9000	1395.8	9000	-3.95424	0.07942	36.111;108.33;325;975;2925	-2.816e-7;-2.816e-7;.04446;.06342;.06975	2925	278.29	2925	-3.46613	0.06975	147.221;441.66;1325;3975;11925	-2.816e-7;-2.816e-7;.07577;.1308;.1491	11925	-4.07646	1	2	0	-0.30103	0.06968	0.1491	SL	x	2.8477;6.5431;17.629;50.888;150.66	0.0807;.08544;.08544;.08544;.08544	150.66	2.8477	150.66	-2.178	0.08544
PSP-L_GLUSy	Enzym	combo	x	PSP-L	3	Amino-SerGly	GLUSy	2	Amino-GluGln	x	0.0854379	-2.8156e-07	0	0.0854379	None	x	111.11;333.33;1000;3000;9000	-2.816e-7;-2.816e-7;.03279;.06776;.07942	9000	1395.8	9000	-3.95424	0.07942	5555556;1.6667e7;50000000;1.5000e8;4.5000e8	-2.816e-7;-2.816e-7;-2.816e-7;-2.816e-7;-2.816e-7	450000000	5555556	450000000	-8.65321	0	5555667.11;16667333.33;50001000;150003000;450009000	-2.816e-7;-2.816e-7;.03279;.06776;.07942	450000000	-8.65321	1	2	0	-0.30103	0	0.07942	None	x	2.8477;6.5431;17.629;50.888;150.66	0.0807;.08544;.08544;.08544;.08544	150.66	2.8477	150.66	-2.178	0.08544
PSP-L_GLUDC	Enzym	combo	x	PSP-L	3	Amino-SerGly	GLUDC	3	Amino-GluGln	x	0.0854379	-2.8156e-07	-1.18197e-13	0.0854379	None	x	111.11;333.33;1000;3000;9000	-2.816e-7;-2.816e-7;.03279;.06776;.07942	9000	1395.8	9000	-3.95424	0.07942	5555556;1.6667e7;50000000;1.5000e8;4.5000e8	-2.816e-7;-2.816e-7;-2.816e-7;-2.816e-7;-2.816e-7	450000000	5555556	450000000	-8.65321	0	5555667.11;16667333.33;50001000;150003000;450009000	-2.816e-7;-2.816e-7;.03279;.06776;.07942	450000000	-8.65321	1	2	0	-0.30103	0	0.07942	None	x	2.8477;6.5431;17.629;50.888;150.66	0.0807;.08544;.08544;.08544;.08544	150.66	2.8477	150.66	-2.178	0.08544
PSP-L_DHDPS	Enzym	combo	x	PSP-L	3	Amino-SerGly	DHDPS	1	Amino-Lys	x	0.0854379	1	0	1	None	x	111.11;333.33;1000;3000;9000	-2.816e-7;-2.816e-7;.03279;.06776;.07942	9000	1395.8	9000	-3.95424	0.07942	654.08;1962.2;5886.7;17660;52980	-2.816e-7;-2.816e-7;.5008;.8336;.9445	52980	5663	5880.4	-3.76941	0.9445	765.19;2295.53;6886.7;20660;61980	-2.816e-7;-2.816e-7;.5008;.8336;.9445	6879.4	-3.83755	1	1.111	0	-0.0457141	0	0.9445	None	x	2.8477;6.5431;17.629;50.888;150.66	0.0807;.08544;.08544;.08544;.08544	150.66	2.8477	150.66	-2.178	0.08544
PSP-L_DHDPRy	Enzym	combo	x	PSP-L	3	Amino-SerGly	DHDPRy	2	Amino-Lys	x	0.0854379	1	0	1	None	x	111.11;333.33;1000;3000;9000	-2.816e-7;-2.816e-7;.03279;.06776;.07942	9000	1395.8	9000	-3.95424	0.07942	654.08;1962.2;5886.7;17660;52980	-2.816e-7;-2.816e-7;.5008;.8336;.9445	52980	5663	5880.4	-3.76941	0.9445	765.19;2295.53;6886.7;20660;61980	-2.816e-7;-2.816e-7;.5008;.8336;.9445	6879.4	-3.83755	1	1.111	0	-0.0457141	0	0.9445	None	x	2.8477;6.5431;17.629;50.888;150.66	0.0807;.08544;.08544;.08544;.08544	150.66	2.8477	150.66	-2.178	0.08544
PSP-L_THDPS	Enzym	combo	x	PSP-L	3	Amino-SerGly	THDPS	3	Amino-Lys	x	0.0854379	1	0	1	None	x	111.11;333.33;1000;3000;9000	-2.816e-7;-2.816e-7;.03279;.06776;.07942	9000	1395.8	9000	-3.95424	0.07942	654.08;1962.2;5886.7;17660;52980	-2.816e-7;-2.816e-7;.5008;.8336;.9445	52980	5663	5880.4	-3.76941	0.9445	765.19;2295.53;6886.7;20660;61980	-2.816e-7;-2.816e-7;.5008;.8336;.9445	6879.4	-3.83755	1	1.111	0	-0.0457141	0	0.9445	None	x	2.8477;6.5431;17.629;50.888;150.66	0.0807;.08544;.08544;.08544;.08544	150.66	2.8477	150.66	-2.178	0.08544
PSP-L_SDPTA	Enzym	combo	x	PSP-L	3	Amino-SerGly	SDPTA	4	Amino-Lys	x	0.0854379	1	0	1	None	x	111.11;333.33;1000;3000;9000	-2.816e-7;-2.816e-7;.03279;.06776;.07942	9000	1395.8	9000	-3.95424	0.07942	654.08;1962.2;5886.7;17660;52980	-2.816e-7;-2.816e-7;.5008;.8336;.9445	52980	5663	5880.4	-3.76941	0.9445	765.19;2295.53;6886.7;20660;61980	-2.816e-7;-2.816e-7;.5008;.8336;.9445	6879.4	-3.83755	1	1.111	0	-0.0457141	0	0.9445	None	x	2.8477;6.5431;17.629;50.888;150.66	0.0807;.08544;.08544;.08544;.08544	150.66	2.8477	150.66	-2.178	0.08544
PSP-L_DAPE	Enzym	combo	x	PSP-L	3	Amino-SerGly	DAPE	5	Amino-Lys	x	0.0854379	1	0	1	None	x	111.11;333.33;1000;3000;9000	-2.816e-7;-2.816e-7;.03279;.06776;.07942	9000	1395.8	9000	-3.95424	0.07942	654.08;1962.2;5886.7;17660;52980	-2.816e-7;-2.816e-7;.5008;.8336;.9445	52980	5663	5880.4	-3.76941	0.9445	765.19;2295.53;6886.7;20660;61980	-2.816e-7;-2.816e-7;.5008;.8336;.9445	6879.4	-3.83755	1	1.111	0	-0.0457141	0	0.9445	None	x	2.8477;6.5431;17.629;50.888;150.66	0.0807;.08544;.08544;.08544;.08544	150.66	2.8477	150.66	-2.178	0.08544
PSP-L_PGCD	Enzym	combo	x	PSP-L	3	Amino-SerGly	PGCD	1	Amino-SerGly	x	0.0854379	0.0854379	5.33046e-14	0.0854379	None	x	111.11;333.33;1000;3000;9000	-2.816e-7;-2.816e-7;.03279;.06776;.07942	9000	1395.8	9000	-3.95424	0.07942	111.11;333.33;1000;3000;9000	-2.816e-7;-2.816e-7;.03279;.06776;.07942	9000	1395.8	9000	-3.95424	0.07942	222.22;666.66;2000;6000;18000	-2.816e-7;-2.816e-7;.03279;.06776;.07942	18000	-4.25527	1	2	0	-0.30103	0	0.07942	None	x	2.8477;6.5431;17.629;50.888;150.66	0.0807;.08544;.08544;.08544;.08544	150.66	2.8477	150.66	-2.178	0.08544
PSP-L_PSERT	Enzym	combo	x	PSP-L	3	Amino-SerGly	PSERT	2	Amino-SerGly	x	0.0854379	0.0854379	1.19502e-13	0.0854379	None	x	111.11;333.33;1000;3000;9000	-2.816e-7;-2.816e-7;.03279;.06776;.07942	9000	1395.8	9000	-3.95424	0.07942	111.11;333.33;1000;3000;9000	-2.816e-7;-2.816e-7;.03279;.06776;.07942	9000	1395.8	9000	-3.95424	0.07942	222.22;666.66;2000;6000;18000	-2.816e-7;-2.816e-7;.03279;.06776;.07942	18000	-4.25527	1	2	0	-0.30103	0	0.07942	None	x	2.8477;6.5431;17.629;50.888;150.66	0.0807;.08544;.08544;.08544;.08544	150.66	2.8477	150.66	-2.178	0.08544
PSP-L_GHMT2r	Enzym	combo	x	PSP-L	3	Amino-SerGly	GHMT2r	4	Amino-SerGly	x	0.0854379	0.0553393	0.914562	1	SL	x	111.11;333.33;1000;3000;9000	-2.816e-7;-2.816e-7;.03279;.06776;.07942	9000	1395.8	9000	-3.95424	0.07942	236.11;708.33;2125;6375;19125	-2.816e-7;-2.816e-7;.02984;.04684;.05251	19125	1954.8	19125	-4.2816	0.05251	347.22;1041.66;3125;9375;28125	-2.816e-7;-2.816e-7;.03279;.1878;.7293	20185	-4.30503	0.7177	1.4354	0.144057	-0.156973	0.6499	0.7293	SL	x	2.8477;6.5431;17.629;50.888;150.66	0.0807;.08544;.08544;.08544;.08544	150.66	2.8477	150.66	-2.178	0.08544
GHMT2r_ALAR	Enzym	combo	x	GHMT2r	4	Amino-SerGly	ALAR	0	Amino-Ala	x	0.0553393	1	0	1	None	x	236.11;708.33;2125;6375;19125	-2.816e-7;-2.816e-7;.02984;.04684;.05251	19125	1954.8	19125	-4.2816	0.05251	5840.7;17522;52567;157700;473099	-2.816e-7;-2.816e-7;.5023;.8341;.9447	473099	50477	52407	-4.71939	0.9447	6076.81;18230.33;54692;164075;492224	-2.816e-7;-2.816e-7;.5023;.8341;.9447	54525	-4.7366	1	1.1108	0	-0.0456359	0	0.9447	None	x	2.1060;4.3179;10.954;30.861;90.583	.05534;.05534;.05534;.05534;.05534	90.583	2.106	90.583	-1.95705	0.05534
GHMT2r_GLNS	Enzym	combo	x	GHMT2r	4	Amino-SerGly	GLNS	1	Amino-GluGln	x	0.0553393	1	0	1	None	x	236.11;708.33;2125;6375;19125	-2.816e-7;-2.816e-7;.02984;.04684;.05251	19125	1954.8	19125	-4.2816	0.05251	135.65;406.94;1220.8;3662.5;10987	-2.816e-7;-2.816e-7;.5059;.8353;.9451	10987	1167.1	1211.3	-3.08325	0.9451	371.76;1115.27;3345.8;10037.5;30112	-2.816e-7;-2.816e-7;.5059;.8353;.9451	3319.8	-3.52111	1	1.1102	0	-0.0454012	0	0.9451	None	x	2.1060;4.3179;10.954;30.861;90.583	.05534;.05534;.05534;.05534;.05534	90.583	2.106	90.583	-1.95705	0.05534
GHMT2r_GLUDy	Enzym	combo	x	GHMT2r	4	Amino-SerGly	GLUDy	2	Amino-GluGln	x	0.0553393	0.0729077	0.0555598	0.128467	SL	x	236.11;708.33;2125;6375;19125	-2.816e-7;-2.816e-7;.02984;.04684;.05251	19125	1954.8	19125	-4.2816	0.05251	36.111;108.33;325;975;2925	-2.816e-7;-2.816e-7;.04446;.06342;.06975	2925	278.29	2925	-3.46613	0.06975	272.221;816.66;2450;7350;22050	-2.816e-7;-2.816e-7;.07411;.1103;.1224	22050	-4.34341	1	2	0	-0.30103	0.05308	0.1224	SL	x	2.1060;4.3179;10.954;30.861;90.583	.05534;.05534;.05534;.05534;.05534	90.583	2.106	90.583	-1.95705	0.05534
GHMT2r_GLUSy	Enzym	combo	x	GHMT2r	4	Amino-SerGly	GLUSy	2	Amino-GluGln	x	0.0553393	-2.8156e-07	1.59102e-13	0.0553393	None	x	236.11;708.33;2125;6375;19125	-2.816e-7;-2.816e-7;.02984;.04684;.05251	19125	1954.8	19125	-4.2816	0.05251	5555556;1.6667e7;50000000;1.5000e8;4.5000e8	-2.816e-7;-2.816e-7;-2.816e-7;-2.816e-7;-2.816e-7	450000000	5555556	450000000	-8.65321	0	5555792.11;16667708.33;50002125;150006375;450019125	-2.816e-7;-2.816e-7;.02984;.04684;.05251	450000000	-8.65321	1	2	0	-0.30103	0	0.05251	None	x	2.1060;4.3179;10.954;30.861;90.583	.05534;.05534;.05534;.05534;.05534	90.583	2.106	90.583	-1.95705	0.05534
GHMT2r_GLUDC	Enzym	combo	x	GHMT2r	4	Amino-SerGly	GLUDC	3	Amino-GluGln	x	0.0553393	-2.8156e-07	9.42024e-14	0.0553393	None	x	236.11;708.33;2125;6375;19125	-2.816e-7;-2.816e-7;.02984;.04684;.05251	19125	1954.8	19125	-4.2816	0.05251	5555556;1.6667e7;50000000;1.5000e8;4.5000e8	-2.816e-7;-2.816e-7;-2.816e-7;-2.816e-7;-2.816e-7	450000000	5555556	450000000	-8.65321	0	5555792.11;16667708.33;50002125;150006375;450019125	-2.816e-7;-2.816e-7;.02984;.04684;.05251	450000000	-8.65321	1	2	0	-0.30103	0	0.05251	None	x	2.1060;4.3179;10.954;30.861;90.583	.05534;.05534;.05534;.05534;.05534	90.583	2.106	90.583	-1.95705	0.05534
GLYCL_ALAR	Enzym	combo	x	GLYCL	5	Amino-SerGly	ALAR	0	Amino-Ala	x	0.00259112	1	0	1	None	x	5555556;1.6667e7;50000000;1.5000e8;4.5000e8	.002582;.002588;0.00259;.002591;.002591	450000000	5555556	450000000	-8.65321	0.002591	5840.7;17522;52567;157700;473099	-2.816e-7;-2.816e-7;.5023;.8341;.9447	473099	50477	52407	-4.71939	0.9447	5561396.7;16684522;50052567;150157700;450473099	.002582;.002588;.5023;.8341;.9447	49900000	-7.6981	1	1.1108	0	-0.0456359	0	0.9447	None	x	5.5556e7;1.6667e8;5.0000e8;1.5000e9;4.5000e9	.002591;.002591;.002591;.002591;.002591	4500000000	55556000	4500000000	-9.65321	0.002591
GLYCL_GLNS	Enzym	combo	x	GLYCL	5	Amino-SerGly	GLNS	1	Amino-GluGln	x	0.00259112	1	0	1	None	x	5555556;1.6667e7;50000000;1.5000e8;4.5000e8	.002582;.002588;0.00259;.002591;.002591	450000000	5555556	450000000	-8.65321	0.002591	135.65;406.94;1220.8;3662.5;10987	-2.816e-7;-2.816e-7;.5059;.8353;.9451	10987	1167.1	1211.3	-3.08325	0.9451	5555691.65;16667406.94;50001220.8;150003662.5;450010987	.002582;.002588;.5059;.8353;.9451	49600000	-7.69548	1	1.1102	0	-0.0454012	0	0.9451	None	x	5.5556e7;1.6667e8;5.0000e8;1.5000e9;4.5000e9	.002591;.002591;.002591;.002591;.002591	4500000000	55556000	4500000000	-9.65321	0.002591
GLYCL_GLUDy	Enzym	combo	x	GLYCL	5	Amino-SerGly	GLUDy	2	Amino-GluGln	x	0.00259112	0.0729077	0.00264513	0.0755529	None	x	5555556;1.6667e7;50000000;1.5000e8;4.5000e8	.002582;.002588;0.00259;.002591;.002591	450000000	5555556	450000000	-8.65321	0.002591	36.111;108.33;325;975;2925	-2.816e-7;-2.816e-7;.04446;.06342;.06975	2925	278.29	2925	-3.46613	0.06975	5555592.111;16667108.33;50000325;150000975;450002925	.002582;.002588;.04718;0.0661;0.0724	450000000	-8.65321	1	2	0	-0.30103	0.00272	0.0724	None	x	5.5556e7;1.6667e8;5.0000e8;1.5000e9;4.5000e9	.002591;.002591;.002591;.002591;.002591	4500000000	55556000	4500000000	-9.65321	0.002591
GLYCL_GLUSy	Enzym	combo	x	GLYCL	5	Amino-SerGly	GLUSy	2	Amino-GluGln	x	0.00259112	-2.8156e-07	0	0.00259112	None	x	5555556;1.6667e7;50000000;1.5000e8;4.5000e8	.002582;.002588;0.00259;.002591;.002591	450000000	5555556	450000000	-8.65321	0.002591	5555556;1.6667e7;50000000;1.5000e8;4.5000e8	-2.816e-7;-2.816e-7;-2.816e-7;-2.816e-7;-2.816e-7	450000000	5555556	450000000	-8.65321	0	11111112;33334000;100000000;300000000;900000000	.002582;.002588;0.00259;.002591;.002591	900000000	-8.95424	1	2	0	-0.30103	0	0.002591	None	x	5.5556e7;1.6667e8;5.0000e8;1.5000e9;4.5000e9	.002591;.002591;.002591;.002591;.002591	4500000000	55556000	4500000000	-9.65321	0.002591
GLYCL_GLUDC	Enzym	combo	x	GLYCL	5	Amino-SerGly	GLUDC	3	Amino-GluGln	x	0.00259112	-2.8156e-07	8.09301e-14	0.00259112	None	x	5555556;1.6667e7;50000000;1.5000e8;4.5000e8	.002582;.002588;0.00259;.002591;.002591	450000000	5555556	450000000	-8.65321	0.002591	5555556;1.6667e7;50000000;1.5000e8;4.5000e8	-2.816e-7;-2.816e-7;-2.816e-7;-2.816e-7;-2.816e-7	450000000	5555556	450000000	-8.65321	0	11111112;33334000;100000000;300000000;900000000	.002582;.002588;0.00259;.002591;.002591	900000000	-8.95424	1	2	0	-0.30103	0	0.002591	None	x	5.5556e7;1.6667e8;5.0000e8;1.5000e9;4.5000e9	.002591;.002591;.002591;.002591;.002591	4500000000	55556000	4500000000	-9.65321	0.002591
GLYCL_DHDPS	Enzym	combo	x	GLYCL	5	Amino-SerGly	DHDPS	1	Amino-Lys	x	0.00259112	1	0	1	None	x	5555556;1.6667e7;50000000;1.5000e8;4.5000e8	.002582;.002588;0.00259;.002591;.002591	450000000	5555556	450000000	-8.65321	0.002591	654.08;1962.2;5886.7;17660;52980	-2.816e-7;-2.816e-7;.5008;.8336;.9445	52980	5663	5880.4	-3.76941	0.9445	5556210.08;16668962.2;50005886.7;150017660;450052980	.002582;.002588;.5008;.8336;.9445	50000000	-7.69897	1	1.111	0	-0.0457141	0	0.9445	None	x	5.5556e7;1.6667e8;5.0000e8;1.5000e9;4.5000e9	.002591;.002591;.002591;.002591;.002591	4500000000	55556000	4500000000	-9.65321	0.002591
GLYCL_DHDPRy	Enzym	combo	x	GLYCL	5	Amino-SerGly	DHDPRy	2	Amino-Lys	x	0.00259112	1	0	1	None	x	5555556;1.6667e7;50000000;1.5000e8;4.5000e8	.002582;.002588;0.00259;.002591;.002591	450000000	5555556	450000000	-8.65321	0.002591	654.08;1962.2;5886.7;17660;52980	-2.816e-7;-2.816e-7;.5008;.8336;.9445	52980	5663	5880.4	-3.76941	0.9445	5556210.08;16668962.2;50005886.7;150017660;450052980	.002582;.002588;.5008;.8336;.9445	50000000	-7.69897	1	1.111	0	-0.0457141	0	0.9445	None	x	5.5556e7;1.6667e8;5.0000e8;1.5000e9;4.5000e9	.002591;.002591;.002591;.002591;.002591	4500000000	55556000	4500000000	-9.65321	0.002591
GLYCL_THDPS	Enzym	combo	x	GLYCL	5	Amino-SerGly	THDPS	3	Amino-Lys	x	0.00259112	1	0	1	None	x	5555556;1.6667e7;50000000;1.5000e8;4.5000e8	.002582;.002588;0.00259;.002591;.002591	450000000	5555556	450000000	-8.65321	0.002591	654.08;1962.2;5886.7;17660;52980	-2.816e-7;-2.816e-7;.5008;.8336;.9445	52980	5663	5880.4	-3.76941	0.9445	5556210.08;16668962.2;50005886.7;150017660;450052980	.002582;.002588;.5008;.8336;.9445	50000000	-7.69897	1	1.111	0	-0.0457141	0	0.9445	None	x	5.5556e7;1.6667e8;5.0000e8;1.5000e9;4.5000e9	.002591;.002591;.002591;.002591;.002591	4500000000	55556000	4500000000	-9.65321	0.002591
GLYCL_SDPTA	Enzym	combo	x	GLYCL	5	Amino-SerGly	SDPTA	4	Amino-Lys	x	0.00259112	1	0	1	None	x	5555556;1.6667e7;50000000;1.5000e8;4.5000e8	.002582;.002588;0.00259;.002591;.002591	450000000	5555556	450000000	-8.65321	0.002591	654.08;1962.2;5886.7;17660;52980	-2.816e-7;-2.816e-7;.5008;.8336;.9445	52980	5663	5880.4	-3.76941	0.9445	5556210.08;16668962.2;50005886.7;150017660;450052980	.002582;.002588;.5008;.8336;.9445	50000000	-7.69897	1	1.111	0	-0.0457141	0	0.9445	None	x	5.5556e7;1.6667e8;5.0000e8;1.5000e9;4.5000e9	.002591;.002591;.002591;.002591;.002591	4500000000	55556000	4500000000	-9.65321	0.002591
GLYCL_DAPE	Enzym	combo	x	GLYCL	5	Amino-SerGly	DAPE	5	Amino-Lys	x	0.00259112	1	0	1	None	x	5555556;1.6667e7;50000000;1.5000e8;4.5000e8	.002582;.002588;0.00259;.002591;.002591	450000000	5555556	450000000	-8.65321	0.002591	654.08;1962.2;5886.7;17660;52980	-2.816e-7;-2.816e-7;.5008;.8336;.9445	52980	5663	5880.4	-3.76941	0.9445	5556210.08;16668962.2;50005886.7;150017660;450052980	.002582;.002588;.5008;.8336;.9445	50000000	-7.69897	1	1.111	0	-0.0457141	0	0.9445	None	x	5.5556e7;1.6667e8;5.0000e8;1.5000e9;4.5000e9	.002591;.002591;.002591;.002591;.002591	4500000000	55556000	4500000000	-9.65321	0.002591
GLYCL_PGCD	Enzym	combo	x	GLYCL	5	Amino-SerGly	PGCD	1	Amino-SerGly	x	0.00259112	0.0854379	0.914562	1	SL	x	5555556;1.6667e7;50000000;1.5000e8;4.5000e8	.002582;.002588;0.00259;.002591;.002591	450000000	5555556	450000000	-8.65321	0.002591	111.11;333.33;1000;3000;9000	-2.816e-7;-2.816e-7;.03279;.06776;.07942	9000	1395.8	9000	-3.95424	0.07942	5555667.11;16667333.33;50001000;150003000;450009000	.002582;.002588;.4028;.8009;.9336	74400000	-7.87157	0.1654	0.3307	0.781464	0.480566	0.8542	0.9336	SL	x	5.5556e7;1.6667e8;5.0000e8;1.5000e9;4.5000e9	.002591;.002591;.002591;.002591;.002591	4500000000	55556000	4500000000	-9.65321	0.002591
GLYCL_PSERT	Enzym	combo	x	GLYCL	5	Amino-SerGly	PSERT	2	Amino-SerGly	x	0.00259112	0.0854379	0.914562	1	SL	x	5555556;1.6667e7;50000000;1.5000e8;4.5000e8	.002582;.002588;0.00259;.002591;.002591	450000000	5555556	450000000	-8.65321	0.002591	111.11;333.33;1000;3000;9000	-2.816e-7;-2.816e-7;.03279;.06776;.07942	9000	1395.8	9000	-3.95424	0.07942	5555667.11;16667333.33;50001000;150003000;450009000	.002582;.002588;.4028;.8009;.9336	74400000	-7.87157	0.1654	0.3307	0.781464	0.480566	0.8542	0.9336	SL	x	5.5556e7;1.6667e8;5.0000e8;1.5000e9;4.5000e9	.002591;.002591;.002591;.002591;.002591	4500000000	55556000	4500000000	-9.65321	0.002591
GLYCL_PSP-L	Enzym	combo	x	GLYCL	5	Amino-SerGly	PSP-L	3	Amino-SerGly	x	0.00259112	0.0854379	0.914562	1	SL	x	5555556;1.6667e7;50000000;1.5000e8;4.5000e8	.002582;.002588;0.00259;.002591;.002591	450000000	5555556	450000000	-8.65321	0.002591	111.11;333.33;1000;3000;9000	-2.816e-7;-2.816e-7;.03279;.06776;.07942	9000	1395.8	9000	-3.95424	0.07942	5555667.11;16667333.33;50001000;150003000;450009000	.002582;.002588;.4028;.8009;.9336	74400000	-7.87157	0.1654	0.3307	0.781464	0.480566	0.8542	0.9336	SL	x	5.5556e7;1.6667e8;5.0000e8;1.5000e9;4.5000e9	.002591;.002591;.002591;.002591;.002591	4500000000	55556000	4500000000	-9.65321	0.002591
GLYCL_GHMT2r	Enzym	combo	x	GLYCL	5	Amino-SerGly	GHMT2r	4	Amino-SerGly	x	0.00259112	0.0553393	0.944661	1	SL	x	5555556;1.6667e7;50000000;1.5000e8;4.5000e8	.002582;.002588;0.00259;.002591;.002591	450000000	5555556	450000000	-8.65321	0.002591	236.11;708.33;2125;6375;19125	-2.816e-7;-2.816e-7;.02984;.04684;.05251	19125	1954.8	19125	-4.2816	0.05251	5555792.11;16667708.33;50002125;150006375;450019125	.002582;.002588;.5605;.8535;.9512	46400000	-7.66652	0.1031	0.2062	0.986741	0.685711	0.8987	0.9512	SL	x	5.5556e7;1.6667e8;5.0000e8;1.5000e9;4.5000e9	.002591;.002591;.002591;.002591;.002591	4500000000	55556000	4500000000	-9.65321	0.002591
GLYCL_THRS	Enzym	combo	x	GLYCL	5	Amino-SerGly	THRS	0	Amino-Thr	x	0.00259112	1	-1.32006e-13	1	None	x	5555556;1.6667e7;50000000;1.5000e8;4.5000e8	.002582;.002588;0.00259;.002591;.002591	450000000	5555556	450000000	-8.65321	0.002591	440.85;1322.6;3967.7;11903;35709	-2.816e-7;-2.816e-7;.4951;.8317;.9439	35709	3844	4083.2	-3.611	0.9439	5555996.85;16668322.6;50003967.7;150011903;450035709	.002582;.002588;.4951;.8317;.9439	51500000	-7.71181	1	1.1143	0	-0.0470021	0	0.9439	None	x	5.5556e7;1.6667e8;5.0000e8;1.5000e9;4.5000e9	.002591;.002591;.002591;.002591;.002591	4500000000	55556000	4500000000	-9.65321	0.002591
GLYCL_PSCVT	Enzym	combo	x	GLYCL	5	Amino-SerGly	PSCVT	1	Amino-TrpTyrPhe	x	0.00259112	1	0	1	None	x	5555556;1.6667e7;50000000;1.5000e8;4.5000e8	.002582;.002588;0.00259;.002591;.002591	450000000	5555556	450000000	-8.65321	0.002591	654.08;1962.2;5886.7;17660;52980	-2.816e-7;-2.816e-7;.5018;.8339;.9446	52980	5656	5872.6	-3.76883	0.9446	5556210.08;16668962.2;50005886.7;150017660;450052980	.002582;.002588;.5018;.8339;.9446	49900000	-7.6981	1	1.1108	0	-0.0456359	0	0.9446	None	x	5.5556e7;1.6667e8;5.0000e8;1.5000e9;4.5000e9	.002591;.002591;.002591;.002591;.002591	4500000000	55556000	4500000000	-9.65321	0.002591
GLYCL_CHORM	Enzym	combo	x	GLYCL	5	Amino-SerGly	CHORM	2	Amino-TrpTyrPhe	x	0.00259112	1	0	1	None	x	5555556;1.6667e7;50000000;1.5000e8;4.5000e8	.002582;.002588;0.00259;.002591;.002591	450000000	5555556	450000000	-8.65321	0.002591	782.99;2349.0;7046.9;21141;63422	-2.816e-7;-2.816e-7;.5073;.8358;.9453	63422	6726	6979.3	-3.84381	0.9453	5556338.99;16669349;50007046.9;150021141;450063422	.002582;.002588;.5073;.8358;.9453	49500000	-7.69461	1	1.11	0	-0.045323	0	0.9453	None	x	5.5556e7;1.6667e8;5.0000e8;1.5000e9;4.5000e9	.002591;.002591;.002591;.002591;.002591	4500000000	55556000	4500000000	-9.65321	0.002591
GLYCL_TRPS1	Enzym	combo	x	GLYCL	5	Amino-SerGly	TRPS1	3	Amino-TrpTyrPhe	x	0.00259112	-2.8156e-07	5.562e-14	0.00259112	None	x	5555556;1.6667e7;50000000;1.5000e8;4.5000e8	.002582;.002588;0.00259;.002591;.002591	450000000	5555556	450000000	-8.65321	0.002591	5555556;1.6667e7;50000000;1.5000e8;4.5000e8	-2.816e-7;-2.816e-7;-2.816e-7;-2.816e-7;-2.816e-7	450000000	5555556	450000000	-8.65321	0	11111112;33334000;100000000;300000000;900000000	.002582;.002588;0.00259;.002591;.002591	900000000	-8.95424	1	2	0	-0.30103	0	0.002591	None	x	5.5556e7;1.6667e8;5.0000e8;1.5000e9;4.5000e9	.002591;.002591;.002591;.002591;.002591	4500000000	55556000	4500000000	-9.65321	0.002591
GLYCL_TRPS3	Enzym	combo	x	GLYCL	5	Amino-SerGly	TRPS3	3	Amino-TrpTyrPhe	x	0.00259112	-2.8156e-07	0	0.00259112	None	x	5555556;1.6667e7;50000000;1.5000e8;4.5000e8	.002582;.002588;0.00259;.002591;.002591	450000000	5555556	450000000	-8.65321	0.002591	5555556;1.6667e7;50000000;1.5000e8;4.5000e8	-2.816e-7;-2.816e-7;-2.816e-7;-2.816e-7;-2.816e-7	450000000	5555556	450000000	-8.65321	0	11111112;33334000;100000000;300000000;900000000	.002582;.002588;0.00259;.002591;.002591	900000000	-8.95424	1	2	0	-0.30103	0	0.002591	None	x	5.5556e7;1.6667e8;5.0000e8;1.5000e9;4.5000e9	.002591;.002591;.002591;.002591;.002591	4500000000	55556000	4500000000	-9.65321	0.002591
GLYCL_DHPS2	Enzym	combo	x	GLYCL	5	Amino-SerGly	DHPS2	1	Cofac-Folate	x	0.00259112	1	0	1	None	x	5555556;1.6667e7;50000000;1.5000e8;4.5000e8	.002582;.002588;0.00259;.002591;.002591	450000000	5555556	450000000	-8.65321	0.002591	361111;1083333;3250000;9750000;29250000	-2.816e-7;-2.816e-7;.4986;.8329;.9443	29250000	3135062	3277221	-6.51551	0.9443	5916667;17750333;53250000;159750000;479250000	.002582;.002588;.4986;.8329;.9443	53700000	-7.72997	1	1.112	0	-0.0461048	0	0.9443	None	x	5.5556e7;1.6667e8;5.0000e8;1.5000e9;4.5000e9	.002591;.002591;.002591;.002591;.002591	4500000000	55556000	4500000000	-9.65321	0.002591
GLYCL_DHFS	Enzym	combo	x	GLYCL	5	Amino-SerGly	DHFS	2	Cofac-Folate	x	0.00259112	1	0	1	None	x	5555556;1.6667e7;50000000;1.5000e8;4.5000e8	.002582;.002588;0.00259;.002591;.002591	450000000	5555556	450000000	-8.65321	0.002591	361111;1083333;3250000;9750000;29250000	-2.816e-7;-2.816e-7;.4986;.8329;.9443	29250000	3135062	3277221	-6.51551	0.9443	5916667;17750333;53250000;159750000;479250000	.002582;.002588;.4986;.8329;.9443	53700000	-7.72997	1	1.112	0	-0.0461048	0	0.9443	None	x	5.5556e7;1.6667e8;5.0000e8;1.5000e9;4.5000e9	.002591;.002591;.002591;.002591;.002591	4500000000	55556000	4500000000	-9.65321	0.002591
GLYCL_DHFR	Enzym	combo	x	GLYCL	5	Amino-SerGly	DHFR	3	Cofac-Folate	x	0.00259112	1	0	1	None	x	5555556;1.6667e7;50000000;1.5000e8;4.5000e8	.002582;.002588;0.00259;.002591;.002591	450000000	5555556	450000000	-8.65321	0.002591	8930.9;26793;80378;241135;723406	-2.816e-7;-2.816e-7;.4946;.8315;.9438	723406	77919	82955	-4.91884	0.9438	5564486.9;16693793;50080378;150241135;450723406	.002582;.002588;.4946;.8315;.9438	51700000	-7.71349	1	1.1147	0	-0.047158	0	0.9438	None	x	5.5556e7;1.6667e8;5.0000e8;1.5000e9;4.5000e9	.002591;.002591;.002591;.002591;.002591	4500000000	55556000	4500000000	-9.65321	0.002591
THRS_ALAR	Enzym	combo	x	THRS	0	Amino-Thr	ALAR	0	Amino-Ala	x	1	1	0	1	None	x	440.85;1322.6;3967.7;11903;35709	-2.816e-7;-2.816e-7;.4951;.8317;.9439	35709	3844	4083.2	-3.611	0.9439	5840.7;17522;52567;157700;473099	-2.816e-7;-2.816e-7;.5023;.8341;.9447	473099	50477	52407	-4.71939	0.9447	6281.55;18844.6;56534.7;169603;508808	-2.816e-7;-2.816e-7;.5023;.8341;.9447	56362	-4.75099	1	1.9687	0	-0.29418	0	0.9447	None	x	4.3056;10.917;30.751;90.252;268.76	.08645;.2242;.4981;.7614;.9073	268.76	27.532	31.18	-1.49388	0.9073
THRS_GLNS	Enzym	combo	x	THRS	0	Amino-Thr	GLNS	1	Amino-GluGln	x	1	1	0	1	None	x	440.85;1322.6;3967.7;11903;35709	-2.816e-7;-2.816e-7;.4951;.8317;.9439	35709	3844	4083.2	-3.611	0.9439	135.65;406.94;1220.8;3662.5;10987	-2.816e-7;-2.816e-7;.5059;.8353;.9451	10987	1167.1	1211.3	-3.08325	0.9451	576.5;1729.54;5188.5;15565.5;46696	-2.816e-7;-2.816e-7;.5059;.8353;.9451	5148.2	-3.71166	1	1.9642	0	-0.293186	0	0.9451	None	x	4.3056;10.917;30.751;90.252;268.76	.08645;.2242;.4981;.7614;.9073	268.76	27.532	31.18	-1.49388	0.9073
THRS_GLUDy	Enzym	combo	x	THRS	0	Amino-Thr	GLUDy	2	Amino-GluGln	x	1	0.0729077	0	1	None	x	440.85;1322.6;3967.7;11903;35709	-2.816e-7;-2.816e-7;.4951;.8317;.9439	35709	3844	4083.2	-3.611	0.9439	36.111;108.33;325;975;2925	-2.816e-7;-2.816e-7;.04446;.06342;.06975	2925	278.29	2925	-3.46613	0.06975	476.961;1430.93;4292.7;12878;38634	-2.816e-7;-2.816e-7;.4951;.8317;.9439	4417.7	-3.6452	1	1.1143	0	-0.0470021	0	0.9439	None	x	4.3056;10.917;30.751;90.252;268.76	.08645;.2242;.4981;.7614;.9073	268.76	27.532	31.18	-1.49388	0.9073
THRS_GLUSy	Enzym	combo	x	THRS	0	Amino-Thr	GLUSy	2	Amino-GluGln	x	1	-2.8156e-07	0	1	None	x	440.85;1322.6;3967.7;11903;35709	-2.816e-7;-2.816e-7;.4951;.8317;.9439	35709	3844	4083.2	-3.611	0.9439	5555556;1.6667e7;50000000;1.5000e8;4.5000e8	-2.816e-7;-2.816e-7;-2.816e-7;-2.816e-7;-2.816e-7	450000000	5555556	450000000	-8.65321	0	5555996.85;16668322.6;50003967.7;150011903;450035709	-2.816e-7;-2.816e-7;.4951;.8317;.9439	51500000	-7.71181	1	1.1143	0	-0.0470021	0	0.9439	None	x	4.3056;10.917;30.751;90.252;268.76	.08645;.2242;.4981;.7614;.9073	268.76	27.532	31.18	-1.49388	0.9073
THRS_GLUDC	Enzym	combo	x	THRS	0	Amino-Thr	GLUDC	3	Amino-GluGln	x	1	-2.8156e-07	0	1	None	x	440.85;1322.6;3967.7;11903;35709	-2.816e-7;-2.816e-7;.4951;.8317;.9439	35709	3844	4083.2	-3.611	0.9439	5555556;1.6667e7;50000000;1.5000e8;4.5000e8	-2.816e-7;-2.816e-7;-2.816e-7;-2.816e-7;-2.816e-7	450000000	5555556	450000000	-8.65321	0	5555996.85;16668322.6;50003967.7;150011903;450035709	-2.816e-7;-2.816e-7;.4951;.8317;.9439	51500000	-7.71181	1	1.1143	0	-0.0470021	0	0.9439	None	x	4.3056;10.917;30.751;90.252;268.76	.08645;.2242;.4981;.7614;.9073	268.76	27.532	31.18	-1.49388	0.9073
THRS_DHDPS	Enzym	combo	x	THRS	0	Amino-Thr	DHDPS	1	Amino-Lys	x	1	1	0	1	None	x	440.85;1322.6;3967.7;11903;35709	-2.816e-7;-2.816e-7;.4951;.8317;.9439	35709	3844	4083.2	-3.611	0.9439	654.08;1962.2;5886.7;17660;52980	-2.816e-7;-2.816e-7;.5008;.8336;.9445	52980	5663	5880.4	-3.76941	0.9445	1094.93;3284.8;9854.4;29563;88689	-2.816e-7;-2.816e-7;.5008;.8336;.9445	9843.9	-3.99317	1	1.9707	0	-0.294621	0	0.9445	None	x	4.3056;10.917;30.751;90.252;268.76	.08645;.2242;.4981;.7614;.9073	268.76	27.532	31.18	-1.49388	0.9073
THRS_DHDPRy	Enzym	combo	x	THRS	0	Amino-Thr	DHDPRy	2	Amino-Lys	x	1	1	0	1	None	x	440.85;1322.6;3967.7;11903;35709	-2.816e-7;-2.816e-7;.4951;.8317;.9439	35709	3844	4083.2	-3.611	0.9439	654.08;1962.2;5886.7;17660;52980	-2.816e-7;-2.816e-7;.5008;.8336;.9445	52980	5663	5880.4	-3.76941	0.9445	1094.93;3284.8;9854.4;29563;88689	-2.816e-7;-2.816e-7;.5008;.8336;.9445	9843.9	-3.99317	1	1.9707	0	-0.294621	0	0.9445	None	x	4.3056;10.917;30.751;90.252;268.76	.08645;.2242;.4981;.7614;.9073	268.76	27.532	31.18	-1.49388	0.9073
THRS_THDPS	Enzym	combo	x	THRS	0	Amino-Thr	THDPS	3	Amino-Lys	x	1	1	0	1	None	x	440.85;1322.6;3967.7;11903;35709	-2.816e-7;-2.816e-7;.4951;.8317;.9439	35709	3844	4083.2	-3.611	0.9439	654.08;1962.2;5886.7;17660;52980	-2.816e-7;-2.816e-7;.5008;.8336;.9445	52980	5663	5880.4	-3.76941	0.9445	1094.93;3284.8;9854.4;29563;88689	-2.816e-7;-2.816e-7;.5008;.8336;.9445	9843.9	-3.99317	1	1.9707	0	-0.294621	0	0.9445	None	x	4.3056;10.917;30.751;90.252;268.76	.08645;.2242;.4981;.7614;.9073	268.76	27.532	31.18	-1.49388	0.9073
THRS_SDPTA	Enzym	combo	x	THRS	0	Amino-Thr	SDPTA	4	Amino-Lys	x	1	1	0	1	None	x	440.85;1322.6;3967.7;11903;35709	-2.816e-7;-2.816e-7;.4951;.8317;.9439	35709	3844	4083.2	-3.611	0.9439	654.08;1962.2;5886.7;17660;52980	-2.816e-7;-2.816e-7;.5008;.8336;.9445	52980	5663	5880.4	-3.76941	0.9445	1094.93;3284.8;9854.4;29563;88689	-2.816e-7;-2.816e-7;.5008;.8336;.9445	9843.9	-3.99317	1	1.9707	0	-0.294621	0	0.9445	None	x	4.3056;10.917;30.751;90.252;268.76	.08645;.2242;.4981;.7614;.9073	268.76	27.532	31.18	-1.49388	0.9073
THRS_DAPE	Enzym	combo	x	THRS	0	Amino-Thr	DAPE	5	Amino-Lys	x	1	1	0	1	None	x	440.85;1322.6;3967.7;11903;35709	-2.816e-7;-2.816e-7;.4951;.8317;.9439	35709	3844	4083.2	-3.611	0.9439	654.08;1962.2;5886.7;17660;52980	-2.816e-7;-2.816e-7;.5008;.8336;.9445	52980	5663	5880.4	-3.76941	0.9445	1094.93;3284.8;9854.4;29563;88689	-2.816e-7;-2.816e-7;.5008;.8336;.9445	9843.9	-3.99317	1	1.9707	0	-0.294621	0	0.9445	None	x	4.3056;10.917;30.751;90.252;268.76	.08645;.2242;.4981;.7614;.9073	268.76	27.532	31.18	-1.49388	0.9073
THRS_PGCD	Enzym	combo	x	THRS	0	Amino-Thr	PGCD	1	Amino-SerGly	x	1	0.0854379	0	1	None	x	440.85;1322.6;3967.7;11903;35709	-2.816e-7;-2.816e-7;.4951;.8317;.9439	35709	3844	4083.2	-3.611	0.9439	111.11;333.33;1000;3000;9000	-2.816e-7;-2.816e-7;.03279;.06776;.07942	9000	1395.8	9000	-3.95424	0.07942	551.96;1655.93;4967.7;14903;44709	-2.816e-7;-2.816e-7;.4951;.8317;.9439	5112.3	-3.70862	1	1.1143	0	-0.0470021	0.6596	0.9439	PSLy	x	4.3056;10.917;30.751;90.252;268.76	.08645;.2242;.4981;.7614;.9073	268.76	27.532	31.18	-1.49388	0.9073
THRS_PSERT	Enzym	combo	x	THRS	0	Amino-Thr	PSERT	2	Amino-SerGly	x	1	0.0854379	1.4011e-13	1	None	x	440.85;1322.6;3967.7;11903;35709	-2.816e-7;-2.816e-7;.4951;.8317;.9439	35709	3844	4083.2	-3.611	0.9439	111.11;333.33;1000;3000;9000	-2.816e-7;-2.816e-7;.03279;.06776;.07942	9000	1395.8	9000	-3.95424	0.07942	551.96;1655.93;4967.7;14903;44709	-2.816e-7;-2.816e-7;.4951;.8317;.9439	5112.3	-3.70862	1	1.1143	0	-0.0470021	0.6596	0.9439	PSLy	x	4.3056;10.917;30.751;90.252;268.76	.08645;.2242;.4981;.7614;.9073	268.76	27.532	31.18	-1.49388	0.9073
THRS_PSP-L	Enzym	combo	x	THRS	0	Amino-Thr	PSP-L	3	Amino-SerGly	x	1	0.0854379	9.99201e-15	1	None	x	440.85;1322.6;3967.7;11903;35709	-2.816e-7;-2.816e-7;.4951;.8317;.9439	35709	3844	4083.2	-3.611	0.9439	111.11;333.33;1000;3000;9000	-2.816e-7;-2.816e-7;.03279;.06776;.07942	9000	1395.8	9000	-3.95424	0.07942	551.96;1655.93;4967.7;14903;44709	-2.816e-7;-2.816e-7;.4951;.8317;.9439	5112.3	-3.70862	1	1.1143	0	-0.0470021	0.6596	0.9439	PSLy	x	4.3056;10.917;30.751;90.252;268.76	.08645;.2242;.4981;.7614;.9073	268.76	27.532	31.18	-1.49388	0.9073
THRS_GHMT2r	Enzym	combo	x	THRS	0	Amino-Thr	GHMT2r	4	Amino-SerGly	x	1	0.0553393	1.9984e-14	1	None	x	440.85;1322.6;3967.7;11903;35709	-2.816e-7;-2.816e-7;.4951;.8317;.9439	35709	3844	4083.2	-3.611	0.9439	236.11;708.33;2125;6375;19125	-2.816e-7;-2.816e-7;.02984;.04684;.05251	19125	1954.8	19125	-4.2816	0.05251	676.96;2030.93;6092.7;18278;54834	-2.816e-7;-2.816e-7;.5306;.8435;.9478	5858.5	-3.76779	0.9344	1.0412	0.0294672	-0.0175342	0.6089	0.9478	PSLy	x	4.3056;10.917;30.751;90.252;268.76	.08645;.2242;.4981;.7614;.9073	268.76	27.532	31.18	-1.49388	0.9073
PSCVT_ALAR	Enzym	combo	x	PSCVT	1	Amino-TrpTyrPhe	ALAR	0	Amino-Ala	x	1	1	0	1	None	x	654.08;1962.2;5886.7;17660;52980	-2.816e-7;-2.816e-7;.5018;.8339;.9446	52980	5656	5872.6	-3.76883	0.9446	5840.7;17522;52567;157700;473099	-2.816e-7;-2.816e-7;.5023;.8341;.9447	473099	50477	52407	-4.71939	0.9447	6494.78;19484.2;58453.7;175360;526079	-2.816e-7;-2.816e-7;.5023;.8341;.9447	58275	-4.76548	1	1.9993	0	-0.300878	0	0.9447	None	x	3.2522;7.7566;21.270;61.810;183.43	.07526;.2135;.5067;.7671;.9099	183.43	18.885	20.961	-1.32141	0.9099
PSCVT_GLNS	Enzym	combo	x	PSCVT	1	Amino-TrpTyrPhe	GLNS	1	Amino-GluGln	x	1	1	4.996e-14	1	None	x	654.08;1962.2;5886.7;17660;52980	-2.816e-7;-2.816e-7;.5018;.8339;.9446	52980	5656	5872.6	-3.76883	0.9446	135.65;406.94;1220.8;3662.5;10987	-2.816e-7;-2.816e-7;.5059;.8353;.9451	10987	1167.1	1211.3	-3.08325	0.9451	789.73;2369.14;7107.5;21322.5;63967	-2.816e-7;-2.816e-7;.5059;.8353;.9451	7052.2	-3.84832	1	1.9946	0	-0.299856	0	0.9451	None	x	3.2522;7.7566;21.270;61.810;183.43	.07526;.2135;.5067;.7671;.9099	183.43	18.885	20.961	-1.32141	0.9099
PSCVT_GLUDy	Enzym	combo	x	PSCVT	1	Amino-TrpTyrPhe	GLUDy	2	Amino-GluGln	x	1	0.0729077	0	1	None	x	654.08;1962.2;5886.7;17660;52980	-2.816e-7;-2.816e-7;.5018;.8339;.9446	52980	5656	5872.6	-3.76883	0.9446	36.111;108.33;325;975;2925	-2.816e-7;-2.816e-7;.04446;.06342;.06975	2925	278.29	2925	-3.46613	0.06975	690.191;2070.53;6211.7;18635;55905	-2.816e-7;-2.816e-7;.5018;.8339;.9446	6196.8	-3.79217	1	1.1108	0	-0.0456359	0	0.9446	None	x	3.2522;7.7566;21.270;61.810;183.43	.07526;.2135;.5067;.7671;.9099	183.43	18.885	20.961	-1.32141	0.9099
PSCVT_GLUSy	Enzym	combo	x	PSCVT	1	Amino-TrpTyrPhe	GLUSy	2	Amino-GluGln	x	1	-2.8156e-07	0	1	None	x	654.08;1962.2;5886.7;17660;52980	-2.816e-7;-2.816e-7;.5018;.8339;.9446	52980	5656	5872.6	-3.76883	0.9446	5555556;1.6667e7;50000000;1.5000e8;4.5000e8	-2.816e-7;-2.816e-7;-2.816e-7;-2.816e-7;-2.816e-7	450000000	5555556	450000000	-8.65321	0	5556210.08;16668962.2;50005886.7;150017660;450052980	-2.816e-7;-2.816e-7;.5018;.8339;.9446	49900000	-7.6981	1	1.1108	0	-0.0456359	0	0.9446	None	x	3.2522;7.7566;21.270;61.810;183.43	.07526;.2135;.5067;.7671;.9099	183.43	18.885	20.961	-1.32141	0.9099
PSCVT_GLUDC	Enzym	combo	x	PSCVT	1	Amino-TrpTyrPhe	GLUDC	3	Amino-GluGln	x	1	-2.8156e-07	0	1	None	x	654.08;1962.2;5886.7;17660;52980	-2.816e-7;-2.816e-7;.5018;.8339;.9446	52980	5656	5872.6	-3.76883	0.9446	5555556;1.6667e7;50000000;1.5000e8;4.5000e8	-2.816e-7;-2.816e-7;-2.816e-7;-2.816e-7;-2.816e-7	450000000	5555556	450000000	-8.65321	0	5556210.08;16668962.2;50005886.7;150017660;450052980	-2.816e-7;-2.816e-7;.5018;.8339;.9446	49900000	-7.6981	1	1.1108	0	-0.0456359	0	0.9446	None	x	3.2522;7.7566;21.270;61.810;183.43	.07526;.2135;.5067;.7671;.9099	183.43	18.885	20.961	-1.32141	0.9099
PSCVT_DHDPS	Enzym	combo	x	PSCVT	1	Amino-TrpTyrPhe	DHDPS	1	Amino-Lys	x	1	1	0	1	None	x	654.08;1962.2;5886.7;17660;52980	-2.816e-7;-2.816e-7;.5018;.8339;.9446	52980	5656	5872.6	-3.76883	0.9446	654.08;1962.2;5886.7;17660;52980	-2.816e-7;-2.816e-7;.5008;.8336;.9445	52980	5663	5880.4	-3.76941	0.9445	1308.16;3924.4;11773.4;35320;105960	-2.816e-7;-2.816e-7;.5018;.8339;.9446	11745	-4.06985	1	1.9987	0	-0.300748	0	0.9446	None	x	3.2522;7.7566;21.270;61.810;183.43	.07526;.2135;.5067;.7671;.9099	183.43	18.885	20.961	-1.32141	0.9099
PSCVT_DHDPRy	Enzym	combo	x	PSCVT	1	Amino-TrpTyrPhe	DHDPRy	2	Amino-Lys	x	1	1	0	1	None	x	654.08;1962.2;5886.7;17660;52980	-2.816e-7;-2.816e-7;.5018;.8339;.9446	52980	5656	5872.6	-3.76883	0.9446	654.08;1962.2;5886.7;17660;52980	-2.816e-7;-2.816e-7;.5008;.8336;.9445	52980	5663	5880.4	-3.76941	0.9445	1308.16;3924.4;11773.4;35320;105960	-2.816e-7;-2.816e-7;.5018;.8339;.9446	11745	-4.06985	1	1.9987	0	-0.300748	0	0.9446	None	x	3.2522;7.7566;21.270;61.810;183.43	.07526;.2135;.5067;.7671;.9099	183.43	18.885	20.961	-1.32141	0.9099
PSCVT_THDPS	Enzym	combo	x	PSCVT	1	Amino-TrpTyrPhe	THDPS	3	Amino-Lys	x	1	1	0	1	None	x	654.08;1962.2;5886.7;17660;52980	-2.816e-7;-2.816e-7;.5018;.8339;.9446	52980	5656	5872.6	-3.76883	0.9446	654.08;1962.2;5886.7;17660;52980	-2.816e-7;-2.816e-7;.5008;.8336;.9445	52980	5663	5880.4	-3.76941	0.9445	1308.16;3924.4;11773.4;35320;105960	-2.816e-7;-2.816e-7;.5018;.8339;.9446	11745	-4.06985	1	1.9987	0	-0.300748	0	0.9446	None	x	3.2522;7.7566;21.270;61.810;183.43	.07526;.2135;.5067;.7671;.9099	183.43	18.885	20.961	-1.32141	0.9099
PSCVT_SDPTA	Enzym	combo	x	PSCVT	1	Amino-TrpTyrPhe	SDPTA	4	Amino-Lys	x	1	1	0	1	None	x	654.08;1962.2;5886.7;17660;52980	-2.816e-7;-2.816e-7;.5018;.8339;.9446	52980	5656	5872.6	-3.76883	0.9446	654.08;1962.2;5886.7;17660;52980	-2.816e-7;-2.816e-7;.5008;.8336;.9445	52980	5663	5880.4	-3.76941	0.9445	1308.16;3924.4;11773.4;35320;105960	-2.816e-7;-2.816e-7;.5018;.8339;.9446	11745	-4.06985	1	1.9987	0	-0.300748	0	0.9446	None	x	3.2522;7.7566;21.270;61.810;183.43	.07526;.2135;.5067;.7671;.9099	183.43	18.885	20.961	-1.32141	0.9099
PSCVT_DAPE	Enzym	combo	x	PSCVT	1	Amino-TrpTyrPhe	DAPE	5	Amino-Lys	x	1	1	0	1	None	x	654.08;1962.2;5886.7;17660;52980	-2.816e-7;-2.816e-7;.5018;.8339;.9446	52980	5656	5872.6	-3.76883	0.9446	654.08;1962.2;5886.7;17660;52980	-2.816e-7;-2.816e-7;.5008;.8336;.9445	52980	5663	5880.4	-3.76941	0.9445	1308.16;3924.4;11773.4;35320;105960	-2.816e-7;-2.816e-7;.5018;.8339;.9446	11745	-4.06985	1	1.9987	0	-0.300748	0	0.9446	None	x	3.2522;7.7566;21.270;61.810;183.43	.07526;.2135;.5067;.7671;.9099	183.43	18.885	20.961	-1.32141	0.9099
PSCVT_PGCD	Enzym	combo	x	PSCVT	1	Amino-TrpTyrPhe	PGCD	1	Amino-SerGly	x	1	0.0854379	0	1	None	x	654.08;1962.2;5886.7;17660;52980	-2.816e-7;-2.816e-7;.5018;.8339;.9446	52980	5656	5872.6	-3.76883	0.9446	111.11;333.33;1000;3000;9000	-2.816e-7;-2.816e-7;.03279;.06776;.07942	9000	1395.8	9000	-3.95424	0.07942	765.19;2295.53;6886.7;20660;61980	-2.816e-7;-2.816e-7;.5018;.8339;.9446	6870.2	-3.83697	1	1.1108	0	-0.0456359	0	0.9446	None	x	3.2522;7.7566;21.270;61.810;183.43	.07526;.2135;.5067;.7671;.9099	183.43	18.885	20.961	-1.32141	0.9099
PSCVT_PSERT	Enzym	combo	x	PSCVT	1	Amino-TrpTyrPhe	PSERT	2	Amino-SerGly	x	1	0.0854379	0	1	None	x	654.08;1962.2;5886.7;17660;52980	-2.816e-7;-2.816e-7;.5018;.8339;.9446	52980	5656	5872.6	-3.76883	0.9446	111.11;333.33;1000;3000;9000	-2.816e-7;-2.816e-7;.03279;.06776;.07942	9000	1395.8	9000	-3.95424	0.07942	765.19;2295.53;6886.7;20660;61980	-2.816e-7;-2.816e-7;.5018;.8339;.9446	6870.2	-3.83697	1	1.1108	0	-0.0456359	0	0.9446	None	x	3.2522;7.7566;21.270;61.810;183.43	.07526;.2135;.5067;.7671;.9099	183.43	18.885	20.961	-1.32141	0.9099
PSCVT_PSP-L	Enzym	combo	x	PSCVT	1	Amino-TrpTyrPhe	PSP-L	3	Amino-SerGly	x	1	0.0854379	0	1	None	x	654.08;1962.2;5886.7;17660;52980	-2.816e-7;-2.816e-7;.5018;.8339;.9446	52980	5656	5872.6	-3.76883	0.9446	111.11;333.33;1000;3000;9000	-2.816e-7;-2.816e-7;.03279;.06776;.07942	9000	1395.8	9000	-3.95424	0.07942	765.19;2295.53;6886.7;20660;61980	-2.816e-7;-2.816e-7;.5018;.8339;.9446	6870.2	-3.83697	1	1.1108	0	-0.0456359	0	0.9446	None	x	3.2522;7.7566;21.270;61.810;183.43	.07526;.2135;.5067;.7671;.9099	183.43	18.885	20.961	-1.32141	0.9099
PSCVT_GHMT2r	Enzym	combo	x	PSCVT	1	Amino-TrpTyrPhe	GHMT2r	4	Amino-SerGly	x	1	0.0553393	0	1	None	x	654.08;1962.2;5886.7;17660;52980	-2.816e-7;-2.816e-7;.5018;.8339;.9446	52980	5656	5872.6	-3.76883	0.9446	236.11;708.33;2125;6375;19125	-2.816e-7;-2.816e-7;.02984;.04684;.05251	19125	1954.8	19125	-4.2816	0.05251	890.19;2670.53;8011.7;24035;72105	-2.816e-7;-2.816e-7;.5018;.8339;.9446	7992.5	-3.90268	1	1.1108	0	-0.0456359	0	0.9446	None	x	3.2522;7.7566;21.270;61.810;183.43	.07526;.2135;.5067;.7671;.9099	183.43	18.885	20.961	-1.32141	0.9099
PSCVT_THRS	Enzym	combo	x	PSCVT	1	Amino-TrpTyrPhe	THRS	0	Amino-Thr	x	1	1	0	1	None	x	654.08;1962.2;5886.7;17660;52980	-2.816e-7;-2.816e-7;.5018;.8339;.9446	52980	5656	5872.6	-3.76883	0.9446	440.85;1322.6;3967.7;11903;35709	-2.816e-7;-2.816e-7;.4951;.8317;.9439	35709	3844	4083.2	-3.611	0.9439	1094.93;3284.8;9854.4;29563;88689	-2.816e-7;-2.816e-7;.5018;.8339;.9446	9830.8	-3.99259	1	1.9694	0	-0.294334	0	0.9446	None	x	3.2522;7.7566;21.270;61.810;183.43	.07526;.2135;.5067;.7671;.9099	183.43	18.885	20.961	-1.32141	0.9099
CHORM_ALAR	Enzym	combo	x	CHORM	2	Amino-TrpTyrPhe	ALAR	0	Amino-Ala	x	1	1	0	1	None	x	782.99;2349.0;7046.9;21141;63422	-2.816e-7;-2.816e-7;.5073;.8358;.9453	63422	6726	6979.3	-3.84381	0.9453	5840.7;17522;52567;157700;473099	-2.816e-7;-2.816e-7;.5023;.8341;.9447	473099	50477	52407	-4.71939	0.9447	6623.69;19871;59613.9;178841;536521	-2.816e-7;-2.816e-7;.5073;.8358;.9453	59042	-4.77116	1	1.9934	0	-0.299594	0	0.9453	None	x	3.7126;9.1379;25.414;74.241;220.72	.07313;.2148;.5082;.7681;.9103	220.72	22.471	24.959	-1.39723	0.9103
CHORM_GLNS	Enzym	combo	x	CHORM	2	Amino-TrpTyrPhe	GLNS	1	Amino-GluGln	x	1	1	0	1	None	x	782.99;2349.0;7046.9;21141;63422	-2.816e-7;-2.816e-7;.5073;.8358;.9453	63422	6726	6979.3	-3.84381	0.9453	135.65;406.94;1220.8;3662.5;10987	-2.816e-7;-2.816e-7;.5059;.8353;.9451	10987	1167.1	1211.3	-3.08325	0.9451	918.64;2755.94;8267.7;24803.5;74409	-2.816e-7;-2.816e-7;.5073;.8358;.9453	8188.4	-3.9132	1	1.9982	0	-0.300639	0	0.9453	None	x	3.7126;9.1379;25.414;74.241;220.72	.07313;.2148;.5082;.7681;.9103	220.72	22.471	24.959	-1.39723	0.9103
CHORM_GLUDy	Enzym	combo	x	CHORM	2	Amino-TrpTyrPhe	GLUDy	2	Amino-GluGln	x	1	0.0729077	0	1	None	x	782.99;2349.0;7046.9;21141;63422	-2.816e-7;-2.816e-7;.5073;.8358;.9453	63422	6726	6979.3	-3.84381	0.9453	36.111;108.33;325;975;2925	-2.816e-7;-2.816e-7;.04446;.06342;.06975	2925	278.29	2925	-3.46613	0.06975	819.101;2457.33;7371.9;22116;66347	-2.816e-7;-2.816e-7;.5073;.8358;.9453	7301.2	-3.86339	1	1.11	0	-0.045323	0	0.9453	None	x	3.7126;9.1379;25.414;74.241;220.72	.07313;.2148;.5082;.7681;.9103	220.72	22.471	24.959	-1.39723	0.9103
CHORM_GLUSy	Enzym	combo	x	CHORM	2	Amino-TrpTyrPhe	GLUSy	2	Amino-GluGln	x	1	-2.8156e-07	0	1	None	x	782.99;2349.0;7046.9;21141;63422	-2.816e-7;-2.816e-7;.5073;.8358;.9453	63422	6726	6979.3	-3.84381	0.9453	5555556;1.6667e7;50000000;1.5000e8;4.5000e8	-2.816e-7;-2.816e-7;-2.816e-7;-2.816e-7;-2.816e-7	450000000	5555556	450000000	-8.65321	0	5556338.99;16669349;50007046.9;150021141;450063422	-2.816e-7;-2.816e-7;.5073;.8358;.9453	49500000	-7.69461	1	1.11	0	-0.045323	0	0.9453	None	x	3.7126;9.1379;25.414;74.241;220.72	.07313;.2148;.5082;.7681;.9103	220.72	22.471	24.959	-1.39723	0.9103
CHORM_GLUDC	Enzym	combo	x	CHORM	2	Amino-TrpTyrPhe	GLUDC	3	Amino-GluGln	x	1	-2.8156e-07	0	1	None	x	782.99;2349.0;7046.9;21141;63422	-2.816e-7;-2.816e-7;.5073;.8358;.9453	63422	6726	6979.3	-3.84381	0.9453	5555556;1.6667e7;50000000;1.5000e8;4.5000e8	-2.816e-7;-2.816e-7;-2.816e-7;-2.816e-7;-2.816e-7	450000000	5555556	450000000	-8.65321	0	5556338.99;16669349;50007046.9;150021141;450063422	-2.816e-7;-2.816e-7;.5073;.8358;.9453	49500000	-7.69461	1	1.11	0	-0.045323	0	0.9453	None	x	3.7126;9.1379;25.414;74.241;220.72	.07313;.2148;.5082;.7681;.9103	220.72	22.471	24.959	-1.39723	0.9103
CHORM_DHDPS	Enzym	combo	x	CHORM	2	Amino-TrpTyrPhe	DHDPS	1	Amino-Lys	x	1	1	0	1	None	x	782.99;2349.0;7046.9;21141;63422	-2.816e-7;-2.816e-7;.5073;.8358;.9453	63422	6726	6979.3	-3.84381	0.9453	654.08;1962.2;5886.7;17660;52980	-2.816e-7;-2.816e-7;.5008;.8336;.9445	52980	5663	5880.4	-3.76941	0.9445	1437.07;4311.2;12933.6;38801;116402	-2.816e-7;-2.816e-7;.5073;.8358;.9453	12810	-4.10755	1	1.9915	0	-0.29918	0	0.9453	None	x	3.7126;9.1379;25.414;74.241;220.72	.07313;.2148;.5082;.7681;.9103	220.72	22.471	24.959	-1.39723	0.9103
CHORM_DHDPRy	Enzym	combo	x	CHORM	2	Amino-TrpTyrPhe	DHDPRy	2	Amino-Lys	x	1	1	0	1	None	x	782.99;2349.0;7046.9;21141;63422	-2.816e-7;-2.816e-7;.5073;.8358;.9453	63422	6726	6979.3	-3.84381	0.9453	654.08;1962.2;5886.7;17660;52980	-2.816e-7;-2.816e-7;.5008;.8336;.9445	52980	5663	5880.4	-3.76941	0.9445	1437.07;4311.2;12933.6;38801;116402	-2.816e-7;-2.816e-7;.5073;.8358;.9453	12810	-4.10755	1	1.9915	0	-0.29918	0	0.9453	None	x	3.7126;9.1379;25.414;74.241;220.72	.07313;.2148;.5082;.7681;.9103	220.72	22.471	24.959	-1.39723	0.9103
CHORM_THDPS	Enzym	combo	x	CHORM	2	Amino-TrpTyrPhe	THDPS	3	Amino-Lys	x	1	1	0	1	None	x	782.99;2349.0;7046.9;21141;63422	-2.816e-7;-2.816e-7;.5073;.8358;.9453	63422	6726	6979.3	-3.84381	0.9453	654.08;1962.2;5886.7;17660;52980	-2.816e-7;-2.816e-7;.5008;.8336;.9445	52980	5663	5880.4	-3.76941	0.9445	1437.07;4311.2;12933.6;38801;116402	-2.816e-7;-2.816e-7;.5073;.8358;.9453	12810	-4.10755	1	1.9915	0	-0.29918	0	0.9453	None	x	3.7126;9.1379;25.414;74.241;220.72	.07313;.2148;.5082;.7681;.9103	220.72	22.471	24.959	-1.39723	0.9103
CHORM_SDPTA	Enzym	combo	x	CHORM	2	Amino-TrpTyrPhe	SDPTA	4	Amino-Lys	x	1	1	0	1	None	x	782.99;2349.0;7046.9;21141;63422	-2.816e-7;-2.816e-7;.5073;.8358;.9453	63422	6726	6979.3	-3.84381	0.9453	654.08;1962.2;5886.7;17660;52980	-2.816e-7;-2.816e-7;.5008;.8336;.9445	52980	5663	5880.4	-3.76941	0.9445	1437.07;4311.2;12933.6;38801;116402	-2.816e-7;-2.816e-7;.5073;.8358;.9453	12810	-4.10755	1	1.9915	0	-0.29918	0	0.9453	None	x	3.7126;9.1379;25.414;74.241;220.72	.07313;.2148;.5082;.7681;.9103	220.72	22.471	24.959	-1.39723	0.9103
CHORM_DAPE	Enzym	combo	x	CHORM	2	Amino-TrpTyrPhe	DAPE	5	Amino-Lys	x	1	1	0	1	None	x	782.99;2349.0;7046.9;21141;63422	-2.816e-7;-2.816e-7;.5073;.8358;.9453	63422	6726	6979.3	-3.84381	0.9453	654.08;1962.2;5886.7;17660;52980	-2.816e-7;-2.816e-7;.5008;.8336;.9445	52980	5663	5880.4	-3.76941	0.9445	1437.07;4311.2;12933.6;38801;116402	-2.816e-7;-2.816e-7;.5073;.8358;.9453	12810	-4.10755	1	1.9915	0	-0.29918	0	0.9453	None	x	3.7126;9.1379;25.414;74.241;220.72	.07313;.2148;.5082;.7681;.9103	220.72	22.471	24.959	-1.39723	0.9103
CHORM_PGCD	Enzym	combo	x	CHORM	2	Amino-TrpTyrPhe	PGCD	1	Amino-SerGly	x	1	0.0854379	0	1	None	x	782.99;2349.0;7046.9;21141;63422	-2.816e-7;-2.816e-7;.5073;.8358;.9453	63422	6726	6979.3	-3.84381	0.9453	111.11;333.33;1000;3000;9000	-2.816e-7;-2.816e-7;.03279;.06776;.07942	9000	1395.8	9000	-3.95424	0.07942	894.1;2682.33;8046.9;24141;72422	-2.816e-7;-2.816e-7;.5073;.8358;.9453	7969.7	-3.90144	1	1.11	0	-0.045323	0	0.9453	None	x	3.7126;9.1379;25.414;74.241;220.72	.07313;.2148;.5082;.7681;.9103	220.72	22.471	24.959	-1.39723	0.9103
CHORM_PSERT	Enzym	combo	x	CHORM	2	Amino-TrpTyrPhe	PSERT	2	Amino-SerGly	x	1	0.0854379	0	1	None	x	782.99;2349.0;7046.9;21141;63422	-2.816e-7;-2.816e-7;.5073;.8358;.9453	63422	6726	6979.3	-3.84381	0.9453	111.11;333.33;1000;3000;9000	-2.816e-7;-2.816e-7;.03279;.06776;.07942	9000	1395.8	9000	-3.95424	0.07942	894.1;2682.33;8046.9;24141;72422	-2.816e-7;-2.816e-7;.5073;.8358;.9453	7969.7	-3.90144	1	1.11	0	-0.045323	0	0.9453	None	x	3.7126;9.1379;25.414;74.241;220.72	.07313;.2148;.5082;.7681;.9103	220.72	22.471	24.959	-1.39723	0.9103
CHORM_PSP-L	Enzym	combo	x	CHORM	2	Amino-TrpTyrPhe	PSP-L	3	Amino-SerGly	x	1	0.0854379	0	1	None	x	782.99;2349.0;7046.9;21141;63422	-2.816e-7;-2.816e-7;.5073;.8358;.9453	63422	6726	6979.3	-3.84381	0.9453	111.11;333.33;1000;3000;9000	-2.816e-7;-2.816e-7;.03279;.06776;.07942	9000	1395.8	9000	-3.95424	0.07942	894.1;2682.33;8046.9;24141;72422	-2.816e-7;-2.816e-7;.5073;.8358;.9453	7969.7	-3.90144	1	1.11	0	-0.045323	0	0.9453	None	x	3.7126;9.1379;25.414;74.241;220.72	.07313;.2148;.5082;.7681;.9103	220.72	22.471	24.959	-1.39723	0.9103
CHORM_GHMT2r	Enzym	combo	x	CHORM	2	Amino-TrpTyrPhe	GHMT2r	4	Amino-SerGly	x	1	0.0553393	0	1	None	x	782.99;2349.0;7046.9;21141;63422	-2.816e-7;-2.816e-7;.5073;.8358;.9453	63422	6726	6979.3	-3.84381	0.9453	236.11;708.33;2125;6375;19125	-2.816e-7;-2.816e-7;.02984;.04684;.05251	19125	1954.8	19125	-4.2816	0.05251	1019.1;3057.33;9171.9;27516;82547	-2.816e-7;-2.816e-7;.5073;.8358;.9453	9083.9	-3.95827	1	1.11	0	-0.045323	0	0.9453	None	x	3.7126;9.1379;25.414;74.241;220.72	.07313;.2148;.5082;.7681;.9103	220.72	22.471	24.959	-1.39723	0.9103
CHORM_THRS	Enzym	combo	x	CHORM	2	Amino-TrpTyrPhe	THRS	0	Amino-Thr	x	1	1	0	1	None	x	782.99;2349.0;7046.9;21141;63422	-2.816e-7;-2.816e-7;.5073;.8358;.9453	63422	6726	6979.3	-3.84381	0.9453	440.85;1322.6;3967.7;11903;35709	-2.816e-7;-2.816e-7;.4951;.8317;.9439	35709	3844	4083.2	-3.611	0.9439	1223.84;3671.6;11014.6;33044;99131	-2.816e-7;-2.816e-7;.5073;.8358;.9453	10909	-4.03778	1	1.9624	0	-0.292788	0	0.9453	None	x	3.7126;9.1379;25.414;74.241;220.72	.07313;.2148;.5082;.7681;.9103	220.72	22.471	24.959	-1.39723	0.9103
CHORM_PSCVT	Enzym	combo	x	CHORM	2	Amino-TrpTyrPhe	PSCVT	1	Amino-TrpTyrPhe	x	1	1	0	1	None	x	782.99;2349.0;7046.9;21141;63422	-2.816e-7;-2.816e-7;.5073;.8358;.9453	63422	6726	6979.3	-3.84381	0.9453	654.08;1962.2;5886.7;17660;52980	-2.816e-7;-2.816e-7;.5018;.8339;.9446	52980	5656	5872.6	-3.76883	0.9446	1437.07;4311.2;12933.6;38801;116402	-2.816e-7;-2.816e-7;.5073;.8358;.9453	12810	-4.10755	1	1.9928	0	-0.299464	0	0.9453	None	x	3.7126;9.1379;25.414;74.241;220.72	.07313;.2148;.5082;.7681;.9103	220.72	22.471	24.959	-1.39723	0.9103
TRPS1_ALAR	Enzym	combo	x	TRPS1	3	Amino-TrpTyrPhe	ALAR	0	Amino-Ala	x	-2.8156e-07	1	0	1	None	x	5555556;1.6667e7;50000000;1.5000e8;4.5000e8	-2.816e-7;-2.816e-7;-2.816e-7;-2.816e-7;-2.816e-7	450000000	5555556	450000000	-8.65321	0	5840.7;17522;52567;157700;473099	-2.816e-7;-2.816e-7;.5023;.8341;.9447	473099	50477	52407	-4.71939	0.9447	5561396.7;16684522;50052567;150157700;450473099	-2.816e-7;-2.816e-7;.5023;.8341;.9447	49900000	-7.6981	1	1.1108	0	-0.0456359	0	0.9447	None	x	5.5556e7;1.6667e8;5.0000e8;1.5000e9;4.5000e9	-2.816e-7;-2.816e-7;-2.816e-7;-2.816e-7;-2.816e-7	4500000000	55556000	4500000000	-9.65321	0
TRPS1_GLNS	Enzym	combo	x	TRPS1	3	Amino-TrpTyrPhe	GLNS	1	Amino-GluGln	x	-2.8156e-07	1	-4.4964e-14	1	None	x	5555556;1.6667e7;50000000;1.5000e8;4.5000e8	-2.816e-7;-2.816e-7;-2.816e-7;-2.816e-7;-2.816e-7	450000000	5555556	450000000	-8.65321	0	135.65;406.94;1220.8;3662.5;10987	-2.816e-7;-2.816e-7;.5059;.8353;.9451	10987	1167.1	1211.3	-3.08325	0.9451	5555691.65;16667406.94;50001220.8;150003662.5;450010987	-2.816e-7;-2.816e-7;.5059;.8353;.9451	49600000	-7.69548	1	1.1102	0	-0.0454012	0	0.9451	None	x	5.5556e7;1.6667e8;5.0000e8;1.5000e9;4.5000e9	-2.816e-7;-2.816e-7;-2.816e-7;-2.816e-7;-2.816e-7	4500000000	55556000	4500000000	-9.65321	0
TRPS1_GLUDy	Enzym	combo	x	TRPS1	3	Amino-TrpTyrPhe	GLUDy	2	Amino-GluGln	x	-2.8156e-07	0.0729077	-2.3509e-14	0.0729077	None	x	5555556;1.6667e7;50000000;1.5000e8;4.5000e8	-2.816e-7;-2.816e-7;-2.816e-7;-2.816e-7;-2.816e-7	450000000	5555556	450000000	-8.65321	0	36.111;108.33;325;975;2925	-2.816e-7;-2.816e-7;.04446;.06342;.06975	2925	278.29	2925	-3.46613	0.06975	5555592.111;16667108.33;50000325;150000975;450002925	-2.816e-7;-2.816e-7;.04446;.06342;.06975	450000000	-8.65321	1	2	0	-0.30103	0	0.06975	None	x	5.5556e7;1.6667e8;5.0000e8;1.5000e9;4.5000e9	-2.816e-7;-2.816e-7;-2.816e-7;-2.816e-7;-2.816e-7	4500000000	55556000	4500000000	-9.65321	0
TRPS1_GLUSy	Enzym	combo	x	TRPS1	3	Amino-TrpTyrPhe	GLUSy	2	Amino-GluGln	x	-2.8156e-07	-2.8156e-07	-3.06422e-14	-2.8156e-07	None	x	5555556;1.6667e7;50000000;1.5000e8;4.5000e8	-2.816e-7;-2.816e-7;-2.816e-7;-2.816e-7;-2.816e-7	450000000	5555556	450000000	-8.65321	0	5555556;1.6667e7;50000000;1.5000e8;4.5000e8	-2.816e-7;-2.816e-7;-2.816e-7;-2.816e-7;-2.816e-7	450000000	5555556	450000000	-8.65321	0	11111112;33334000;100000000;300000000;900000000	-2.816e-7;-2.816e-7;-2.816e-7;-2.816e-7;-2.816e-7	900000000	-8.95424	1	2	0	-0.30103	0	0	None	x	5.5556e7;1.6667e8;5.0000e8;1.5000e9;4.5000e9	-2.816e-7;-2.816e-7;-2.816e-7;-2.816e-7;-2.816e-7	4500000000	55556000	4500000000	-9.65321	0
TRPS1_GLUDC	Enzym	combo	x	TRPS1	3	Amino-TrpTyrPhe	GLUDC	3	Amino-GluGln	x	-2.8156e-07	-2.8156e-07	0	-2.8156e-07	None	x	5555556;1.6667e7;50000000;1.5000e8;4.5000e8	-2.816e-7;-2.816e-7;-2.816e-7;-2.816e-7;-2.816e-7	450000000	5555556	450000000	-8.65321	0	5555556;1.6667e7;50000000;1.5000e8;4.5000e8	-2.816e-7;-2.816e-7;-2.816e-7;-2.816e-7;-2.816e-7	450000000	5555556	450000000	-8.65321	0	11111112;33334000;100000000;300000000;900000000	-2.816e-7;-2.816e-7;-2.816e-7;-2.816e-7;-2.816e-7	900000000	-8.95424	1	2	0	-0.30103	0	0	None	x	5.5556e7;1.6667e8;5.0000e8;1.5000e9;4.5000e9	-2.816e-7;-2.816e-7;-2.816e-7;-2.816e-7;-2.816e-7	4500000000	55556000	4500000000	-9.65321	0
TRPS1_DHDPS	Enzym	combo	x	TRPS1	3	Amino-TrpTyrPhe	DHDPS	1	Amino-Lys	x	-2.8156e-07	1	0	1	None	x	5555556;1.6667e7;50000000;1.5000e8;4.5000e8	-2.816e-7;-2.816e-7;-2.816e-7;-2.816e-7;-2.816e-7	450000000	5555556	450000000	-8.65321	0	654.08;1962.2;5886.7;17660;52980	-2.816e-7;-2.816e-7;.5008;.8336;.9445	52980	5663	5880.4	-3.76941	0.9445	5556210.08;16668962.2;50005886.7;150017660;450052980	-2.816e-7;-2.816e-7;.5008;.8336;.9445	50000000	-7.69897	1	1.111	0	-0.0457141	0	0.9445	None	x	5.5556e7;1.6667e8;5.0000e8;1.5000e9;4.5000e9	-2.816e-7;-2.816e-7;-2.816e-7;-2.816e-7;-2.816e-7	4500000000	55556000	4500000000	-9.65321	0
TRPS1_DHDPRy	Enzym	combo	x	TRPS1	3	Amino-TrpTyrPhe	DHDPRy	2	Amino-Lys	x	-2.8156e-07	1	0	1	None	x	5555556;1.6667e7;50000000;1.5000e8;4.5000e8	-2.816e-7;-2.816e-7;-2.816e-7;-2.816e-7;-2.816e-7	450000000	5555556	450000000	-8.65321	0	654.08;1962.2;5886.7;17660;52980	-2.816e-7;-2.816e-7;.5008;.8336;.9445	52980	5663	5880.4	-3.76941	0.9445	5556210.08;16668962.2;50005886.7;150017660;450052980	-2.816e-7;-2.816e-7;.5008;.8336;.9445	50000000	-7.69897	1	1.111	0	-0.0457141	0	0.9445	None	x	5.5556e7;1.6667e8;5.0000e8;1.5000e9;4.5000e9	-2.816e-7;-2.816e-7;-2.816e-7;-2.816e-7;-2.816e-7	4500000000	55556000	4500000000	-9.65321	0
TRPS1_THDPS	Enzym	combo	x	TRPS1	3	Amino-TrpTyrPhe	THDPS	3	Amino-Lys	x	-2.8156e-07	1	0	1	None	x	5555556;1.6667e7;50000000;1.5000e8;4.5000e8	-2.816e-7;-2.816e-7;-2.816e-7;-2.816e-7;-2.816e-7	450000000	5555556	450000000	-8.65321	0	654.08;1962.2;5886.7;17660;52980	-2.816e-7;-2.816e-7;.5008;.8336;.9445	52980	5663	5880.4	-3.76941	0.9445	5556210.08;16668962.2;50005886.7;150017660;450052980	-2.816e-7;-2.816e-7;.5008;.8336;.9445	50000000	-7.69897	1	1.111	0	-0.0457141	0	0.9445	None	x	5.5556e7;1.6667e8;5.0000e8;1.5000e9;4.5000e9	-2.816e-7;-2.816e-7;-2.816e-7;-2.816e-7;-2.816e-7	4500000000	55556000	4500000000	-9.65321	0
TRPS1_SDPTA	Enzym	combo	x	TRPS1	3	Amino-TrpTyrPhe	SDPTA	4	Amino-Lys	x	-2.8156e-07	1	0	1	None	x	5555556;1.6667e7;50000000;1.5000e8;4.5000e8	-2.816e-7;-2.816e-7;-2.816e-7;-2.816e-7;-2.816e-7	450000000	5555556	450000000	-8.65321	0	654.08;1962.2;5886.7;17660;52980	-2.816e-7;-2.816e-7;.5008;.8336;.9445	52980	5663	5880.4	-3.76941	0.9445	5556210.08;16668962.2;50005886.7;150017660;450052980	-2.816e-7;-2.816e-7;.5008;.8336;.9445	50000000	-7.69897	1	1.111	0	-0.0457141	0	0.9445	None	x	5.5556e7;1.6667e8;5.0000e8;1.5000e9;4.5000e9	-2.816e-7;-2.816e-7;-2.816e-7;-2.816e-7;-2.816e-7	4500000000	55556000	4500000000	-9.65321	0
TRPS1_DAPE	Enzym	combo	x	TRPS1	3	Amino-TrpTyrPhe	DAPE	5	Amino-Lys	x	-2.8156e-07	1	0	1	None	x	5555556;1.6667e7;50000000;1.5000e8;4.5000e8	-2.816e-7;-2.816e-7;-2.816e-7;-2.816e-7;-2.816e-7	450000000	5555556	450000000	-8.65321	0	654.08;1962.2;5886.7;17660;52980	-2.816e-7;-2.816e-7;.5008;.8336;.9445	52980	5663	5880.4	-3.76941	0.9445	5556210.08;16668962.2;50005886.7;150017660;450052980	-2.816e-7;-2.816e-7;.5008;.8336;.9445	50000000	-7.69897	1	1.111	0	-0.0457141	0	0.9445	None	x	5.5556e7;1.6667e8;5.0000e8;1.5000e9;4.5000e9	-2.816e-7;-2.816e-7;-2.816e-7;-2.816e-7;-2.816e-7	4500000000	55556000	4500000000	-9.65321	0
TRPS1_PGCD	Enzym	combo	x	TRPS1	3	Amino-TrpTyrPhe	PGCD	1	Amino-SerGly	x	-2.8156e-07	0.0854379	2.00201e-13	0.0854379	None	x	5555556;1.6667e7;50000000;1.5000e8;4.5000e8	-2.816e-7;-2.816e-7;-2.816e-7;-2.816e-7;-2.816e-7	450000000	5555556	450000000	-8.65321	0	111.11;333.33;1000;3000;9000	-2.816e-7;-2.816e-7;.03279;.06776;.07942	9000	1395.8	9000	-3.95424	0.07942	5555667.11;16667333.33;50001000;150003000;450009000	-2.816e-7;-2.816e-7;.03279;.06776;.07942	450000000	-8.65321	1	2	0	-0.30103	0	0.07942	None	x	5.5556e7;1.6667e8;5.0000e8;1.5000e9;4.5000e9	-2.816e-7;-2.816e-7;-2.816e-7;-2.816e-7;-2.816e-7	4500000000	55556000	4500000000	-9.65321	0
TRPS1_PSERT	Enzym	combo	x	TRPS1	3	Amino-TrpTyrPhe	PSERT	2	Amino-SerGly	x	-2.8156e-07	0.0854379	-6.37962e-14	0.0854379	None	x	5555556;1.6667e7;50000000;1.5000e8;4.5000e8	-2.816e-7;-2.816e-7;-2.816e-7;-2.816e-7;-2.816e-7	450000000	5555556	450000000	-8.65321	0	111.11;333.33;1000;3000;9000	-2.816e-7;-2.816e-7;.03279;.06776;.07942	9000	1395.8	9000	-3.95424	0.07942	5555667.11;16667333.33;50001000;150003000;450009000	-2.816e-7;-2.816e-7;.03279;.06776;.07942	450000000	-8.65321	1	2	0	-0.30103	0	0.07942	None	x	5.5556e7;1.6667e8;5.0000e8;1.5000e9;4.5000e9	-2.816e-7;-2.816e-7;-2.816e-7;-2.816e-7;-2.816e-7	4500000000	55556000	4500000000	-9.65321	0
TRPS1_PSP-L	Enzym	combo	x	TRPS1	3	Amino-TrpTyrPhe	PSP-L	3	Amino-SerGly	x	-2.8156e-07	0.0854379	1.27801e-13	0.0854379	None	x	5555556;1.6667e7;50000000;1.5000e8;4.5000e8	-2.816e-7;-2.816e-7;-2.816e-7;-2.816e-7;-2.816e-7	450000000	5555556	450000000	-8.65321	0	111.11;333.33;1000;3000;9000	-2.816e-7;-2.816e-7;.03279;.06776;.07942	9000	1395.8	9000	-3.95424	0.07942	5555667.11;16667333.33;50001000;150003000;450009000	-2.816e-7;-2.816e-7;.03279;.06776;.07942	450000000	-8.65321	1	2	0	-0.30103	0	0.07942	None	x	5.5556e7;1.6667e8;5.0000e8;1.5000e9;4.5000e9	-2.816e-7;-2.816e-7;-2.816e-7;-2.816e-7;-2.816e-7	4500000000	55556000	4500000000	-9.65321	0
TRPS1_GHMT2r	Enzym	combo	x	TRPS1	3	Amino-TrpTyrPhe	GHMT2r	4	Amino-SerGly	x	-2.8156e-07	0.0553393	-8.9026e-15	0.0553393	None	x	5555556;1.6667e7;50000000;1.5000e8;4.5000e8	-2.816e-7;-2.816e-7;-2.816e-7;-2.816e-7;-2.816e-7	450000000	5555556	450000000	-8.65321	0	236.11;708.33;2125;6375;19125	-2.816e-7;-2.816e-7;.02984;.04684;.05251	19125	1954.8	19125	-4.2816	0.05251	5555792.11;16667708.33;50002125;150006375;450019125	-2.816e-7;-2.816e-7;.02984;.04684;.05251	450000000	-8.65321	1	2	0	-0.30103	0	0.05251	None	x	5.5556e7;1.6667e8;5.0000e8;1.5000e9;4.5000e9	-2.816e-7;-2.816e-7;-2.816e-7;-2.816e-7;-2.816e-7	4500000000	55556000	4500000000	-9.65321	0
TRPS1_THRS	Enzym	combo	x	TRPS1	3	Amino-TrpTyrPhe	THRS	0	Amino-Thr	x	-2.8156e-07	1	0	1	None	x	5555556;1.6667e7;50000000;1.5000e8;4.5000e8	-2.816e-7;-2.816e-7;-2.816e-7;-2.816e-7;-2.816e-7	450000000	5555556	450000000	-8.65321	0	440.85;1322.6;3967.7;11903;35709	-2.816e-7;-2.816e-7;.4951;.8317;.9439	35709	3844	4083.2	-3.611	0.9439	5555996.85;16668322.6;50003967.7;150011903;450035709	-2.816e-7;-2.816e-7;.4951;.8317;.9439	51500000	-7.71181	1	1.1143	0	-0.0470021	0	0.9439	None	x	5.5556e7;1.6667e8;5.0000e8;1.5000e9;4.5000e9	-2.816e-7;-2.816e-7;-2.816e-7;-2.816e-7;-2.816e-7	4500000000	55556000	4500000000	-9.65321	0
TRPS1_PSCVT	Enzym	combo	x	TRPS1	3	Amino-TrpTyrPhe	PSCVT	1	Amino-TrpTyrPhe	x	-2.8156e-07	1	0	1	None	x	5555556;1.6667e7;50000000;1.5000e8;4.5000e8	-2.816e-7;-2.816e-7;-2.816e-7;-2.816e-7;-2.816e-7	450000000	5555556	450000000	-8.65321	0	654.08;1962.2;5886.7;17660;52980	-2.816e-7;-2.816e-7;.5018;.8339;.9446	52980	5656	5872.6	-3.76883	0.9446	5556210.08;16668962.2;50005886.7;150017660;450052980	-2.816e-7;-2.816e-7;.5018;.8339;.9446	49900000	-7.6981	1	1.1108	0	-0.0456359	0	0.9446	None	x	5.5556e7;1.6667e8;5.0000e8;1.5000e9;4.5000e9	-2.816e-7;-2.816e-7;-2.816e-7;-2.816e-7;-2.816e-7	4500000000	55556000	4500000000	-9.65321	0
TRPS1_CHORM	Enzym	combo	x	TRPS1	3	Amino-TrpTyrPhe	CHORM	2	Amino-TrpTyrPhe	x	-2.8156e-07	1	0	1	None	x	5555556;1.6667e7;50000000;1.5000e8;4.5000e8	-2.816e-7;-2.816e-7;-2.816e-7;-2.816e-7;-2.816e-7	450000000	5555556	450000000	-8.65321	0	782.99;2349.0;7046.9;21141;63422	-2.816e-7;-2.816e-7;.5073;.8358;.9453	63422	6726	6979.3	-3.84381	0.9453	5556338.99;16669349;50007046.9;150021141;450063422	-2.816e-7;-2.816e-7;.5073;.8358;.9453	49500000	-7.69461	1	1.11	0	-0.045323	0	0.9453	None	x	5.5556e7;1.6667e8;5.0000e8;1.5000e9;4.5000e9	-2.816e-7;-2.816e-7;-2.816e-7;-2.816e-7;-2.816e-7	4500000000	55556000	4500000000	-9.65321	0
TRPS3_ALAR	Enzym	combo	x	TRPS3	3	Amino-TrpTyrPhe	ALAR	0	Amino-Ala	x	-2.8156e-07	1	0	1	None	x	5555556;1.6667e7;50000000;1.5000e8;4.5000e8	-2.816e-7;-2.816e-7;-2.816e-7;-2.816e-7;-2.816e-7	450000000	5555556	450000000	-8.65321	0	5840.7;17522;52567;157700;473099	-2.816e-7;-2.816e-7;.5023;.8341;.9447	473099	50477	52407	-4.71939	0.9447	5561396.7;16684522;50052567;150157700;450473099	-2.816e-7;-2.816e-7;.5023;.8341;.9447	49900000	-7.6981	1	1.1108	0	-0.0456359	0	0.9447	None	x	5.5556e7;1.6667e8;5.0000e8;1.5000e9;4.5000e9	-2.816e-7;-2.816e-7;-2.816e-7;-2.816e-7;-2.816e-7	4500000000	55556000	4500000000	-9.65321	0
TRPS3_GLNS	Enzym	combo	x	TRPS3	3	Amino-TrpTyrPhe	GLNS	1	Amino-GluGln	x	-2.8156e-07	1	0	1	None	x	5555556;1.6667e7;50000000;1.5000e8;4.5000e8	-2.816e-7;-2.816e-7;-2.816e-7;-2.816e-7;-2.816e-7	450000000	5555556	450000000	-8.65321	0	135.65;406.94;1220.8;3662.5;10987	-2.816e-7;-2.816e-7;.5059;.8353;.9451	10987	1167.1	1211.3	-3.08325	0.9451	5555691.65;16667406.94;50001220.8;150003662.5;450010987	-2.816e-7;-2.816e-7;.5059;.8353;.9451	49600000	-7.69548	1	1.1102	0	-0.0454012	0	0.9451	None	x	5.5556e7;1.6667e8;5.0000e8;1.5000e9;4.5000e9	-2.816e-7;-2.816e-7;-2.816e-7;-2.816e-7;-2.816e-7	4500000000	55556000	4500000000	-9.65321	0
TRPS3_GLUDy	Enzym	combo	x	TRPS3	3	Amino-TrpTyrPhe	GLUDy	2	Amino-GluGln	x	-2.8156e-07	0.0729077	0	0.0729077	None	x	5555556;1.6667e7;50000000;1.5000e8;4.5000e8	-2.816e-7;-2.816e-7;-2.816e-7;-2.816e-7;-2.816e-7	450000000	5555556	450000000	-8.65321	0	36.111;108.33;325;975;2925	-2.816e-7;-2.816e-7;.04446;.06342;.06975	2925	278.29	2925	-3.46613	0.06975	5555592.111;16667108.33;50000325;150000975;450002925	-2.816e-7;-2.816e-7;.04446;.06342;.06975	450000000	-8.65321	1	2	0	-0.30103	0	0.06975	None	x	5.5556e7;1.6667e8;5.0000e8;1.5000e9;4.5000e9	-2.816e-7;-2.816e-7;-2.816e-7;-2.816e-7;-2.816e-7	4500000000	55556000	4500000000	-9.65321	0
TRPS3_GLUSy	Enzym	combo	x	TRPS3	3	Amino-TrpTyrPhe	GLUSy	2	Amino-GluGln	x	-2.8156e-07	-2.8156e-07	-2.13163e-14	-2.8156e-07	None	x	5555556;1.6667e7;50000000;1.5000e8;4.5000e8	-2.816e-7;-2.816e-7;-2.816e-7;-2.816e-7;-2.816e-7	450000000	5555556	450000000	-8.65321	0	5555556;1.6667e7;50000000;1.5000e8;4.5000e8	-2.816e-7;-2.816e-7;-2.816e-7;-2.816e-7;-2.816e-7	450000000	5555556	450000000	-8.65321	0	11111112;33334000;100000000;300000000;900000000	-2.816e-7;-2.816e-7;-2.816e-7;-2.816e-7;-2.816e-7	900000000	-8.95424	1	2	0	-0.30103	0	0	None	x	5.5556e7;1.6667e8;5.0000e8;1.5000e9;4.5000e9	-2.816e-7;-2.816e-7;-2.816e-7;-2.816e-7;-2.816e-7	4500000000	55556000	4500000000	-9.65321	0
TRPS3_GLUDC	Enzym	combo	x	TRPS3	3	Amino-TrpTyrPhe	GLUDC	3	Amino-GluGln	x	-2.8156e-07	-2.8156e-07	-2.28706e-14	-2.8156e-07	None	x	5555556;1.6667e7;50000000;1.5000e8;4.5000e8	-2.816e-7;-2.816e-7;-2.816e-7;-2.816e-7;-2.816e-7	450000000	5555556	450000000	-8.65321	0	5555556;1.6667e7;50000000;1.5000e8;4.5000e8	-2.816e-7;-2.816e-7;-2.816e-7;-2.816e-7;-2.816e-7	450000000	5555556	450000000	-8.65321	0	11111112;33334000;100000000;300000000;900000000	-2.816e-7;-2.816e-7;-2.816e-7;-2.816e-7;-2.816e-7	900000000	-8.95424	1	2	0	-0.30103	0	0	None	x	5.5556e7;1.6667e8;5.0000e8;1.5000e9;4.5000e9	-2.816e-7;-2.816e-7;-2.816e-7;-2.816e-7;-2.816e-7	4500000000	55556000	4500000000	-9.65321	0
TRPS3_DHDPS	Enzym	combo	x	TRPS3	3	Amino-TrpTyrPhe	DHDPS	1	Amino-Lys	x	-2.8156e-07	1	0	1	None	x	5555556;1.6667e7;50000000;1.5000e8;4.5000e8	-2.816e-7;-2.816e-7;-2.816e-7;-2.816e-7;-2.816e-7	450000000	5555556	450000000	-8.65321	0	654.08;1962.2;5886.7;17660;52980	-2.816e-7;-2.816e-7;.5008;.8336;.9445	52980	5663	5880.4	-3.76941	0.9445	5556210.08;16668962.2;50005886.7;150017660;450052980	-2.816e-7;-2.816e-7;.5008;.8336;.9445	50000000	-7.69897	1	1.111	0	-0.0457141	0	0.9445	None	x	5.5556e7;1.6667e8;5.0000e8;1.5000e9;4.5000e9	-2.816e-7;-2.816e-7;-2.816e-7;-2.816e-7;-2.816e-7	4500000000	55556000	4500000000	-9.65321	0
TRPS3_DHDPRy	Enzym	combo	x	TRPS3	3	Amino-TrpTyrPhe	DHDPRy	2	Amino-Lys	x	-2.8156e-07	1	0	1	None	x	5555556;1.6667e7;50000000;1.5000e8;4.5000e8	-2.816e-7;-2.816e-7;-2.816e-7;-2.816e-7;-2.816e-7	450000000	5555556	450000000	-8.65321	0	654.08;1962.2;5886.7;17660;52980	-2.816e-7;-2.816e-7;.5008;.8336;.9445	52980	5663	5880.4	-3.76941	0.9445	5556210.08;16668962.2;50005886.7;150017660;450052980	-2.816e-7;-2.816e-7;.5008;.8336;.9445	50000000	-7.69897	1	1.111	0	-0.0457141	0	0.9445	None	x	5.5556e7;1.6667e8;5.0000e8;1.5000e9;4.5000e9	-2.816e-7;-2.816e-7;-2.816e-7;-2.816e-7;-2.816e-7	4500000000	55556000	4500000000	-9.65321	0
TRPS3_THDPS	Enzym	combo	x	TRPS3	3	Amino-TrpTyrPhe	THDPS	3	Amino-Lys	x	-2.8156e-07	1	0	1	None	x	5555556;1.6667e7;50000000;1.5000e8;4.5000e8	-2.816e-7;-2.816e-7;-2.816e-7;-2.816e-7;-2.816e-7	450000000	5555556	450000000	-8.65321	0	654.08;1962.2;5886.7;17660;52980	-2.816e-7;-2.816e-7;.5008;.8336;.9445	52980	5663	5880.4	-3.76941	0.9445	5556210.08;16668962.2;50005886.7;150017660;450052980	-2.816e-7;-2.816e-7;.5008;.8336;.9445	50000000	-7.69897	1	1.111	0	-0.0457141	0	0.9445	None	x	5.5556e7;1.6667e8;5.0000e8;1.5000e9;4.5000e9	-2.816e-7;-2.816e-7;-2.816e-7;-2.816e-7;-2.816e-7	4500000000	55556000	4500000000	-9.65321	0
TRPS3_SDPTA	Enzym	combo	x	TRPS3	3	Amino-TrpTyrPhe	SDPTA	4	Amino-Lys	x	-2.8156e-07	1	0	1	None	x	5555556;1.6667e7;50000000;1.5000e8;4.5000e8	-2.816e-7;-2.816e-7;-2.816e-7;-2.816e-7;-2.816e-7	450000000	5555556	450000000	-8.65321	0	654.08;1962.2;5886.7;17660;52980	-2.816e-7;-2.816e-7;.5008;.8336;.9445	52980	5663	5880.4	-3.76941	0.9445	5556210.08;16668962.2;50005886.7;150017660;450052980	-2.816e-7;-2.816e-7;.5008;.8336;.9445	50000000	-7.69897	1	1.111	0	-0.0457141	0	0.9445	None	x	5.5556e7;1.6667e8;5.0000e8;1.5000e9;4.5000e9	-2.816e-7;-2.816e-7;-2.816e-7;-2.816e-7;-2.816e-7	4500000000	55556000	4500000000	-9.65321	0
TRPS3_DAPE	Enzym	combo	x	TRPS3	3	Amino-TrpTyrPhe	DAPE	5	Amino-Lys	x	-2.8156e-07	1	0	1	None	x	5555556;1.6667e7;50000000;1.5000e8;4.5000e8	-2.816e-7;-2.816e-7;-2.816e-7;-2.816e-7;-2.816e-7	450000000	5555556	450000000	-8.65321	0	654.08;1962.2;5886.7;17660;52980	-2.816e-7;-2.816e-7;.5008;.8336;.9445	52980	5663	5880.4	-3.76941	0.9445	5556210.08;16668962.2;50005886.7;150017660;450052980	-2.816e-7;-2.816e-7;.5008;.8336;.9445	50000000	-7.69897	1	1.111	0	-0.0457141	0	0.9445	None	x	5.5556e7;1.6667e8;5.0000e8;1.5000e9;4.5000e9	-2.816e-7;-2.816e-7;-2.816e-7;-2.816e-7;-2.816e-7	4500000000	55556000	4500000000	-9.65321	0
TRPS3_PGCD	Enzym	combo	x	TRPS3	3	Amino-TrpTyrPhe	PGCD	1	Amino-SerGly	x	-2.8156e-07	0.0854379	2.06696e-13	0.0854379	None	x	5555556;1.6667e7;50000000;1.5000e8;4.5000e8	-2.816e-7;-2.816e-7;-2.816e-7;-2.816e-7;-2.816e-7	450000000	5555556	450000000	-8.65321	0	111.11;333.33;1000;3000;9000	-2.816e-7;-2.816e-7;.03279;.06776;.07942	9000	1395.8	9000	-3.95424	0.07942	5555667.11;16667333.33;50001000;150003000;450009000	-2.816e-7;-2.816e-7;.03279;.06776;.07942	450000000	-8.65321	1	2	0	-0.30103	0	0.07942	None	x	5.5556e7;1.6667e8;5.0000e8;1.5000e9;4.5000e9	-2.816e-7;-2.816e-7;-2.816e-7;-2.816e-7;-2.816e-7	4500000000	55556000	4500000000	-9.65321	0
TRPS3_PSERT	Enzym	combo	x	TRPS3	3	Amino-TrpTyrPhe	PSERT	2	Amino-SerGly	x	-2.8156e-07	0.0854379	-5.20417e-15	0.0854379	None	x	5555556;1.6667e7;50000000;1.5000e8;4.5000e8	-2.816e-7;-2.816e-7;-2.816e-7;-2.816e-7;-2.816e-7	450000000	5555556	450000000	-8.65321	0	111.11;333.33;1000;3000;9000	-2.816e-7;-2.816e-7;.03279;.06776;.07942	9000	1395.8	9000	-3.95424	0.07942	5555667.11;16667333.33;50001000;150003000;450009000	-2.816e-7;-2.816e-7;.03279;.06776;.07942	450000000	-8.65321	1	2	0	-0.30103	0	0.07942	None	x	5.5556e7;1.6667e8;5.0000e8;1.5000e9;4.5000e9	-2.816e-7;-2.816e-7;-2.816e-7;-2.816e-7;-2.816e-7	4500000000	55556000	4500000000	-9.65321	0
TRPS3_PSP-L	Enzym	combo	x	TRPS3	3	Amino-TrpTyrPhe	PSP-L	3	Amino-SerGly	x	-2.8156e-07	0.0854379	1.27801e-13	0.0854379	None	x	5555556;1.6667e7;50000000;1.5000e8;4.5000e8	-2.816e-7;-2.816e-7;-2.816e-7;-2.816e-7;-2.816e-7	450000000	5555556	450000000	-8.65321	0	111.11;333.33;1000;3000;9000	-2.816e-7;-2.816e-7;.03279;.06776;.07942	9000	1395.8	9000	-3.95424	0.07942	5555667.11;16667333.33;50001000;150003000;450009000	-2.816e-7;-2.816e-7;.03279;.06776;.07942	450000000	-8.65321	1	2	0	-0.30103	0	0.07942	None	x	5.5556e7;1.6667e8;5.0000e8;1.5000e9;4.5000e9	-2.816e-7;-2.816e-7;-2.816e-7;-2.816e-7;-2.816e-7	4500000000	55556000	4500000000	-9.65321	0
TRPS3_GHMT2r	Enzym	combo	x	TRPS3	3	Amino-TrpTyrPhe	GHMT2r	4	Amino-SerGly	x	-2.8156e-07	0.0553393	0	0.0553393	None	x	5555556;1.6667e7;50000000;1.5000e8;4.5000e8	-2.816e-7;-2.816e-7;-2.816e-7;-2.816e-7;-2.816e-7	450000000	5555556	450000000	-8.65321	0	236.11;708.33;2125;6375;19125	-2.816e-7;-2.816e-7;.02984;.04684;.05251	19125	1954.8	19125	-4.2816	0.05251	5555792.11;16667708.33;50002125;150006375;450019125	-2.816e-7;-2.816e-7;.02984;.04684;.05251	450000000	-8.65321	1	2	0	-0.30103	0	0.05251	None	x	5.5556e7;1.6667e8;5.0000e8;1.5000e9;4.5000e9	-2.816e-7;-2.816e-7;-2.816e-7;-2.816e-7;-2.816e-7	4500000000	55556000	4500000000	-9.65321	0
TRPS3_THRS	Enzym	combo	x	TRPS3	3	Amino-TrpTyrPhe	THRS	0	Amino-Thr	x	-2.8156e-07	1	0	1	None	x	5555556;1.6667e7;50000000;1.5000e8;4.5000e8	-2.816e-7;-2.816e-7;-2.816e-7;-2.816e-7;-2.816e-7	450000000	5555556	450000000	-8.65321	0	440.85;1322.6;3967.7;11903;35709	-2.816e-7;-2.816e-7;.4951;.8317;.9439	35709	3844	4083.2	-3.611	0.9439	5555996.85;16668322.6;50003967.7;150011903;450035709	-2.816e-7;-2.816e-7;.4951;.8317;.9439	51500000	-7.71181	1	1.1143	0	-0.0470021	0	0.9439	None	x	5.5556e7;1.6667e8;5.0000e8;1.5000e9;4.5000e9	-2.816e-7;-2.816e-7;-2.816e-7;-2.816e-7;-2.816e-7	4500000000	55556000	4500000000	-9.65321	0
TRPS3_PSCVT	Enzym	combo	x	TRPS3	3	Amino-TrpTyrPhe	PSCVT	1	Amino-TrpTyrPhe	x	-2.8156e-07	1	0	1	None	x	5555556;1.6667e7;50000000;1.5000e8;4.5000e8	-2.816e-7;-2.816e-7;-2.816e-7;-2.816e-7;-2.816e-7	450000000	5555556	450000000	-8.65321	0	654.08;1962.2;5886.7;17660;52980	-2.816e-7;-2.816e-7;.5018;.8339;.9446	52980	5656	5872.6	-3.76883	0.9446	5556210.08;16668962.2;50005886.7;150017660;450052980	-2.816e-7;-2.816e-7;.5018;.8339;.9446	49900000	-7.6981	1	1.1108	0	-0.0456359	0	0.9446	None	x	5.5556e7;1.6667e8;5.0000e8;1.5000e9;4.5000e9	-2.816e-7;-2.816e-7;-2.816e-7;-2.816e-7;-2.816e-7	4500000000	55556000	4500000000	-9.65321	0
TRPS3_CHORM	Enzym	combo	x	TRPS3	3	Amino-TrpTyrPhe	CHORM	2	Amino-TrpTyrPhe	x	-2.8156e-07	1	0	1	None	x	5555556;1.6667e7;50000000;1.5000e8;4.5000e8	-2.816e-7;-2.816e-7;-2.816e-7;-2.816e-7;-2.816e-7	450000000	5555556	450000000	-8.65321	0	782.99;2349.0;7046.9;21141;63422	-2.816e-7;-2.816e-7;.5073;.8358;.9453	63422	6726	6979.3	-3.84381	0.9453	5556338.99;16669349;50007046.9;150021141;450063422	-2.816e-7;-2.816e-7;.5073;.8358;.9453	49500000	-7.69461	1	1.11	0	-0.045323	0	0.9453	None	x	5.5556e7;1.6667e8;5.0000e8;1.5000e9;4.5000e9	-2.816e-7;-2.816e-7;-2.816e-7;-2.816e-7;-2.816e-7	4500000000	55556000	4500000000	-9.65321	0
TRPS3_TRPS1	Enzym	combo	x	TRPS3	3	Amino-TrpTyrPhe	TRPS1	3	Amino-TrpTyrPhe	x	-2.8156e-07	-2.8156e-07	1	1	SL	x	5555556;1.6667e7;50000000;1.5000e8;4.5000e8	-2.816e-7;-2.816e-7;-2.816e-7;-2.816e-7;-2.816e-7	450000000	5555556	450000000	-8.65321	0	5555556;1.6667e7;50000000;1.5000e8;4.5000e8	-2.816e-7;-2.816e-7;-2.816e-7;-2.816e-7;-2.816e-7	450000000	5555556	450000000	-8.65321	0	11111112;33334000;100000000;300000000;900000000	.9931;.9977;.9992;.9997;1	11111112	-7.04576	0.01235	0.02469	1.90833	1.60748	1	1	SL	x	5.5556e7;1.6667e8;5.0000e8;1.5000e9;4.5000e9	-2.816e-7;-2.816e-7;-2.816e-7;-2.816e-7;-2.816e-7	4500000000	55556000	4500000000	-9.65321	0
DHPS2_ALAR	Enzym	combo	x	DHPS2	1	Cofac-Folate	ALAR	0	Amino-Ala	x	1	1	0	1	None	x	361111;1083333;3250000;9750000;29250000	-2.816e-7;-2.816e-7;.4986;.8329;.9443	29250000	3135062	3277221	-6.51551	0.9443	5840.7;17522;52567;157700;473099	-2.816e-7;-2.816e-7;.5023;.8341;.9447	473099	50477	52407	-4.71939	0.9447	366951.7;1100855;3302567;9907700;29723099	-2.816e-7;-2.816e-7;.5023;.8341;.9447	3292486	-6.51752	1	1.9887	0	-0.298569	0	0.9447	None	x	509.41;1526.2;4576.7;13728;41183	.09056;.2316;.4773;.7332;0.892	41183	4188.1	5388.5	-3.73147	0.892
DHPS2_GLNS	Enzym	combo	x	DHPS2	1	Cofac-Folate	GLNS	1	Amino-GluGln	x	1	1	0	1	None	x	361111;1083333;3250000;9750000;29250000	-2.816e-7;-2.816e-7;.4986;.8329;.9443	29250000	3135062	3277221	-6.51551	0.9443	135.65;406.94;1220.8;3662.5;10987	-2.816e-7;-2.816e-7;.5059;.8353;.9451	10987	1167.1	1211.3	-3.08325	0.9451	361246.65;1083739.94;3251220.8;9753662.5;29260987	-2.816e-7;-2.816e-7;.5059;.8353;.9451	3225943	-6.50866	1	1.984	0	-0.297542	0	0.9451	None	x	509.41;1526.2;4576.7;13728;41183	.09056;.2316;.4773;.7332;0.892	41183	4188.1	5388.5	-3.73147	0.892
DHPS2_GLUDy	Enzym	combo	x	DHPS2	1	Cofac-Folate	GLUDy	2	Amino-GluGln	x	1	0.0729077	0	1	None	x	361111;1083333;3250000;9750000;29250000	-2.816e-7;-2.816e-7;.4986;.8329;.9443	29250000	3135062	3277221	-6.51551	0.9443	36.111;108.33;325;975;2925	-2.816e-7;-2.816e-7;.04446;.06342;.06975	2925	278.29	2925	-3.46613	0.06975	361147.111;1083441.33;3250325;9750975;29252925	-2.816e-7;-2.816e-7;.4986;.8329;.9443	3277549	-6.51555	1	1.112	0	-0.0461048	0	0.9443	None	x	509.41;1526.2;4576.7;13728;41183	.09056;.2316;.4773;.7332;0.892	41183	4188.1	5388.5	-3.73147	0.892
DHPS2_GLUSy	Enzym	combo	x	DHPS2	1	Cofac-Folate	GLUSy	2	Amino-GluGln	x	1	-2.8156e-07	0	1	None	x	361111;1083333;3250000;9750000;29250000	-2.816e-7;-2.816e-7;.4986;.8329;.9443	29250000	3135062	3277221	-6.51551	0.9443	5555556;1.6667e7;50000000;1.5000e8;4.5000e8	-2.816e-7;-2.816e-7;-2.816e-7;-2.816e-7;-2.816e-7	450000000	5555556	450000000	-8.65321	0	5916667;17750333;53250000;159750000;479250000	-2.816e-7;-2.816e-7;.4986;.8329;.9443	53700000	-7.72997	1	1.112	0	-0.0461048	0	0.9443	None	x	509.41;1526.2;4576.7;13728;41183	.09056;.2316;.4773;.7332;0.892	41183	4188.1	5388.5	-3.73147	0.892
DHPS2_GLUDC	Enzym	combo	x	DHPS2	1	Cofac-Folate	GLUDC	3	Amino-GluGln	x	1	-2.8156e-07	0	1	None	x	361111;1083333;3250000;9750000;29250000	-2.816e-7;-2.816e-7;.4986;.8329;.9443	29250000	3135062	3277221	-6.51551	0.9443	5555556;1.6667e7;50000000;1.5000e8;4.5000e8	-2.816e-7;-2.816e-7;-2.816e-7;-2.816e-7;-2.816e-7	450000000	5555556	450000000	-8.65321	0	5916667;17750333;53250000;159750000;479250000	-2.816e-7;-2.816e-7;.4986;.8329;.9443	53700000	-7.72997	1	1.112	0	-0.0461048	0	0.9443	None	x	509.41;1526.2;4576.7;13728;41183	.09056;.2316;.4773;.7332;0.892	41183	4188.1	5388.5	-3.73147	0.892
DHPS2_DHDPS	Enzym	combo	x	DHPS2	1	Cofac-Folate	DHDPS	1	Amino-Lys	x	1	1	0	1	None	x	361111;1083333;3250000;9750000;29250000	-2.816e-7;-2.816e-7;.4986;.8329;.9443	29250000	3135062	3277221	-6.51551	0.9443	654.08;1962.2;5886.7;17660;52980	-2.816e-7;-2.816e-7;.5008;.8336;.9445	52980	5663	5880.4	-3.76941	0.9445	361765.08;1085295.2;3255886.7;9767660;29302980	-2.816e-7;-2.816e-7;.5008;.8336;.9445	3252419	-6.51221	1	1.9906	0	-0.298984	0	0.9445	None	x	509.41;1526.2;4576.7;13728;41183	.09056;.2316;.4773;.7332;0.892	41183	4188.1	5388.5	-3.73147	0.892
DHPS2_DHDPRy	Enzym	combo	x	DHPS2	1	Cofac-Folate	DHDPRy	2	Amino-Lys	x	1	1	0	1	None	x	361111;1083333;3250000;9750000;29250000	-2.816e-7;-2.816e-7;.4986;.8329;.9443	29250000	3135062	3277221	-6.51551	0.9443	654.08;1962.2;5886.7;17660;52980	-2.816e-7;-2.816e-7;.5008;.8336;.9445	52980	5663	5880.4	-3.76941	0.9445	361765.08;1085295.2;3255886.7;9767660;29302980	-2.816e-7;-2.816e-7;.5008;.8336;.9445	3252419	-6.51221	1	1.9906	0	-0.298984	0	0.9445	None	x	509.41;1526.2;4576.7;13728;41183	.09056;.2316;.4773;.7332;0.892	41183	4188.1	5388.5	-3.73147	0.892
DHPS2_THDPS	Enzym	combo	x	DHPS2	1	Cofac-Folate	THDPS	3	Amino-Lys	x	1	1	0	1	None	x	361111;1083333;3250000;9750000;29250000	-2.816e-7;-2.816e-7;.4986;.8329;.9443	29250000	3135062	3277221	-6.51551	0.9443	654.08;1962.2;5886.7;17660;52980	-2.816e-7;-2.816e-7;.5008;.8336;.9445	52980	5663	5880.4	-3.76941	0.9445	361765.08;1085295.2;3255886.7;9767660;29302980	-2.816e-7;-2.816e-7;.5008;.8336;.9445	3252419	-6.51221	1	1.9906	0	-0.298984	0	0.9445	None	x	509.41;1526.2;4576.7;13728;41183	.09056;.2316;.4773;.7332;0.892	41183	4188.1	5388.5	-3.73147	0.892
DHPS2_SDPTA	Enzym	combo	x	DHPS2	1	Cofac-Folate	SDPTA	4	Amino-Lys	x	1	1	0	1	None	x	361111;1083333;3250000;9750000;29250000	-2.816e-7;-2.816e-7;.4986;.8329;.9443	29250000	3135062	3277221	-6.51551	0.9443	654.08;1962.2;5886.7;17660;52980	-2.816e-7;-2.816e-7;.5008;.8336;.9445	52980	5663	5880.4	-3.76941	0.9445	361765.08;1085295.2;3255886.7;9767660;29302980	-2.816e-7;-2.816e-7;.5008;.8336;.9445	3252419	-6.51221	1	1.9906	0	-0.298984	0	0.9445	None	x	509.41;1526.2;4576.7;13728;41183	.09056;.2316;.4773;.7332;0.892	41183	4188.1	5388.5	-3.73147	0.892
DHPS2_DAPE	Enzym	combo	x	DHPS2	1	Cofac-Folate	DAPE	5	Amino-Lys	x	1	1	0	1	None	x	361111;1083333;3250000;9750000;29250000	-2.816e-7;-2.816e-7;.4986;.8329;.9443	29250000	3135062	3277221	-6.51551	0.9443	654.08;1962.2;5886.7;17660;52980	-2.816e-7;-2.816e-7;.5008;.8336;.9445	52980	5663	5880.4	-3.76941	0.9445	361765.08;1085295.2;3255886.7;9767660;29302980	-2.816e-7;-2.816e-7;.5008;.8336;.9445	3252419	-6.51221	1	1.9906	0	-0.298984	0	0.9445	None	x	509.41;1526.2;4576.7;13728;41183	.09056;.2316;.4773;.7332;0.892	41183	4188.1	5388.5	-3.73147	0.892
DHPS2_PGCD	Enzym	combo	x	DHPS2	1	Cofac-Folate	PGCD	1	Amino-SerGly	x	1	0.0854379	0	1	None	x	361111;1083333;3250000;9750000;29250000	-2.816e-7;-2.816e-7;.4986;.8329;.9443	29250000	3135062	3277221	-6.51551	0.9443	111.11;333.33;1000;3000;9000	-2.816e-7;-2.816e-7;.03279;.06776;.07942	9000	1395.8	9000	-3.95424	0.07942	361222.11;1083666.33;3251000;9753000;29259000	-2.816e-7;-2.816e-7;.4986;.8329;.9443	3278229	-6.51564	1	1.112	0	-0.0461048	0	0.9443	None	x	509.41;1526.2;4576.7;13728;41183	.09056;.2316;.4773;.7332;0.892	41183	4188.1	5388.5	-3.73147	0.892
DHPS2_PSERT	Enzym	combo	x	DHPS2	1	Cofac-Folate	PSERT	2	Amino-SerGly	x	1	0.0854379	0	1	None	x	361111;1083333;3250000;9750000;29250000	-2.816e-7;-2.816e-7;.4986;.8329;.9443	29250000	3135062	3277221	-6.51551	0.9443	111.11;333.33;1000;3000;9000	-2.816e-7;-2.816e-7;.03279;.06776;.07942	9000	1395.8	9000	-3.95424	0.07942	361222.11;1083666.33;3251000;9753000;29259000	-2.816e-7;-2.816e-7;.4986;.8329;.9443	3278229	-6.51564	1	1.112	0	-0.0461048	0	0.9443	None	x	509.41;1526.2;4576.7;13728;41183	.09056;.2316;.4773;.7332;0.892	41183	4188.1	5388.5	-3.73147	0.892
DHPS2_PSP-L	Enzym	combo	x	DHPS2	1	Cofac-Folate	PSP-L	3	Amino-SerGly	x	1	0.0854379	0	1	None	x	361111;1083333;3250000;9750000;29250000	-2.816e-7;-2.816e-7;.4986;.8329;.9443	29250000	3135062	3277221	-6.51551	0.9443	111.11;333.33;1000;3000;9000	-2.816e-7;-2.816e-7;.03279;.06776;.07942	9000	1395.8	9000	-3.95424	0.07942	361222.11;1083666.33;3251000;9753000;29259000	-2.816e-7;-2.816e-7;.4986;.8329;.9443	3278229	-6.51564	1	1.112	0	-0.0461048	0	0.9443	None	x	509.41;1526.2;4576.7;13728;41183	.09056;.2316;.4773;.7332;0.892	41183	4188.1	5388.5	-3.73147	0.892
DHPS2_GHMT2r	Enzym	combo	x	DHPS2	1	Cofac-Folate	GHMT2r	4	Amino-SerGly	x	1	0.0553393	0	1	None	x	361111;1083333;3250000;9750000;29250000	-2.816e-7;-2.816e-7;.4986;.8329;.9443	29250000	3135062	3277221	-6.51551	0.9443	236.11;708.33;2125;6375;19125	-2.816e-7;-2.816e-7;.02984;.04684;.05251	19125	1954.8	19125	-4.2816	0.05251	361347.11;1084041.33;3252125;9756375;29269125	-2.816e-7;-2.816e-7;.4986;.8329;.9443	3279364	-6.51579	1	1.112	0	-0.0461048	0	0.9443	None	x	509.41;1526.2;4576.7;13728;41183	.09056;.2316;.4773;.7332;0.892	41183	4188.1	5388.5	-3.73147	0.892
DHPS2_THRS	Enzym	combo	x	DHPS2	1	Cofac-Folate	THRS	0	Amino-Thr	x	1	1	0	1	None	x	361111;1083333;3250000;9750000;29250000	-2.816e-7;-2.816e-7;.4986;.8329;.9443	29250000	3135062	3277221	-6.51551	0.9443	440.85;1322.6;3967.7;11903;35709	-2.816e-7;-2.816e-7;.4951;.8317;.9439	35709	3844	4083.2	-3.611	0.9439	361551.85;1084655.6;3253967.7;9761903;29285709	-2.816e-7;-2.816e-7;.4986;.8329;.9443	3281222	-6.51604	1	1.9798	0	-0.296621	0	0.9443	None	x	509.41;1526.2;4576.7;13728;41183	.09056;.2316;.4773;.7332;0.892	41183	4188.1	5388.5	-3.73147	0.892
DHPS2_PSCVT	Enzym	combo	x	DHPS2	1	Cofac-Folate	PSCVT	1	Amino-TrpTyrPhe	x	1	1	0	1	None	x	361111;1083333;3250000;9750000;29250000	-2.816e-7;-2.816e-7;.4986;.8329;.9443	29250000	3135062	3277221	-6.51551	0.9443	654.08;1962.2;5886.7;17660;52980	-2.816e-7;-2.816e-7;.5018;.8339;.9446	52980	5656	5872.6	-3.76883	0.9446	361765.08;1085295.2;3255886.7;9767660;29302980	-2.816e-7;-2.816e-7;.5018;.8339;.9446	3248101	-6.51163	1	1.9893	0	-0.2987	0	0.9446	None	x	509.41;1526.2;4576.7;13728;41183	.09056;.2316;.4773;.7332;0.892	41183	4188.1	5388.5	-3.73147	0.892
DHPS2_CHORM	Enzym	combo	x	DHPS2	1	Cofac-Folate	CHORM	2	Amino-TrpTyrPhe	x	1	1	0	1	None	x	361111;1083333;3250000;9750000;29250000	-2.816e-7;-2.816e-7;.4986;.8329;.9443	29250000	3135062	3277221	-6.51551	0.9443	782.99;2349.0;7046.9;21141;63422	-2.816e-7;-2.816e-7;.5073;.8358;.9453	63422	6726	6979.3	-3.84381	0.9453	361893.99;1085682;3257046.9;9771141;29313422	-2.816e-7;-2.816e-7;.5073;.8358;.9453	3225801	-6.50864	1	1.9822	0	-0.297147	0	0.9453	None	x	509.41;1526.2;4576.7;13728;41183	.09056;.2316;.4773;.7332;0.892	41183	4188.1	5388.5	-3.73147	0.892
DHPS2_TRPS1	Enzym	combo	x	DHPS2	1	Cofac-Folate	TRPS1	3	Amino-TrpTyrPhe	x	1	-2.8156e-07	0	1	None	x	361111;1083333;3250000;9750000;29250000	-2.816e-7;-2.816e-7;.4986;.8329;.9443	29250000	3135062	3277221	-6.51551	0.9443	5555556;1.6667e7;50000000;1.5000e8;4.5000e8	-2.816e-7;-2.816e-7;-2.816e-7;-2.816e-7;-2.816e-7	450000000	5555556	450000000	-8.65321	0	5916667;17750333;53250000;159750000;479250000	-2.816e-7;-2.816e-7;.4986;.8329;.9443	53700000	-7.72997	1	1.112	0	-0.0461048	0	0.9443	None	x	509.41;1526.2;4576.7;13728;41183	.09056;.2316;.4773;.7332;0.892	41183	4188.1	5388.5	-3.73147	0.892
DHPS2_TRPS3	Enzym	combo	x	DHPS2	1	Cofac-Folate	TRPS3	3	Amino-TrpTyrPhe	x	1	-2.8156e-07	0	1	None	x	361111;1083333;3250000;9750000;29250000	-2.816e-7;-2.816e-7;.4986;.8329;.9443	29250000	3135062	3277221	-6.51551	0.9443	5555556;1.6667e7;50000000;1.5000e8;4.5000e8	-2.816e-7;-2.816e-7;-2.816e-7;-2.816e-7;-2.816e-7	450000000	5555556	450000000	-8.65321	0	5916667;17750333;53250000;159750000;479250000	-2.816e-7;-2.816e-7;.4986;.8329;.9443	53700000	-7.72997	1	1.112	0	-0.0461048	0	0.9443	None	x	509.41;1526.2;4576.7;13728;41183	.09056;.2316;.4773;.7332;0.892	41183	4188.1	5388.5	-3.73147	0.892
DHFS_ALAR	Enzym	combo	x	DHFS	2	Cofac-Folate	ALAR	0	Amino-Ala	x	1	1	0	1	None	x	361111;1083333;3250000;9750000;29250000	-2.816e-7;-2.816e-7;.4986;.8329;.9443	29250000	3135062	3277221	-6.51551	0.9443	5840.7;17522;52567;157700;473099	-2.816e-7;-2.816e-7;.5023;.8341;.9447	473099	50477	52407	-4.71939	0.9447	366951.7;1100855;3302567;9907700;29723099	-2.816e-7;-2.816e-7;.5023;.8341;.9447	3292486	-6.51752	1	1.9887	0	-0.298569	0	0.9447	None	x	308.65;923.94;2769.8;8307.4;24920	.09365;.2381;.4862;.7401;.8953	24920	2483	3070.8	-3.48725	0.8953
DHFS_GLNS	Enzym	combo	x	DHFS	2	Cofac-Folate	GLNS	1	Amino-GluGln	x	1	1	0	1	None	x	361111;1083333;3250000;9750000;29250000	-2.816e-7;-2.816e-7;.4986;.8329;.9443	29250000	3135062	3277221	-6.51551	0.9443	135.65;406.94;1220.8;3662.5;10987	-2.816e-7;-2.816e-7;.5059;.8353;.9451	10987	1167.1	1211.3	-3.08325	0.9451	361246.65;1083739.94;3251220.8;9753662.5;29260987	-2.816e-7;-2.816e-7;.5059;.8353;.9451	3225943	-6.50866	1	1.984	0	-0.297542	0	0.9451	None	x	308.65;923.94;2769.8;8307.4;24920	.09365;.2381;.4862;.7401;.8953	24920	2483	3070.8	-3.48725	0.8953
DHFS_GLUDy	Enzym	combo	x	DHFS	2	Cofac-Folate	GLUDy	2	Amino-GluGln	x	1	0.0729077	0	1	None	x	361111;1083333;3250000;9750000;29250000	-2.816e-7;-2.816e-7;.4986;.8329;.9443	29250000	3135062	3277221	-6.51551	0.9443	36.111;108.33;325;975;2925	-2.816e-7;-2.816e-7;.04446;.06342;.06975	2925	278.29	2925	-3.46613	0.06975	361147.111;1083441.33;3250325;9750975;29252925	-2.816e-7;-2.816e-7;.4986;.8329;.9443	3277549	-6.51555	1	1.112	0	-0.0461048	0	0.9443	None	x	308.65;923.94;2769.8;8307.4;24920	.09365;.2381;.4862;.7401;.8953	24920	2483	3070.8	-3.48725	0.8953
DHFS_GLUSy	Enzym	combo	x	DHFS	2	Cofac-Folate	GLUSy	2	Amino-GluGln	x	1	-2.8156e-07	0	1	None	x	361111;1083333;3250000;9750000;29250000	-2.816e-7;-2.816e-7;.4986;.8329;.9443	29250000	3135062	3277221	-6.51551	0.9443	5555556;1.6667e7;50000000;1.5000e8;4.5000e8	-2.816e-7;-2.816e-7;-2.816e-7;-2.816e-7;-2.816e-7	450000000	5555556	450000000	-8.65321	0	5916667;17750333;53250000;159750000;479250000	-2.816e-7;-2.816e-7;.4986;.8329;.9443	53700000	-7.72997	1	1.112	0	-0.0461048	0	0.9443	None	x	308.65;923.94;2769.8;8307.4;24920	.09365;.2381;.4862;.7401;.8953	24920	2483	3070.8	-3.48725	0.8953
DHFS_GLUDC	Enzym	combo	x	DHFS	2	Cofac-Folate	GLUDC	3	Amino-GluGln	x	1	-2.8156e-07	0	1	None	x	361111;1083333;3250000;9750000;29250000	-2.816e-7;-2.816e-7;.4986;.8329;.9443	29250000	3135062	3277221	-6.51551	0.9443	5555556;1.6667e7;50000000;1.5000e8;4.5000e8	-2.816e-7;-2.816e-7;-2.816e-7;-2.816e-7;-2.816e-7	450000000	5555556	450000000	-8.65321	0	5916667;17750333;53250000;159750000;479250000	-2.816e-7;-2.816e-7;.4986;.8329;.9443	53700000	-7.72997	1	1.112	0	-0.0461048	0	0.9443	None	x	308.65;923.94;2769.8;8307.4;24920	.09365;.2381;.4862;.7401;.8953	24920	2483	3070.8	-3.48725	0.8953
DHFS_DHDPS	Enzym	combo	x	DHFS	2	Cofac-Folate	DHDPS	1	Amino-Lys	x	1	1	0	1	None	x	361111;1083333;3250000;9750000;29250000	-2.816e-7;-2.816e-7;.4986;.8329;.9443	29250000	3135062	3277221	-6.51551	0.9443	654.08;1962.2;5886.7;17660;52980	-2.816e-7;-2.816e-7;.5008;.8336;.9445	52980	5663	5880.4	-3.76941	0.9445	361765.08;1085295.2;3255886.7;9767660;29302980	-2.816e-7;-2.816e-7;.5008;.8336;.9445	3252419	-6.51221	1	1.9906	0	-0.298984	0	0.9445	None	x	308.65;923.94;2769.8;8307.4;24920	.09365;.2381;.4862;.7401;.8953	24920	2483	3070.8	-3.48725	0.8953
DHFS_DHDPRy	Enzym	combo	x	DHFS	2	Cofac-Folate	DHDPRy	2	Amino-Lys	x	1	1	0	1	None	x	361111;1083333;3250000;9750000;29250000	-2.816e-7;-2.816e-7;.4986;.8329;.9443	29250000	3135062	3277221	-6.51551	0.9443	654.08;1962.2;5886.7;17660;52980	-2.816e-7;-2.816e-7;.5008;.8336;.9445	52980	5663	5880.4	-3.76941	0.9445	361765.08;1085295.2;3255886.7;9767660;29302980	-2.816e-7;-2.816e-7;.5008;.8336;.9445	3252419	-6.51221	1	1.9906	0	-0.298984	0	0.9445	None	x	308.65;923.94;2769.8;8307.4;24920	.09365;.2381;.4862;.7401;.8953	24920	2483	3070.8	-3.48725	0.8953
DHFS_THDPS	Enzym	combo	x	DHFS	2	Cofac-Folate	THDPS	3	Amino-Lys	x	1	1	0	1	None	x	361111;1083333;3250000;9750000;29250000	-2.816e-7;-2.816e-7;.4986;.8329;.9443	29250000	3135062	3277221	-6.51551	0.9443	654.08;1962.2;5886.7;17660;52980	-2.816e-7;-2.816e-7;.5008;.8336;.9445	52980	5663	5880.4	-3.76941	0.9445	361765.08;1085295.2;3255886.7;9767660;29302980	-2.816e-7;-2.816e-7;.5008;.8336;.9445	3252419	-6.51221	1	1.9906	0	-0.298984	0	0.9445	None	x	308.65;923.94;2769.8;8307.4;24920	.09365;.2381;.4862;.7401;.8953	24920	2483	3070.8	-3.48725	0.8953
DHFS_SDPTA	Enzym	combo	x	DHFS	2	Cofac-Folate	SDPTA	4	Amino-Lys	x	1	1	0	1	None	x	361111;1083333;3250000;9750000;29250000	-2.816e-7;-2.816e-7;.4986;.8329;.9443	29250000	3135062	3277221	-6.51551	0.9443	654.08;1962.2;5886.7;17660;52980	-2.816e-7;-2.816e-7;.5008;.8336;.9445	52980	5663	5880.4	-3.76941	0.9445	361765.08;1085295.2;3255886.7;9767660;29302980	-2.816e-7;-2.816e-7;.5008;.8336;.9445	3252419	-6.51221	1	1.9906	0	-0.298984	0	0.9445	None	x	308.65;923.94;2769.8;8307.4;24920	.09365;.2381;.4862;.7401;.8953	24920	2483	3070.8	-3.48725	0.8953
DHFS_DAPE	Enzym	combo	x	DHFS	2	Cofac-Folate	DAPE	5	Amino-Lys	x	1	1	0	1	None	x	361111;1083333;3250000;9750000;29250000	-2.816e-7;-2.816e-7;.4986;.8329;.9443	29250000	3135062	3277221	-6.51551	0.9443	654.08;1962.2;5886.7;17660;52980	-2.816e-7;-2.816e-7;.5008;.8336;.9445	52980	5663	5880.4	-3.76941	0.9445	361765.08;1085295.2;3255886.7;9767660;29302980	-2.816e-7;-2.816e-7;.5008;.8336;.9445	3252419	-6.51221	1	1.9906	0	-0.298984	0	0.9445	None	x	308.65;923.94;2769.8;8307.4;24920	.09365;.2381;.4862;.7401;.8953	24920	2483	3070.8	-3.48725	0.8953
DHFS_PGCD	Enzym	combo	x	DHFS	2	Cofac-Folate	PGCD	1	Amino-SerGly	x	1	0.0854379	0	1	None	x	361111;1083333;3250000;9750000;29250000	-2.816e-7;-2.816e-7;.4986;.8329;.9443	29250000	3135062	3277221	-6.51551	0.9443	111.11;333.33;1000;3000;9000	-2.816e-7;-2.816e-7;.03279;.06776;.07942	9000	1395.8	9000	-3.95424	0.07942	361222.11;1083666.33;3251000;9753000;29259000	-2.816e-7;-2.816e-7;.4986;.8329;.9443	3278229	-6.51564	1	1.112	0	-0.0461048	0	0.9443	None	x	308.65;923.94;2769.8;8307.4;24920	.09365;.2381;.4862;.7401;.8953	24920	2483	3070.8	-3.48725	0.8953
DHFS_PSERT	Enzym	combo	x	DHFS	2	Cofac-Folate	PSERT	2	Amino-SerGly	x	1	0.0854379	0	1	None	x	361111;1083333;3250000;9750000;29250000	-2.816e-7;-2.816e-7;.4986;.8329;.9443	29250000	3135062	3277221	-6.51551	0.9443	111.11;333.33;1000;3000;9000	-2.816e-7;-2.816e-7;.03279;.06776;.07942	9000	1395.8	9000	-3.95424	0.07942	361222.11;1083666.33;3251000;9753000;29259000	-2.816e-7;-2.816e-7;.4986;.8329;.9443	3278229	-6.51564	1	1.112	0	-0.0461048	0	0.9443	None	x	308.65;923.94;2769.8;8307.4;24920	.09365;.2381;.4862;.7401;.8953	24920	2483	3070.8	-3.48725	0.8953
DHFS_PSP-L	Enzym	combo	x	DHFS	2	Cofac-Folate	PSP-L	3	Amino-SerGly	x	1	0.0854379	0	1	None	x	361111;1083333;3250000;9750000;29250000	-2.816e-7;-2.816e-7;.4986;.8329;.9443	29250000	3135062	3277221	-6.51551	0.9443	111.11;333.33;1000;3000;9000	-2.816e-7;-2.816e-7;.03279;.06776;.07942	9000	1395.8	9000	-3.95424	0.07942	361222.11;1083666.33;3251000;9753000;29259000	-2.816e-7;-2.816e-7;.4986;.8329;.9443	3278229	-6.51564	1	1.112	0	-0.0461048	0	0.9443	None	x	308.65;923.94;2769.8;8307.4;24920	.09365;.2381;.4862;.7401;.8953	24920	2483	3070.8	-3.48725	0.8953
DHFS_GHMT2r	Enzym	combo	x	DHFS	2	Cofac-Folate	GHMT2r	4	Amino-SerGly	x	1	0.0553393	0	1	None	x	361111;1083333;3250000;9750000;29250000	-2.816e-7;-2.816e-7;.4986;.8329;.9443	29250000	3135062	3277221	-6.51551	0.9443	236.11;708.33;2125;6375;19125	-2.816e-7;-2.816e-7;.02984;.04684;.05251	19125	1954.8	19125	-4.2816	0.05251	361347.11;1084041.33;3252125;9756375;29269125	-2.816e-7;-2.816e-7;.4986;.8329;.9443	3279364	-6.51579	1	1.112	0	-0.0461048	0	0.9443	None	x	308.65;923.94;2769.8;8307.4;24920	.09365;.2381;.4862;.7401;.8953	24920	2483	3070.8	-3.48725	0.8953
DHFS_THRS	Enzym	combo	x	DHFS	2	Cofac-Folate	THRS	0	Amino-Thr	x	1	1	0	1	None	x	361111;1083333;3250000;9750000;29250000	-2.816e-7;-2.816e-7;.4986;.8329;.9443	29250000	3135062	3277221	-6.51551	0.9443	440.85;1322.6;3967.7;11903;35709	-2.816e-7;-2.816e-7;.4951;.8317;.9439	35709	3844	4083.2	-3.611	0.9439	361551.85;1084655.6;3253967.7;9761903;29285709	-2.816e-7;-2.816e-7;.4986;.8329;.9443	3281222	-6.51604	1	1.9798	0	-0.296621	0	0.9443	None	x	308.65;923.94;2769.8;8307.4;24920	.09365;.2381;.4862;.7401;.8953	24920	2483	3070.8	-3.48725	0.8953
DHFS_PSCVT	Enzym	combo	x	DHFS	2	Cofac-Folate	PSCVT	1	Amino-TrpTyrPhe	x	1	1	0	1	None	x	361111;1083333;3250000;9750000;29250000	-2.816e-7;-2.816e-7;.4986;.8329;.9443	29250000	3135062	3277221	-6.51551	0.9443	654.08;1962.2;5886.7;17660;52980	-2.816e-7;-2.816e-7;.5018;.8339;.9446	52980	5656	5872.6	-3.76883	0.9446	361765.08;1085295.2;3255886.7;9767660;29302980	-2.816e-7;-2.816e-7;.5018;.8339;.9446	3248101	-6.51163	1	1.9893	0	-0.2987	0	0.9446	None	x	308.65;923.94;2769.8;8307.4;24920	.09365;.2381;.4862;.7401;.8953	24920	2483	3070.8	-3.48725	0.8953
DHFS_CHORM	Enzym	combo	x	DHFS	2	Cofac-Folate	CHORM	2	Amino-TrpTyrPhe	x	1	1	0	1	None	x	361111;1083333;3250000;9750000;29250000	-2.816e-7;-2.816e-7;.4986;.8329;.9443	29250000	3135062	3277221	-6.51551	0.9443	782.99;2349.0;7046.9;21141;63422	-2.816e-7;-2.816e-7;.5073;.8358;.9453	63422	6726	6979.3	-3.84381	0.9453	361893.99;1085682;3257046.9;9771141;29313422	-2.816e-7;-2.816e-7;.5073;.8358;.9453	3225801	-6.50864	1	1.9822	0	-0.297147	0	0.9453	None	x	308.65;923.94;2769.8;8307.4;24920	.09365;.2381;.4862;.7401;.8953	24920	2483	3070.8	-3.48725	0.8953
DHFS_TRPS1	Enzym	combo	x	DHFS	2	Cofac-Folate	TRPS1	3	Amino-TrpTyrPhe	x	1	-2.8156e-07	0	1	None	x	361111;1083333;3250000;9750000;29250000	-2.816e-7;-2.816e-7;.4986;.8329;.9443	29250000	3135062	3277221	-6.51551	0.9443	5555556;1.6667e7;50000000;1.5000e8;4.5000e8	-2.816e-7;-2.816e-7;-2.816e-7;-2.816e-7;-2.816e-7	450000000	5555556	450000000	-8.65321	0	5916667;17750333;53250000;159750000;479250000	-2.816e-7;-2.816e-7;.4986;.8329;.9443	53700000	-7.72997	1	1.112	0	-0.0461048	0	0.9443	None	x	308.65;923.94;2769.8;8307.4;24920	.09365;.2381;.4862;.7401;.8953	24920	2483	3070.8	-3.48725	0.8953
DHFS_TRPS3	Enzym	combo	x	DHFS	2	Cofac-Folate	TRPS3	3	Amino-TrpTyrPhe	x	1	-2.8156e-07	0	1	None	x	361111;1083333;3250000;9750000;29250000	-2.816e-7;-2.816e-7;.4986;.8329;.9443	29250000	3135062	3277221	-6.51551	0.9443	5555556;1.6667e7;50000000;1.5000e8;4.5000e8	-2.816e-7;-2.816e-7;-2.816e-7;-2.816e-7;-2.816e-7	450000000	5555556	450000000	-8.65321	0	5916667;17750333;53250000;159750000;479250000	-2.816e-7;-2.816e-7;.4986;.8329;.9443	53700000	-7.72997	1	1.112	0	-0.0461048	0	0.9443	None	x	308.65;923.94;2769.8;8307.4;24920	.09365;.2381;.4862;.7401;.8953	24920	2483	3070.8	-3.48725	0.8953
DHFS_DHPS2	Enzym	combo	x	DHFS	2	Cofac-Folate	DHPS2	1	Cofac-Folate	x	1	1	0	1	None	x	361111;1083333;3250000;9750000;29250000	-2.816e-7;-2.816e-7;.4986;.8329;.9443	29250000	3135062	3277221	-6.51551	0.9443	361111;1083333;3250000;9750000;29250000	-2.816e-7;-2.816e-7;.4986;.8329;.9443	29250000	3135062	3277221	-6.51551	0.9443	722222;2166666;6500000;19500000;58500000	-2.816e-7;-2.816e-7;.4986;.8329;.9443	6554442	-6.81654	1	2	0	-0.30103	0	0.9443	None	x	308.65;923.94;2769.8;8307.4;24920	.09365;.2381;.4862;.7401;.8953	24920	2483	3070.8	-3.48725	0.8953
DHFR_ALAR	Enzym	combo	x	DHFR	3	Cofac-Folate	ALAR	0	Amino-Ala	x	1	1	0	1	None	x	8930.9;26793;80378;241135;723406	-2.816e-7;-2.816e-7;.4946;.8315;.9438	723406	77919	82955	-4.91884	0.9438	5840.7;17522;52567;157700;473099	-2.816e-7;-2.816e-7;.5023;.8341;.9447	473099	50477	52407	-4.71939	0.9447	14771.6;44315;132945;398835;1196505	-2.816e-7;-2.816e-7;.5023;.8341;.9447	132539	-5.12234	1	1.966	0	-0.293584	0	0.9447	None	x	7.5879;20.764;60.291;178.87;534.62	.1012;.2548;.5085;.7569;.9035	534.62	51.449	58.967	-1.77061	0.9035
DHFR_GLNS	Enzym	combo	x	DHFR	3	Cofac-Folate	GLNS	1	Amino-GluGln	x	1	1	0	1	None	x	8930.9;26793;80378;241135;723406	-2.816e-7;-2.816e-7;.4946;.8315;.9438	723406	77919	82955	-4.91884	0.9438	135.65;406.94;1220.8;3662.5;10987	-2.816e-7;-2.816e-7;.5059;.8353;.9451	10987	1167.1	1211.3	-3.08325	0.9451	9066.55;27199.94;81598.8;244797.5;734393	-2.816e-7;-2.816e-7;.5059;.8353;.9451	80964	-4.90829	1	1.9614	0	-0.292566	0	0.9451	None	x	7.5879;20.764;60.291;178.87;534.62	.1012;.2548;.5085;.7569;.9035	534.62	51.449	58.967	-1.77061	0.9035
DHFR_GLUDy	Enzym	combo	x	DHFR	3	Cofac-Folate	GLUDy	2	Amino-GluGln	x	1	0.0729077	9.99201e-15	1	None	x	8930.9;26793;80378;241135;723406	-2.816e-7;-2.816e-7;.4946;.8315;.9438	723406	77919	82955	-4.91884	0.9438	36.111;108.33;325;975;2925	-2.816e-7;-2.816e-7;.04446;.06342;.06975	2925	278.29	2925	-3.46613	0.06975	8967.011;26901.33;80703;242110;726331	-2.816e-7;-2.816e-7;.4946;.8315;.9438	83290	-4.92059	1	1.1147	0	-0.047158	0	0.9438	None	x	7.5879;20.764;60.291;178.87;534.62	.1012;.2548;.5085;.7569;.9035	534.62	51.449	58.967	-1.77061	0.9035
DHFR_GLUSy	Enzym	combo	x	DHFR	3	Cofac-Folate	GLUSy	2	Amino-GluGln	x	1	-2.8156e-07	0	1	None	x	8930.9;26793;80378;241135;723406	-2.816e-7;-2.816e-7;.4946;.8315;.9438	723406	77919	82955	-4.91884	0.9438	5555556;1.6667e7;50000000;1.5000e8;4.5000e8	-2.816e-7;-2.816e-7;-2.816e-7;-2.816e-7;-2.816e-7	450000000	5555556	450000000	-8.65321	0	5564486.9;16693793;50080378;150241135;450723406	-2.816e-7;-2.816e-7;.4946;.8315;.9438	51700000	-7.71349	1	1.1147	0	-0.047158	0	0.9438	None	x	7.5879;20.764;60.291;178.87;534.62	.1012;.2548;.5085;.7569;.9035	534.62	51.449	58.967	-1.77061	0.9035
DHFR_GLUDC	Enzym	combo	x	DHFR	3	Cofac-Folate	GLUDC	3	Amino-GluGln	x	1	-2.8156e-07	0	1	None	x	8930.9;26793;80378;241135;723406	-2.816e-7;-2.816e-7;.4946;.8315;.9438	723406	77919	82955	-4.91884	0.9438	5555556;1.6667e7;50000000;1.5000e8;4.5000e8	-2.816e-7;-2.816e-7;-2.816e-7;-2.816e-7;-2.816e-7	450000000	5555556	450000000	-8.65321	0	5564486.9;16693793;50080378;150241135;450723406	-2.816e-7;-2.816e-7;.4946;.8315;.9438	51700000	-7.71349	1	1.1147	0	-0.047158	0	0.9438	None	x	7.5879;20.764;60.291;178.87;534.62	.1012;.2548;.5085;.7569;.9035	534.62	51.449	58.967	-1.77061	0.9035
DHFR_DHDPS	Enzym	combo	x	DHFR	3	Cofac-Folate	DHDPS	1	Amino-Lys	x	1	1	0	1	None	x	8930.9;26793;80378;241135;723406	-2.816e-7;-2.816e-7;.4946;.8315;.9438	723406	77919	82955	-4.91884	0.9438	654.08;1962.2;5886.7;17660;52980	-2.816e-7;-2.816e-7;.5008;.8336;.9445	52980	5663	5880.4	-3.76941	0.9445	9584.98;28755.2;86264.7;258795;776386	-2.816e-7;-2.816e-7;.5008;.8336;.9445	86173	-4.93537	1	1.9679	0	-0.294003	0	0.9445	None	x	7.5879;20.764;60.291;178.87;534.62	.1012;.2548;.5085;.7569;.9035	534.62	51.449	58.967	-1.77061	0.9035
DHFR_DHDPRy	Enzym	combo	x	DHFR	3	Cofac-Folate	DHDPRy	2	Amino-Lys	x	1	1	0	1	None	x	8930.9;26793;80378;241135;723406	-2.816e-7;-2.816e-7;.4946;.8315;.9438	723406	77919	82955	-4.91884	0.9438	654.08;1962.2;5886.7;17660;52980	-2.816e-7;-2.816e-7;.5008;.8336;.9445	52980	5663	5880.4	-3.76941	0.9445	9584.98;28755.2;86264.7;258795;776386	-2.816e-7;-2.816e-7;.5008;.8336;.9445	86173	-4.93537	1	1.9679	0	-0.294003	0	0.9445	None	x	7.5879;20.764;60.291;178.87;534.62	.1012;.2548;.5085;.7569;.9035	534.62	51.449	58.967	-1.77061	0.9035
DHFR_THDPS	Enzym	combo	x	DHFR	3	Cofac-Folate	THDPS	3	Amino-Lys	x	1	1	0	1	None	x	8930.9;26793;80378;241135;723406	-2.816e-7;-2.816e-7;.4946;.8315;.9438	723406	77919	82955	-4.91884	0.9438	654.08;1962.2;5886.7;17660;52980	-2.816e-7;-2.816e-7;.5008;.8336;.9445	52980	5663	5880.4	-3.76941	0.9445	9584.98;28755.2;86264.7;258795;776386	-2.816e-7;-2.816e-7;.5008;.8336;.9445	86173	-4.93537	1	1.9679	0	-0.294003	0	0.9445	None	x	7.5879;20.764;60.291;178.87;534.62	.1012;.2548;.5085;.7569;.9035	534.62	51.449	58.967	-1.77061	0.9035
DHFR_SDPTA	Enzym	combo	x	DHFR	3	Cofac-Folate	SDPTA	4	Amino-Lys	x	1	1	0	1	None	x	8930.9;26793;80378;241135;723406	-2.816e-7;-2.816e-7;.4946;.8315;.9438	723406	77919	82955	-4.91884	0.9438	654.08;1962.2;5886.7;17660;52980	-2.816e-7;-2.816e-7;.5008;.8336;.9445	52980	5663	5880.4	-3.76941	0.9445	9584.98;28755.2;86264.7;258795;776386	-2.816e-7;-2.816e-7;.5008;.8336;.9445	86173	-4.93537	1	1.9679	0	-0.294003	0	0.9445	None	x	7.5879;20.764;60.291;178.87;534.62	.1012;.2548;.5085;.7569;.9035	534.62	51.449	58.967	-1.77061	0.9035
DHFR_DAPE	Enzym	combo	x	DHFR	3	Cofac-Folate	DAPE	5	Amino-Lys	x	1	1	0	1	None	x	8930.9;26793;80378;241135;723406	-2.816e-7;-2.816e-7;.4946;.8315;.9438	723406	77919	82955	-4.91884	0.9438	654.08;1962.2;5886.7;17660;52980	-2.816e-7;-2.816e-7;.5008;.8336;.9445	52980	5663	5880.4	-3.76941	0.9445	9584.98;28755.2;86264.7;258795;776386	-2.816e-7;-2.816e-7;.5008;.8336;.9445	86173	-4.93537	1	1.9679	0	-0.294003	0	0.9445	None	x	7.5879;20.764;60.291;178.87;534.62	.1012;.2548;.5085;.7569;.9035	534.62	51.449	58.967	-1.77061	0.9035
DHFR_PGCD	Enzym	combo	x	DHFR	3	Cofac-Folate	PGCD	1	Amino-SerGly	x	1	0.0854379	0	1	None	x	8930.9;26793;80378;241135;723406	-2.816e-7;-2.816e-7;.4946;.8315;.9438	723406	77919	82955	-4.91884	0.9438	111.11;333.33;1000;3000;9000	-2.816e-7;-2.816e-7;.03279;.06776;.07942	9000	1395.8	9000	-3.95424	0.07942	9042.01;27126.33;81378;244135;732406	-2.816e-7;-2.816e-7;.4946;.8315;.9438	83987	-4.92421	1	1.1147	0	-0.047158	0	0.9438	None	x	7.5879;20.764;60.291;178.87;534.62	.1012;.2548;.5085;.7569;.9035	534.62	51.449	58.967	-1.77061	0.9035
DHFR_PSERT	Enzym	combo	x	DHFR	3	Cofac-Folate	PSERT	2	Amino-SerGly	x	1	0.0854379	0	1	None	x	8930.9;26793;80378;241135;723406	-2.816e-7;-2.816e-7;.4946;.8315;.9438	723406	77919	82955	-4.91884	0.9438	111.11;333.33;1000;3000;9000	-2.816e-7;-2.816e-7;.03279;.06776;.07942	9000	1395.8	9000	-3.95424	0.07942	9042.01;27126.33;81378;244135;732406	-2.816e-7;-2.816e-7;.4946;.8315;.9438	83987	-4.92421	1	1.1147	0	-0.047158	0	0.9438	None	x	7.5879;20.764;60.291;178.87;534.62	.1012;.2548;.5085;.7569;.9035	534.62	51.449	58.967	-1.77061	0.9035
DHFR_PSP-L	Enzym	combo	x	DHFR	3	Cofac-Folate	PSP-L	3	Amino-SerGly	x	1	0.0854379	0	1	None	x	8930.9;26793;80378;241135;723406	-2.816e-7;-2.816e-7;.4946;.8315;.9438	723406	77919	82955	-4.91884	0.9438	111.11;333.33;1000;3000;9000	-2.816e-7;-2.816e-7;.03279;.06776;.07942	9000	1395.8	9000	-3.95424	0.07942	9042.01;27126.33;81378;244135;732406	-2.816e-7;-2.816e-7;.4946;.8315;.9438	83987	-4.92421	1	1.1147	0	-0.047158	0	0.9438	None	x	7.5879;20.764;60.291;178.87;534.62	.1012;.2548;.5085;.7569;.9035	534.62	51.449	58.967	-1.77061	0.9035
DHFR_GHMT2r	Enzym	combo	x	DHFR	3	Cofac-Folate	GHMT2r	4	Amino-SerGly	x	1	0.0553393	-1.74971e-13	1	None	x	8930.9;26793;80378;241135;723406	-2.816e-7;-2.816e-7;.4946;.8315;.9438	723406	77919	82955	-4.91884	0.9438	236.11;708.33;2125;6375;19125	-2.816e-7;-2.816e-7;.02984;.04684;.05251	19125	1954.8	19125	-4.2816	0.05251	9167.01;27501.33;82503;247510;742531	-2.816e-7;-2.816e-7;.4946;.8315;.9438	85148	-4.93017	1	1.1147	0	-0.047158	0	0.9438	None	x	7.5879;20.764;60.291;178.87;534.62	.1012;.2548;.5085;.7569;.9035	534.62	51.449	58.967	-1.77061	0.9035
DHFR_THRS	Enzym	combo	x	DHFR	3	Cofac-Folate	THRS	0	Amino-Thr	x	1	1	0	1	None	x	8930.9;26793;80378;241135;723406	-2.816e-7;-2.816e-7;.4946;.8315;.9438	723406	77919	82955	-4.91884	0.9438	440.85;1322.6;3967.7;11903;35709	-2.816e-7;-2.816e-7;.4951;.8317;.9439	35709	3844	4083.2	-3.611	0.9439	9371.75;28115.6;84345.7;253038;759115	-2.816e-7;-2.816e-7;.4951;.8317;.9439	86801	-4.93852	1	1.9971	0	-0.3004	0	0.9439	None	x	7.5879;20.764;60.291;178.87;534.62	.1012;.2548;.5085;.7569;.9035	534.62	51.449	58.967	-1.77061	0.9035
DHFR_PSCVT	Enzym	combo	x	DHFR	3	Cofac-Folate	PSCVT	1	Amino-TrpTyrPhe	x	1	1	0	1	None	x	8930.9;26793;80378;241135;723406	-2.816e-7;-2.816e-7;.4946;.8315;.9438	723406	77919	82955	-4.91884	0.9438	654.08;1962.2;5886.7;17660;52980	-2.816e-7;-2.816e-7;.5018;.8339;.9446	52980	5656	5872.6	-3.76883	0.9446	9584.98;28755.2;86264.7;258795;776386	-2.816e-7;-2.816e-7;.5018;.8339;.9446	86058	-4.93479	1	1.9666	0	-0.293716	0	0.9446	None	x	7.5879;20.764;60.291;178.87;534.62	.1012;.2548;.5085;.7569;.9035	534.62	51.449	58.967	-1.77061	0.9035
DHFR_CHORM	Enzym	combo	x	DHFR	3	Cofac-Folate	CHORM	2	Amino-TrpTyrPhe	x	1	1	0	1	None	x	8930.9;26793;80378;241135;723406	-2.816e-7;-2.816e-7;.4946;.8315;.9438	723406	77919	82955	-4.91884	0.9438	782.99;2349.0;7046.9;21141;63422	-2.816e-7;-2.816e-7;.5073;.8358;.9453	63422	6726	6979.3	-3.84381	0.9453	9713.89;29142;87424.9;262276;786828	-2.816e-7;-2.816e-7;.5073;.8358;.9453	86586	-4.93745	1	1.9596	0	-0.292167	0	0.9453	None	x	7.5879;20.764;60.291;178.87;534.62	.1012;.2548;.5085;.7569;.9035	534.62	51.449	58.967	-1.77061	0.9035
DHFR_TRPS1	Enzym	combo	x	DHFR	3	Cofac-Folate	TRPS1	3	Amino-TrpTyrPhe	x	1	-2.8156e-07	0	1	None	x	8930.9;26793;80378;241135;723406	-2.816e-7;-2.816e-7;.4946;.8315;.9438	723406	77919	82955	-4.91884	0.9438	5555556;1.6667e7;50000000;1.5000e8;4.5000e8	-2.816e-7;-2.816e-7;-2.816e-7;-2.816e-7;-2.816e-7	450000000	5555556	450000000	-8.65321	0	5564486.9;16693793;50080378;150241135;450723406	-2.816e-7;-2.816e-7;.4946;.8315;.9438	51700000	-7.71349	1	1.1147	0	-0.047158	0	0.9438	None	x	7.5879;20.764;60.291;178.87;534.62	.1012;.2548;.5085;.7569;.9035	534.62	51.449	58.967	-1.77061	0.9035
DHFR_TRPS3	Enzym	combo	x	DHFR	3	Cofac-Folate	TRPS3	3	Amino-TrpTyrPhe	x	1	-2.8156e-07	-1.37002e-13	1	None	x	8930.9;26793;80378;241135;723406	-2.816e-7;-2.816e-7;.4946;.8315;.9438	723406	77919	82955	-4.91884	0.9438	5555556;1.6667e7;50000000;1.5000e8;4.5000e8	-2.816e-7;-2.816e-7;-2.816e-7;-2.816e-7;-2.816e-7	450000000	5555556	450000000	-8.65321	0	5564486.9;16693793;50080378;150241135;450723406	-2.816e-7;-2.816e-7;.4946;.8315;.9438	51700000	-7.71349	1	1.1147	0	-0.047158	0	0.9438	None	x	7.5879;20.764;60.291;178.87;534.62	.1012;.2548;.5085;.7569;.9035	534.62	51.449	58.967	-1.77061	0.9035
DHFR_DHPS2	Enzym	combo	x	DHFR	3	Cofac-Folate	DHPS2	1	Cofac-Folate	x	1	1	0	1	None	x	8930.9;26793;80378;241135;723406	-2.816e-7;-2.816e-7;.4946;.8315;.9438	723406	77919	82955	-4.91884	0.9438	361111;1083333;3250000;9750000;29250000	-2.816e-7;-2.816e-7;.4986;.8329;.9443	29250000	3135062	3277221	-6.51551	0.9443	370041.9;1110126;3330378;9991135;29973406	-2.816e-7;-2.816e-7;.4986;.8329;.9443	3358272	-6.52612	1	1.9771	0	-0.296029	0	0.9443	None	x	7.5879;20.764;60.291;178.87;534.62	.1012;.2548;.5085;.7569;.9035	534.62	51.449	58.967	-1.77061	0.9035
DHFR_DHFS	Enzym	combo	x	DHFR	3	Cofac-Folate	DHFS	2	Cofac-Folate	x	1	1	0	1	None	x	8930.9;26793;80378;241135;723406	-2.816e-7;-2.816e-7;.4946;.8315;.9438	723406	77919	82955	-4.91884	0.9438	361111;1083333;3250000;9750000;29250000	-2.816e-7;-2.816e-7;.4986;.8329;.9443	29250000	3135062	3277221	-6.51551	0.9443	370041.9;1110126;3330378;9991135;29973406	-2.816e-7;-2.816e-7;.4986;.8329;.9443	3358272	-6.52612	1	1.9771	0	-0.296029	0	0.9443	None	x	7.5879;20.764;60.291;178.87;534.62	.1012;.2548;.5085;.7569;.9035	534.62	51.449	58.967	-1.77061	0.9035
GARFT_ALAR	Enzym	combo	x	GARFT	1	DNA-Purine	ALAR	0	Amino-Ala	x	0.00405517	1	0	1	None	x	5555556;1.6667e7;50000000;1.5000e8;4.5000e8	.004053;.004055;.004055;.004055;.004055	450000000	5555556	450000000	-8.65321	0.004055	5840.7;17522;52567;157700;473099	-2.816e-7;-2.816e-7;.5023;.8341;.9447	473099	50477	52407	-4.71939	0.9447	5561396.7;16684522;50052567;150157700;450473099	.004053;.004055;.5023;.8341;.9447	49900000	-7.6981	1	1.1107	0	-0.0455968	0	0.9447	None	x	5.5556e7;1.6667e8;5.0000e8;1.5000e9;4.5000e9	.004055;.004055;.004055;.004055;.004055	4500000000	55556000	4500000000	-9.65321	0.004055
GARFT_GLNS	Enzym	combo	x	GARFT	1	DNA-Purine	GLNS	1	Amino-GluGln	x	0.00405517	1	1.29896e-13	1	None	x	5555556;1.6667e7;50000000;1.5000e8;4.5000e8	.004053;.004055;.004055;.004055;.004055	450000000	5555556	450000000	-8.65321	0.004055	135.65;406.94;1220.8;3662.5;10987	-2.816e-7;-2.816e-7;.5059;.8353;.9451	10987	1167.1	1211.3	-3.08325	0.9451	5555691.65;16667406.94;50001220.8;150003662.5;450010987	.004053;.004055;.5059;.8353;.9451	49600000	-7.69548	0.9999	1.1102	4.34316e-05	-0.0454012	0	0.9451	None	x	5.5556e7;1.6667e8;5.0000e8;1.5000e9;4.5000e9	.004055;.004055;.004055;.004055;.004055	4500000000	55556000	4500000000	-9.65321	0.004055
GARFT_GLUDy	Enzym	combo	x	GARFT	1	DNA-Purine	GLUDy	2	Amino-GluGln	x	0.00405517	0.0729077	0.00348191	0.0763896	None	x	5555556;1.6667e7;50000000;1.5000e8;4.5000e8	.004053;.004055;.004055;.004055;.004055	450000000	5555556	450000000	-8.65321	0.004055	36.111;108.33;325;975;2925	-2.816e-7;-2.816e-7;.04446;.06342;.06975	2925	278.29	2925	-3.46613	0.06975	5555592.111;16667108.33;50000325;150000975;450002925	.004053;.004055;.04804;.06694;.07324	450000000	-8.65321	1	2	0	-0.30103	0.00358	0.07324	None	x	5.5556e7;1.6667e8;5.0000e8;1.5000e9;4.5000e9	.004055;.004055;.004055;.004055;.004055	4500000000	55556000	4500000000	-9.65321	0.004055
GARFT_GLUSy	Enzym	combo	x	GARFT	1	DNA-Purine	GLUSy	2	Amino-GluGln	x	0.00405517	-2.8156e-07	0	0.00405517	None	x	5555556;1.6667e7;50000000;1.5000e8;4.5000e8	.004053;.004055;.004055;.004055;.004055	450000000	5555556	450000000	-8.65321	0.004055	5555556;1.6667e7;50000000;1.5000e8;4.5000e8	-2.816e-7;-2.816e-7;-2.816e-7;-2.816e-7;-2.816e-7	450000000	5555556	450000000	-8.65321	0	11111112;33334000;100000000;300000000;900000000	.004053;.004055;.004055;.004055;.004055	900000000	-8.95424	1	2	0	-0.30103	0	0.004055	None	x	5.5556e7;1.6667e8;5.0000e8;1.5000e9;4.5000e9	.004055;.004055;.004055;.004055;.004055	4500000000	55556000	4500000000	-9.65321	0.004055
GARFT_GLUDC	Enzym	combo	x	GARFT	1	DNA-Purine	GLUDC	3	Amino-GluGln	x	0.00405517	-2.8156e-07	-5.818e-14	0.00405517	None	x	5555556;1.6667e7;50000000;1.5000e8;4.5000e8	.004053;.004055;.004055;.004055;.004055	450000000	5555556	450000000	-8.65321	0.004055	5555556;1.6667e7;50000000;1.5000e8;4.5000e8	-2.816e-7;-2.816e-7;-2.816e-7;-2.816e-7;-2.816e-7	450000000	5555556	450000000	-8.65321	0	11111112;33334000;100000000;300000000;900000000	.004053;.004055;.004055;.004055;.004055	900000000	-8.95424	1	2	0	-0.30103	0	0.004055	None	x	5.5556e7;1.6667e8;5.0000e8;1.5000e9;4.5000e9	.004055;.004055;.004055;.004055;.004055	4500000000	55556000	4500000000	-9.65321	0.004055
GARFT_DHDPS	Enzym	combo	x	GARFT	1	DNA-Purine	DHDPS	1	Amino-Lys	x	0.00405517	1	0	1	None	x	5555556;1.6667e7;50000000;1.5000e8;4.5000e8	.004053;.004055;.004055;.004055;.004055	450000000	5555556	450000000	-8.65321	0.004055	654.08;1962.2;5886.7;17660;52980	-2.816e-7;-2.816e-7;.5008;.8336;.9445	52980	5663	5880.4	-3.76941	0.9445	5556210.08;16668962.2;50005886.7;150017660;450052980	.004053;.004055;.5008;.8336;.9445	50000000	-7.69897	1	1.111	0	-0.0457141	0	0.9445	None	x	5.5556e7;1.6667e8;5.0000e8;1.5000e9;4.5000e9	.004055;.004055;.004055;.004055;.004055	4500000000	55556000	4500000000	-9.65321	0.004055
GARFT_DHDPRy	Enzym	combo	x	GARFT	1	DNA-Purine	DHDPRy	2	Amino-Lys	x	0.00405517	1	0	1	None	x	5555556;1.6667e7;50000000;1.5000e8;4.5000e8	.004053;.004055;.004055;.004055;.004055	450000000	5555556	450000000	-8.65321	0.004055	654.08;1962.2;5886.7;17660;52980	-2.816e-7;-2.816e-7;.5008;.8336;.9445	52980	5663	5880.4	-3.76941	0.9445	5556210.08;16668962.2;50005886.7;150017660;450052980	.004053;.004055;.5008;.8336;.9445	50000000	-7.69897	1	1.111	0	-0.0457141	0	0.9445	None	x	5.5556e7;1.6667e8;5.0000e8;1.5000e9;4.5000e9	.004055;.004055;.004055;.004055;.004055	4500000000	55556000	4500000000	-9.65321	0.004055
GARFT_THDPS	Enzym	combo	x	GARFT	1	DNA-Purine	THDPS	3	Amino-Lys	x	0.00405517	1	0	1	None	x	5555556;1.6667e7;50000000;1.5000e8;4.5000e8	.004053;.004055;.004055;.004055;.004055	450000000	5555556	450000000	-8.65321	0.004055	654.08;1962.2;5886.7;17660;52980	-2.816e-7;-2.816e-7;.5008;.8336;.9445	52980	5663	5880.4	-3.76941	0.9445	5556210.08;16668962.2;50005886.7;150017660;450052980	.004053;.004055;.5008;.8336;.9445	50000000	-7.69897	1	1.111	0	-0.0457141	0	0.9445	None	x	5.5556e7;1.6667e8;5.0000e8;1.5000e9;4.5000e9	.004055;.004055;.004055;.004055;.004055	4500000000	55556000	4500000000	-9.65321	0.004055
GARFT_SDPTA	Enzym	combo	x	GARFT	1	DNA-Purine	SDPTA	4	Amino-Lys	x	0.00405517	1	0	1	None	x	5555556;1.6667e7;50000000;1.5000e8;4.5000e8	.004053;.004055;.004055;.004055;.004055	450000000	5555556	450000000	-8.65321	0.004055	654.08;1962.2;5886.7;17660;52980	-2.816e-7;-2.816e-7;.5008;.8336;.9445	52980	5663	5880.4	-3.76941	0.9445	5556210.08;16668962.2;50005886.7;150017660;450052980	.004053;.004055;.5008;.8336;.9445	50000000	-7.69897	1	1.111	0	-0.0457141	0	0.9445	None	x	5.5556e7;1.6667e8;5.0000e8;1.5000e9;4.5000e9	.004055;.004055;.004055;.004055;.004055	4500000000	55556000	4500000000	-9.65321	0.004055
GARFT_DAPE	Enzym	combo	x	GARFT	1	DNA-Purine	DAPE	5	Amino-Lys	x	0.00405517	1	0	1	None	x	5555556;1.6667e7;50000000;1.5000e8;4.5000e8	.004053;.004055;.004055;.004055;.004055	450000000	5555556	450000000	-8.65321	0.004055	654.08;1962.2;5886.7;17660;52980	-2.816e-7;-2.816e-7;.5008;.8336;.9445	52980	5663	5880.4	-3.76941	0.9445	5556210.08;16668962.2;50005886.7;150017660;450052980	.004053;.004055;.5008;.8336;.9445	50000000	-7.69897	1	1.111	0	-0.0457141	0	0.9445	None	x	5.5556e7;1.6667e8;5.0000e8;1.5000e9;4.5000e9	.004055;.004055;.004055;.004055;.004055	4500000000	55556000	4500000000	-9.65321	0.004055
GARFT_PGCD	Enzym	combo	x	GARFT	1	DNA-Purine	PGCD	1	Amino-SerGly	x	0.00405517	0.0854379	0.00330149	0.0887394	None	x	5555556;1.6667e7;50000000;1.5000e8;4.5000e8	.004053;.004055;.004055;.004055;.004055	450000000	5555556	450000000	-8.65321	0.004055	111.11;333.33;1000;3000;9000	-2.816e-7;-2.816e-7;.03279;.06776;.07942	9000	1395.8	9000	-3.95424	0.07942	5555667.11;16667333.33;50001000;150003000;450009000	.004053;.004055;.03637;.07122;.08283	450000000	-8.65321	1	2	0	-0.30103	0.00358	0.08283	None	x	5.5556e7;1.6667e8;5.0000e8;1.5000e9;4.5000e9	.004055;.004055;.004055;.004055;.004055	4500000000	55556000	4500000000	-9.65321	0.004055
GARFT_PSERT	Enzym	combo	x	GARFT	1	DNA-Purine	PSERT	2	Amino-SerGly	x	0.00405517	0.0854379	0.00330149	0.0887394	None	x	5555556;1.6667e7;50000000;1.5000e8;4.5000e8	.004053;.004055;.004055;.004055;.004055	450000000	5555556	450000000	-8.65321	0.004055	111.11;333.33;1000;3000;9000	-2.816e-7;-2.816e-7;.03279;.06776;.07942	9000	1395.8	9000	-3.95424	0.07942	5555667.11;16667333.33;50001000;150003000;450009000	.004053;.004055;.03637;.07122;.08283	450000000	-8.65321	1	2	0	-0.30103	0.00358	0.08283	None	x	5.5556e7;1.6667e8;5.0000e8;1.5000e9;4.5000e9	.004055;.004055;.004055;.004055;.004055	4500000000	55556000	4500000000	-9.65321	0.004055
GARFT_PSP-L	Enzym	combo	x	GARFT	1	DNA-Purine	PSP-L	3	Amino-SerGly	x	0.00405517	0.0854379	0.00330149	0.0887394	None	x	5555556;1.6667e7;50000000;1.5000e8;4.5000e8	.004053;.004055;.004055;.004055;.004055	450000000	5555556	450000000	-8.65321	0.004055	111.11;333.33;1000;3000;9000	-2.816e-7;-2.816e-7;.03279;.06776;.07942	9000	1395.8	9000	-3.95424	0.07942	5555667.11;16667333.33;50001000;150003000;450009000	.004053;.004055;.03637;.07122;.08283	450000000	-8.65321	1	2	0	-0.30103	0.00358	0.08283	None	x	5.5556e7;1.6667e8;5.0000e8;1.5000e9;4.5000e9	.004055;.004055;.004055;.004055;.004055	4500000000	55556000	4500000000	-9.65321	0.004055
GARFT_GHMT2r	Enzym	combo	x	GARFT	1	DNA-Purine	GHMT2r	4	Amino-SerGly	x	0.00405517	0.0553393	0.00361487	0.0589541	None	x	5555556;1.6667e7;50000000;1.5000e8;4.5000e8	.004053;.004055;.004055;.004055;.004055	450000000	5555556	450000000	-8.65321	0.004055	236.11;708.33;2125;6375;19125	-2.816e-7;-2.816e-7;.02984;.04684;.05251	19125	1954.8	19125	-4.2816	0.05251	5555792.11;16667708.33;50002125;150006375;450019125	.004053;.004055;.03356;.05049;.05613	450000000	-8.65321	1	2	0	-0.30103	0.00372	0.05613	None	x	5.5556e7;1.6667e8;5.0000e8;1.5000e9;4.5000e9	.004055;.004055;.004055;.004055;.004055	4500000000	55556000	4500000000	-9.65321	0.004055
GARFT_GLYCL	Enzym	combo	x	GARFT	1	DNA-Purine	GLYCL	5	Amino-SerGly	x	0.00405517	0.00259112	0.00256491	0.00662009	None	x	5555556;1.6667e7;50000000;1.5000e8;4.5000e8	.004053;.004055;.004055;.004055;.004055	450000000	5555556	450000000	-8.65321	0.004055	5555556;1.6667e7;50000000;1.5000e8;4.5000e8	.002582;.002588;0.00259;.002591;.002591	450000000	5555556	450000000	-8.65321	0.002591	11111112;33334000;100000000;300000000;900000000	.006609;.006616;.006619;0.00662;0.00662	900000000	-8.95424	1	2	0	-0.30103	0.002565	0.00662	None	x	5.5556e7;1.6667e8;5.0000e8;1.5000e9;4.5000e9	.004055;.004055;.004055;.004055;.004055	4500000000	55556000	4500000000	-9.65321	0.004055
GARFT_THRS	Enzym	combo	x	GARFT	1	DNA-Purine	THRS	0	Amino-Thr	x	0.00405517	1	0	1	None	x	5555556;1.6667e7;50000000;1.5000e8;4.5000e8	.004053;.004055;.004055;.004055;.004055	450000000	5555556	450000000	-8.65321	0.004055	440.85;1322.6;3967.7;11903;35709	-2.816e-7;-2.816e-7;.4951;.8317;.9439	35709	3844	4083.2	-3.611	0.9439	5555996.85;16668322.6;50003967.7;150011903;450035709	.004053;.004055;.4951;.8317;.9439	51500000	-7.71181	1	1.1143	0	-0.0470021	0	0.9439	None	x	5.5556e7;1.6667e8;5.0000e8;1.5000e9;4.5000e9	.004055;.004055;.004055;.004055;.004055	4500000000	55556000	4500000000	-9.65321	0.004055
GARFT_PSCVT	Enzym	combo	x	GARFT	1	DNA-Purine	PSCVT	1	Amino-TrpTyrPhe	x	0.00405517	1	0	1	None	x	5555556;1.6667e7;50000000;1.5000e8;4.5000e8	.004053;.004055;.004055;.004055;.004055	450000000	5555556	450000000	-8.65321	0.004055	654.08;1962.2;5886.7;17660;52980	-2.816e-7;-2.816e-7;.5018;.8339;.9446	52980	5656	5872.6	-3.76883	0.9446	5556210.08;16668962.2;50005886.7;150017660;450052980	.004053;.004055;.5018;.8339;.9446	49900000	-7.6981	1	1.1108	0	-0.0456359	0	0.9446	None	x	5.5556e7;1.6667e8;5.0000e8;1.5000e9;4.5000e9	.004055;.004055;.004055;.004055;.004055	4500000000	55556000	4500000000	-9.65321	0.004055
GARFT_CHORM	Enzym	combo	x	GARFT	1	DNA-Purine	CHORM	2	Amino-TrpTyrPhe	x	0.00405517	1	0	1	None	x	5555556;1.6667e7;50000000;1.5000e8;4.5000e8	.004053;.004055;.004055;.004055;.004055	450000000	5555556	450000000	-8.65321	0.004055	782.99;2349.0;7046.9;21141;63422	-2.816e-7;-2.816e-7;.5073;.8358;.9453	63422	6726	6979.3	-3.84381	0.9453	5556338.99;16669349;50007046.9;150021141;450063422	.004053;.004055;.5073;.8358;.9453	49500000	-7.69461	0.9999	1.11	4.34316e-05	-0.045323	0	0.9453	None	x	5.5556e7;1.6667e8;5.0000e8;1.5000e9;4.5000e9	.004055;.004055;.004055;.004055;.004055	4500000000	55556000	4500000000	-9.65321	0.004055
GARFT_TRPS1	Enzym	combo	x	GARFT	1	DNA-Purine	TRPS1	3	Amino-TrpTyrPhe	x	0.00405517	-2.8156e-07	1.0336e-13	0.00405517	None	x	5555556;1.6667e7;50000000;1.5000e8;4.5000e8	.004053;.004055;.004055;.004055;.004055	450000000	5555556	450000000	-8.65321	0.004055	5555556;1.6667e7;50000000;1.5000e8;4.5000e8	-2.816e-7;-2.816e-7;-2.816e-7;-2.816e-7;-2.816e-7	450000000	5555556	450000000	-8.65321	0	11111112;33334000;100000000;300000000;900000000	.004053;.004055;.004055;.004055;.004055	900000000	-8.95424	1	2	0	-0.30103	0	0.004055	None	x	5.5556e7;1.6667e8;5.0000e8;1.5000e9;4.5000e9	.004055;.004055;.004055;.004055;.004055	4500000000	55556000	4500000000	-9.65321	0.004055
GARFT_TRPS3	Enzym	combo	x	GARFT	1	DNA-Purine	TRPS3	3	Amino-TrpTyrPhe	x	0.00405517	-2.8156e-07	1.6586e-13	0.00405517	None	x	5555556;1.6667e7;50000000;1.5000e8;4.5000e8	.004053;.004055;.004055;.004055;.004055	450000000	5555556	450000000	-8.65321	0.004055	5555556;1.6667e7;50000000;1.5000e8;4.5000e8	-2.816e-7;-2.816e-7;-2.816e-7;-2.816e-7;-2.816e-7	450000000	5555556	450000000	-8.65321	0	11111112;33334000;100000000;300000000;900000000	.004053;.004055;.004055;.004055;.004055	900000000	-8.95424	1	2	0	-0.30103	0	0.004055	None	x	5.5556e7;1.6667e8;5.0000e8;1.5000e9;4.5000e9	.004055;.004055;.004055;.004055;.004055	4500000000	55556000	4500000000	-9.65321	0.004055
GARFT_DHPS2	Enzym	combo	x	GARFT	1	DNA-Purine	DHPS2	1	Cofac-Folate	x	0.00405517	1	0	1	None	x	5555556;1.6667e7;50000000;1.5000e8;4.5000e8	.004053;.004055;.004055;.004055;.004055	450000000	5555556	450000000	-8.65321	0.004055	361111;1083333;3250000;9750000;29250000	-2.816e-7;-2.816e-7;.4986;.8329;.9443	29250000	3135062	3277221	-6.51551	0.9443	5916667;17750333;53250000;159750000;479250000	.004053;.004055;.4986;.8329;.9443	53700000	-7.72997	1	1.112	0	-0.0461048	0	0.9443	None	x	5.5556e7;1.6667e8;5.0000e8;1.5000e9;4.5000e9	.004055;.004055;.004055;.004055;.004055	4500000000	55556000	4500000000	-9.65321	0.004055
GARFT_DHFS	Enzym	combo	x	GARFT	1	DNA-Purine	DHFS	2	Cofac-Folate	x	0.00405517	1	0	1	None	x	5555556;1.6667e7;50000000;1.5000e8;4.5000e8	.004053;.004055;.004055;.004055;.004055	450000000	5555556	450000000	-8.65321	0.004055	361111;1083333;3250000;9750000;29250000	-2.816e-7;-2.816e-7;.4986;.8329;.9443	29250000	3135062	3277221	-6.51551	0.9443	5916667;17750333;53250000;159750000;479250000	.004053;.004055;.4986;.8329;.9443	53700000	-7.72997	1	1.112	0	-0.0461048	0	0.9443	None	x	5.5556e7;1.6667e8;5.0000e8;1.5000e9;4.5000e9	.004055;.004055;.004055;.004055;.004055	4500000000	55556000	4500000000	-9.65321	0.004055
GARFT_DHFR	Enzym	combo	x	GARFT	1	DNA-Purine	DHFR	3	Cofac-Folate	x	0.00405517	1	0	1	None	x	5555556;1.6667e7;50000000;1.5000e8;4.5000e8	.004053;.004055;.004055;.004055;.004055	450000000	5555556	450000000	-8.65321	0.004055	8930.9;26793;80378;241135;723406	-2.816e-7;-2.816e-7;.4946;.8315;.9438	723406	77919	82955	-4.91884	0.9438	5564486.9;16693793;50080378;150241135;450723406	.004053;.004055;.4946;.8315;.9438	51700000	-7.71349	1	1.1147	0	-0.047158	0	0.9438	None	x	5.5556e7;1.6667e8;5.0000e8;1.5000e9;4.5000e9	.004055;.004055;.004055;.004055;.004055	4500000000	55556000	4500000000	-9.65321	0.004055
GART_ALAR	Enzym	combo	x	GART	1	DNA-Purine	ALAR	0	Amino-Ala	x	-2.8156e-07	1	0	1	None	x	5555556;1.6667e7;50000000;1.5000e8;4.5000e8	-2.816e-7;-2.816e-7;-2.816e-7;-2.816e-7;-2.816e-7	450000000	5555556	450000000	-8.65321	0	5840.7;17522;52567;157700;473099	-2.816e-7;-2.816e-7;.5023;.8341;.9447	473099	50477	52407	-4.71939	0.9447	5561396.7;16684522;50052567;150157700;450473099	-2.816e-7;-2.816e-7;.5023;.8341;.9447	49900000	-7.6981	1	1.1108	0	-0.0456359	0	0.9447	None	x	5.5556e7;1.6667e8;5.0000e8;1.5000e9;4.5000e9	-2.816e-7;-2.816e-7;-2.816e-7;-2.816e-7;-2.816e-7	4500000000	55556000	4500000000	-9.65321	0
GART_GLNS	Enzym	combo	x	GART	1	DNA-Purine	GLNS	1	Amino-GluGln	x	-2.8156e-07	1	2.79998e-13	1	None	x	5555556;1.6667e7;50000000;1.5000e8;4.5000e8	-2.816e-7;-2.816e-7;-2.816e-7;-2.816e-7;-2.816e-7	450000000	5555556	450000000	-8.65321	0	135.65;406.94;1220.8;3662.5;10987	-2.816e-7;-2.816e-7;.5059;.8353;.9451	10987	1167.1	1211.3	-3.08325	0.9451	5555691.65;16667406.94;50001220.8;150003662.5;450010987	-2.816e-7;-2.816e-7;.5059;.8353;.9451	49600000	-7.69548	1	1.1102	0	-0.0454012	0	0.9451	None	x	5.5556e7;1.6667e8;5.0000e8;1.5000e9;4.5000e9	-2.816e-7;-2.816e-7;-2.816e-7;-2.816e-7;-2.816e-7	4500000000	55556000	4500000000	-9.65321	0
GART_GLUDy	Enzym	combo	x	GART	1	DNA-Purine	GLUDy	2	Amino-GluGln	x	-2.8156e-07	0.0729077	4.82213e-06	0.0729125	None	x	5555556;1.6667e7;50000000;1.5000e8;4.5000e8	-2.816e-7;-2.816e-7;-2.816e-7;-2.816e-7;-2.816e-7	450000000	5555556	450000000	-8.65321	0	36.111;108.33;325;975;2925	-2.816e-7;-2.816e-7;.04446;.06342;.06975	2925	278.29	2925	-3.46613	0.06975	5555592.111;16667108.33;50000325;150000975;450002925	-2.816e-7;-2.816e-7;.04446;.06343;.06975	450000000	-8.65321	1	2	0	-0.30103	1e-05	0.06975	None	x	5.5556e7;1.6667e8;5.0000e8;1.5000e9;4.5000e9	-2.816e-7;-2.816e-7;-2.816e-7;-2.816e-7;-2.816e-7	4500000000	55556000	4500000000	-9.65321	0
GART_GLUSy	Enzym	combo	x	GART	1	DNA-Purine	GLUSy	2	Amino-GluGln	x	-2.8156e-07	-2.8156e-07	-9.34808e-14	-2.8156e-07	None	x	5555556;1.6667e7;50000000;1.5000e8;4.5000e8	-2.816e-7;-2.816e-7;-2.816e-7;-2.816e-7;-2.816e-7	450000000	5555556	450000000	-8.65321	0	5555556;1.6667e7;50000000;1.5000e8;4.5000e8	-2.816e-7;-2.816e-7;-2.816e-7;-2.816e-7;-2.816e-7	450000000	5555556	450000000	-8.65321	0	11111112;33334000;100000000;300000000;900000000	-2.816e-7;-2.816e-7;-2.816e-7;-2.816e-7;-2.816e-7	900000000	-8.95424	1	2	0	-0.30103	0	0	None	x	5.5556e7;1.6667e8;5.0000e8;1.5000e9;4.5000e9	-2.816e-7;-2.816e-7;-2.816e-7;-2.816e-7;-2.816e-7	4500000000	55556000	4500000000	-9.65321	0
GART_GLUDC	Enzym	combo	x	GART	1	DNA-Purine	GLUDC	3	Amino-GluGln	x	-2.8156e-07	-2.8156e-07	5.08482e-14	-2.8156e-07	None	x	5555556;1.6667e7;50000000;1.5000e8;4.5000e8	-2.816e-7;-2.816e-7;-2.816e-7;-2.816e-7;-2.816e-7	450000000	5555556	450000000	-8.65321	0	5555556;1.6667e7;50000000;1.5000e8;4.5000e8	-2.816e-7;-2.816e-7;-2.816e-7;-2.816e-7;-2.816e-7	450000000	5555556	450000000	-8.65321	0	11111112;33334000;100000000;300000000;900000000	-2.816e-7;-2.816e-7;-2.816e-7;-2.816e-7;-2.816e-7	900000000	-8.95424	1	2	0	-0.30103	0	0	None	x	5.5556e7;1.6667e8;5.0000e8;1.5000e9;4.5000e9	-2.816e-7;-2.816e-7;-2.816e-7;-2.816e-7;-2.816e-7	4500000000	55556000	4500000000	-9.65321	0
GART_DHDPS	Enzym	combo	x	GART	1	DNA-Purine	DHDPS	1	Amino-Lys	x	-2.8156e-07	1	0	1	None	x	5555556;1.6667e7;50000000;1.5000e8;4.5000e8	-2.816e-7;-2.816e-7;-2.816e-7;-2.816e-7;-2.816e-7	450000000	5555556	450000000	-8.65321	0	654.08;1962.2;5886.7;17660;52980	-2.816e-7;-2.816e-7;.5008;.8336;.9445	52980	5663	5880.4	-3.76941	0.9445	5556210.08;16668962.2;50005886.7;150017660;450052980	-2.816e-7;-2.816e-7;.5008;.8336;.9445	50000000	-7.69897	1	1.111	0	-0.0457141	0	0.9445	None	x	5.5556e7;1.6667e8;5.0000e8;1.5000e9;4.5000e9	-2.816e-7;-2.816e-7;-2.816e-7;-2.816e-7;-2.816e-7	4500000000	55556000	4500000000	-9.65321	0
GART_DHDPRy	Enzym	combo	x	GART	1	DNA-Purine	DHDPRy	2	Amino-Lys	x	-2.8156e-07	1	0	1	None	x	5555556;1.6667e7;50000000;1.5000e8;4.5000e8	-2.816e-7;-2.816e-7;-2.816e-7;-2.816e-7;-2.816e-7	450000000	5555556	450000000	-8.65321	0	654.08;1962.2;5886.7;17660;52980	-2.816e-7;-2.816e-7;.5008;.8336;.9445	52980	5663	5880.4	-3.76941	0.9445	5556210.08;16668962.2;50005886.7;150017660;450052980	-2.816e-7;-2.816e-7;.5008;.8336;.9445	50000000	-7.69897	1	1.111	0	-0.0457141	0	0.9445	None	x	5.5556e7;1.6667e8;5.0000e8;1.5000e9;4.5000e9	-2.816e-7;-2.816e-7;-2.816e-7;-2.816e-7;-2.816e-7	4500000000	55556000	4500000000	-9.65321	0
GART_THDPS	Enzym	combo	x	GART	1	DNA-Purine	THDPS	3	Amino-Lys	x	-2.8156e-07	1	0	1	None	x	5555556;1.6667e7;50000000;1.5000e8;4.5000e8	-2.816e-7;-2.816e-7;-2.816e-7;-2.816e-7;-2.816e-7	450000000	5555556	450000000	-8.65321	0	654.08;1962.2;5886.7;17660;52980	-2.816e-7;-2.816e-7;.5008;.8336;.9445	52980	5663	5880.4	-3.76941	0.9445	5556210.08;16668962.2;50005886.7;150017660;450052980	-2.816e-7;-2.816e-7;.5008;.8336;.9445	50000000	-7.69897	1	1.111	0	-0.0457141	0	0.9445	None	x	5.5556e7;1.6667e8;5.0000e8;1.5000e9;4.5000e9	-2.816e-7;-2.816e-7;-2.816e-7;-2.816e-7;-2.816e-7	4500000000	55556000	4500000000	-9.65321	0
GART_SDPTA	Enzym	combo	x	GART	1	DNA-Purine	SDPTA	4	Amino-Lys	x	-2.8156e-07	1	0	1	None	x	5555556;1.6667e7;50000000;1.5000e8;4.5000e8	-2.816e-7;-2.816e-7;-2.816e-7;-2.816e-7;-2.816e-7	450000000	5555556	450000000	-8.65321	0	654.08;1962.2;5886.7;17660;52980	-2.816e-7;-2.816e-7;.5008;.8336;.9445	52980	5663	5880.4	-3.76941	0.9445	5556210.08;16668962.2;50005886.7;150017660;450052980	-2.816e-7;-2.816e-7;.5008;.8336;.9445	50000000	-7.69897	1	1.111	0	-0.0457141	0	0.9445	None	x	5.5556e7;1.6667e8;5.0000e8;1.5000e9;4.5000e9	-2.816e-7;-2.816e-7;-2.816e-7;-2.816e-7;-2.816e-7	4500000000	55556000	4500000000	-9.65321	0
GART_DAPE	Enzym	combo	x	GART	1	DNA-Purine	DAPE	5	Amino-Lys	x	-2.8156e-07	1	0	1	None	x	5555556;1.6667e7;50000000;1.5000e8;4.5000e8	-2.816e-7;-2.816e-7;-2.816e-7;-2.816e-7;-2.816e-7	450000000	5555556	450000000	-8.65321	0	654.08;1962.2;5886.7;17660;52980	-2.816e-7;-2.816e-7;.5008;.8336;.9445	52980	5663	5880.4	-3.76941	0.9445	5556210.08;16668962.2;50005886.7;150017660;450052980	-2.816e-7;-2.816e-7;.5008;.8336;.9445	50000000	-7.69897	1	1.111	0	-0.0457141	0	0.9445	None	x	5.5556e7;1.6667e8;5.0000e8;1.5000e9;4.5000e9	-2.816e-7;-2.816e-7;-2.816e-7;-2.816e-7;-2.816e-7	4500000000	55556000	4500000000	-9.65321	0
GART_PGCD	Enzym	combo	x	GART	1	DNA-Purine	PGCD	1	Amino-SerGly	x	-2.8156e-07	0.0854379	5.41706e-05	0.0854921	None	x	5555556;1.6667e7;50000000;1.5000e8;4.5000e8	-2.816e-7;-2.816e-7;-2.816e-7;-2.816e-7;-2.816e-7	450000000	5555556	450000000	-8.65321	0	111.11;333.33;1000;3000;9000	-2.816e-7;-2.816e-7;.03279;.06776;.07942	9000	1395.8	9000	-3.95424	0.07942	5555667.11;16667333.33;50001000;150003000;450009000	-2.816e-7;-2.816e-7;.03284;.06781;.07947	450000000	-8.65321	1	2	0	-0.30103	5e-05	0.07947	None	x	5.5556e7;1.6667e8;5.0000e8;1.5000e9;4.5000e9	-2.816e-7;-2.816e-7;-2.816e-7;-2.816e-7;-2.816e-7	4500000000	55556000	4500000000	-9.65321	0
GART_PSERT	Enzym	combo	x	GART	1	DNA-Purine	PSERT	2	Amino-SerGly	x	-2.8156e-07	0.0854379	5.41706e-05	0.0854921	None	x	5555556;1.6667e7;50000000;1.5000e8;4.5000e8	-2.816e-7;-2.816e-7;-2.816e-7;-2.816e-7;-2.816e-7	450000000	5555556	450000000	-8.65321	0	111.11;333.33;1000;3000;9000	-2.816e-7;-2.816e-7;.03279;.06776;.07942	9000	1395.8	9000	-3.95424	0.07942	5555667.11;16667333.33;50001000;150003000;450009000	-2.816e-7;-2.816e-7;.03284;.06781;.07947	450000000	-8.65321	1	2	0	-0.30103	5e-05	0.07947	None	x	5.5556e7;1.6667e8;5.0000e8;1.5000e9;4.5000e9	-2.816e-7;-2.816e-7;-2.816e-7;-2.816e-7;-2.816e-7	4500000000	55556000	4500000000	-9.65321	0
GART_PSP-L	Enzym	combo	x	GART	1	DNA-Purine	PSP-L	3	Amino-SerGly	x	-2.8156e-07	0.0854379	5.41706e-05	0.0854921	None	x	5555556;1.6667e7;50000000;1.5000e8;4.5000e8	-2.816e-7;-2.816e-7;-2.816e-7;-2.816e-7;-2.816e-7	450000000	5555556	450000000	-8.65321	0	111.11;333.33;1000;3000;9000	-2.816e-7;-2.816e-7;.03279;.06776;.07942	9000	1395.8	9000	-3.95424	0.07942	5555667.11;16667333.33;50001000;150003000;450009000	-2.816e-7;-2.816e-7;.03284;.06781;.07947	450000000	-8.65321	1	2	0	-0.30103	5e-05	0.07947	None	x	5.5556e7;1.6667e8;5.0000e8;1.5000e9;4.5000e9	-2.816e-7;-2.816e-7;-2.816e-7;-2.816e-7;-2.816e-7	4500000000	55556000	4500000000	-9.65321	0
GART_GHMT2r	Enzym	combo	x	GART	1	DNA-Purine	GHMT2r	4	Amino-SerGly	x	-2.8156e-07	0.0553393	5.25669e-05	0.0553918	None	x	5555556;1.6667e7;50000000;1.5000e8;4.5000e8	-2.816e-7;-2.816e-7;-2.816e-7;-2.816e-7;-2.816e-7	450000000	5555556	450000000	-8.65321	0	236.11;708.33;2125;6375;19125	-2.816e-7;-2.816e-7;.02984;.04684;.05251	19125	1954.8	19125	-4.2816	0.05251	5555792.11;16667708.33;50002125;150006375;450019125	-2.816e-7;-2.816e-7;0.0299;.04689;.05256	450000000	-8.65321	1	2	0	-0.30103	6e-05	0.05256	None	x	5.5556e7;1.6667e8;5.0000e8;1.5000e9;4.5000e9	-2.816e-7;-2.816e-7;-2.816e-7;-2.816e-7;-2.816e-7	4500000000	55556000	4500000000	-9.65321	0
GART_GLYCL	Enzym	combo	x	GART	1	DNA-Purine	GLYCL	5	Amino-SerGly	x	-2.8156e-07	0.00259112	5.30204e-05	0.00264414	None	x	5555556;1.6667e7;50000000;1.5000e8;4.5000e8	-2.816e-7;-2.816e-7;-2.816e-7;-2.816e-7;-2.816e-7	450000000	5555556	450000000	-8.65321	0	5555556;1.6667e7;50000000;1.5000e8;4.5000e8	.002582;.002588;0.00259;.002591;.002591	450000000	5555556	450000000	-8.65321	0.002591	11111112;33334000;100000000;300000000;900000000	0.00263;0.00264;.002643;.002644;.002644	900000000	-8.95424	1	2	0	-0.30103	5.3e-05	0.002644	None	x	5.5556e7;1.6667e8;5.0000e8;1.5000e9;4.5000e9	-2.816e-7;-2.816e-7;-2.816e-7;-2.816e-7;-2.816e-7	4500000000	55556000	4500000000	-9.65321	0
GART_THRS	Enzym	combo	x	GART	1	DNA-Purine	THRS	0	Amino-Thr	x	-2.8156e-07	1	-1.29896e-14	1	None	x	5555556;1.6667e7;50000000;1.5000e8;4.5000e8	-2.816e-7;-2.816e-7;-2.816e-7;-2.816e-7;-2.816e-7	450000000	5555556	450000000	-8.65321	0	440.85;1322.6;3967.7;11903;35709	-2.816e-7;-2.816e-7;.4951;.8317;.9439	35709	3844	4083.2	-3.611	0.9439	5555996.85;16668322.6;50003967.7;150011903;450035709	-2.816e-7;-2.816e-7;.4951;.8317;.9439	51500000	-7.71181	1	1.1143	0	-0.0470021	0	0.9439	None	x	5.5556e7;1.6667e8;5.0000e8;1.5000e9;4.5000e9	-2.816e-7;-2.816e-7;-2.816e-7;-2.816e-7;-2.816e-7	4500000000	55556000	4500000000	-9.65321	0
GART_PSCVT	Enzym	combo	x	GART	1	DNA-Purine	PSCVT	1	Amino-TrpTyrPhe	x	-2.8156e-07	1	0	1	None	x	5555556;1.6667e7;50000000;1.5000e8;4.5000e8	-2.816e-7;-2.816e-7;-2.816e-7;-2.816e-7;-2.816e-7	450000000	5555556	450000000	-8.65321	0	654.08;1962.2;5886.7;17660;52980	-2.816e-7;-2.816e-7;.5018;.8339;.9446	52980	5656	5872.6	-3.76883	0.9446	5556210.08;16668962.2;50005886.7;150017660;450052980	-2.816e-7;-2.816e-7;.5018;.8339;.9446	49900000	-7.6981	1	1.1108	0	-0.0456359	0	0.9446	None	x	5.5556e7;1.6667e8;5.0000e8;1.5000e9;4.5000e9	-2.816e-7;-2.816e-7;-2.816e-7;-2.816e-7;-2.816e-7	4500000000	55556000	4500000000	-9.65321	0
GART_CHORM	Enzym	combo	x	GART	1	DNA-Purine	CHORM	2	Amino-TrpTyrPhe	x	-2.8156e-07	1	0	1	None	x	5555556;1.6667e7;50000000;1.5000e8;4.5000e8	-2.816e-7;-2.816e-7;-2.816e-7;-2.816e-7;-2.816e-7	450000000	5555556	450000000	-8.65321	0	782.99;2349.0;7046.9;21141;63422	-2.816e-7;-2.816e-7;.5073;.8358;.9453	63422	6726	6979.3	-3.84381	0.9453	5556338.99;16669349;50007046.9;150021141;450063422	-2.816e-7;-2.816e-7;.5073;.8358;.9453	49500000	-7.69461	1	1.11	0	-0.045323	0	0.9453	None	x	5.5556e7;1.6667e8;5.0000e8;1.5000e9;4.5000e9	-2.816e-7;-2.816e-7;-2.816e-7;-2.816e-7;-2.816e-7	4500000000	55556000	4500000000	-9.65321	0
GART_TRPS1	Enzym	combo	x	GART	1	DNA-Purine	TRPS1	3	Amino-TrpTyrPhe	x	-2.8156e-07	-2.8156e-07	-2.70894e-14	-2.8156e-07	None	x	5555556;1.6667e7;50000000;1.5000e8;4.5000e8	-2.816e-7;-2.816e-7;-2.816e-7;-2.816e-7;-2.816e-7	450000000	5555556	450000000	-8.65321	0	5555556;1.6667e7;50000000;1.5000e8;4.5000e8	-2.816e-7;-2.816e-7;-2.816e-7;-2.816e-7;-2.816e-7	450000000	5555556	450000000	-8.65321	0	11111112;33334000;100000000;300000000;900000000	-2.816e-7;-2.816e-7;-2.816e-7;-2.816e-7;-2.816e-7	900000000	-8.95424	1	2	0	-0.30103	0	0	None	x	5.5556e7;1.6667e8;5.0000e8;1.5000e9;4.5000e9	-2.816e-7;-2.816e-7;-2.816e-7;-2.816e-7;-2.816e-7	4500000000	55556000	4500000000	-9.65321	0
GART_TRPS3	Enzym	combo	x	GART	1	DNA-Purine	TRPS3	3	Amino-TrpTyrPhe	x	-2.8156e-07	-2.8156e-07	-6.86118e-14	-2.8156e-07	None	x	5555556;1.6667e7;50000000;1.5000e8;4.5000e8	-2.816e-7;-2.816e-7;-2.816e-7;-2.816e-7;-2.816e-7	450000000	5555556	450000000	-8.65321	0	5555556;1.6667e7;50000000;1.5000e8;4.5000e8	-2.816e-7;-2.816e-7;-2.816e-7;-2.816e-7;-2.816e-7	450000000	5555556	450000000	-8.65321	0	11111112;33334000;100000000;300000000;900000000	-2.816e-7;-2.816e-7;-2.816e-7;-2.816e-7;-2.816e-7	900000000	-8.95424	1	2	0	-0.30103	0	0	None	x	5.5556e7;1.6667e8;5.0000e8;1.5000e9;4.5000e9	-2.816e-7;-2.816e-7;-2.816e-7;-2.816e-7;-2.816e-7	4500000000	55556000	4500000000	-9.65321	0
GART_DHPS2	Enzym	combo	x	GART	1	DNA-Purine	DHPS2	1	Cofac-Folate	x	-2.8156e-07	1	0	1	None	x	5555556;1.6667e7;50000000;1.5000e8;4.5000e8	-2.816e-7;-2.816e-7;-2.816e-7;-2.816e-7;-2.816e-7	450000000	5555556	450000000	-8.65321	0	361111;1083333;3250000;9750000;29250000	-2.816e-7;-2.816e-7;.4986;.8329;.9443	29250000	3135062	3277221	-6.51551	0.9443	5916667;17750333;53250000;159750000;479250000	-2.816e-7;-2.816e-7;.4986;.8329;.9443	53700000	-7.72997	1	1.112	0	-0.0461048	0	0.9443	None	x	5.5556e7;1.6667e8;5.0000e8;1.5000e9;4.5000e9	-2.816e-7;-2.816e-7;-2.816e-7;-2.816e-7;-2.816e-7	4500000000	55556000	4500000000	-9.65321	0
GART_DHFS	Enzym	combo	x	GART	1	DNA-Purine	DHFS	2	Cofac-Folate	x	-2.8156e-07	1	0	1	None	x	5555556;1.6667e7;50000000;1.5000e8;4.5000e8	-2.816e-7;-2.816e-7;-2.816e-7;-2.816e-7;-2.816e-7	450000000	5555556	450000000	-8.65321	0	361111;1083333;3250000;9750000;29250000	-2.816e-7;-2.816e-7;.4986;.8329;.9443	29250000	3135062	3277221	-6.51551	0.9443	5916667;17750333;53250000;159750000;479250000	-2.816e-7;-2.816e-7;.4986;.8329;.9443	53700000	-7.72997	1	1.112	0	-0.0461048	0	0.9443	None	x	5.5556e7;1.6667e8;5.0000e8;1.5000e9;4.5000e9	-2.816e-7;-2.816e-7;-2.816e-7;-2.816e-7;-2.816e-7	4500000000	55556000	4500000000	-9.65321	0
GART_DHFR	Enzym	combo	x	GART	1	DNA-Purine	DHFR	3	Cofac-Folate	x	-2.8156e-07	1	9.99201e-14	1	None	x	5555556;1.6667e7;50000000;1.5000e8;4.5000e8	-2.816e-7;-2.816e-7;-2.816e-7;-2.816e-7;-2.816e-7	450000000	5555556	450000000	-8.65321	0	8930.9;26793;80378;241135;723406	-2.816e-7;-2.816e-7;.4946;.8315;.9438	723406	77919	82955	-4.91884	0.9438	5564486.9;16693793;50080378;150241135;450723406	-2.816e-7;-2.816e-7;.4946;.8315;.9438	51700000	-7.71349	1	1.1147	0	-0.047158	0	0.9438	None	x	5.5556e7;1.6667e8;5.0000e8;1.5000e9;4.5000e9	-2.816e-7;-2.816e-7;-2.816e-7;-2.816e-7;-2.816e-7	4500000000	55556000	4500000000	-9.65321	0
GART_GARFT	Enzym	combo	x	GART	1	DNA-Purine	GARFT	1	DNA-Purine	x	-2.8156e-07	0.00405517	0.995945	1	SL	x	5555556;1.6667e7;50000000;1.5000e8;4.5000e8	-2.816e-7;-2.816e-7;-2.816e-7;-2.816e-7;-2.816e-7	450000000	5555556	450000000	-8.65321	0	5555556;1.6667e7;50000000;1.5000e8;4.5000e8	.004053;.004055;.004055;.004055;.004055	450000000	5555556	450000000	-8.65321	0.004055	11111112;33334000;100000000;300000000;900000000	.9991;.9997;.9999;1;1	11111112	-7.04576	0.01235	0.02469	1.90833	1.60748	0.9959	1	SL	x	5.5556e7;1.6667e8;5.0000e8;1.5000e9;4.5000e9	-2.816e-7;-2.816e-7;-2.816e-7;-2.816e-7;-2.816e-7	4500000000	55556000	4500000000	-9.65321	0
IMPD_ALAR	Enzym	combo	x	IMPD	2	DNA-Purine	ALAR	0	Amino-Ala	x	0.00222006	1	0	1	None	x	5555556;1.6667e7;50000000;1.5000e8;4.5000e8	.002218;.002219;0.00222;0.00222;0.00222	450000000	5555556	450000000	-8.65321	0.00222	5840.7;17522;52567;157700;473099	-2.816e-7;-2.816e-7;.5023;.8341;.9447	473099	50477	52407	-4.71939	0.9447	5561396.7;16684522;50052567;150157700;450473099	.002218;.002219;.5023;.8341;.9447	49900000	-7.6981	1	1.1108	0	-0.0456359	0	0.9447	None	x	5.5556e7;1.6667e8;5.0000e8;1.5000e9;4.5000e9	0.00222;0.00222;0.00222;0.00222;0.00222	4500000000	55556000	4500000000	-9.65321	0.00222
IMPD_GLNS	Enzym	combo	x	IMPD	2	DNA-Purine	GLNS	1	Amino-GluGln	x	0.00222006	1	0	1	None	x	5555556;1.6667e7;50000000;1.5000e8;4.5000e8	.002218;.002219;0.00222;0.00222;0.00222	450000000	5555556	450000000	-8.65321	0.00222	135.65;406.94;1220.8;3662.5;10987	-2.816e-7;-2.816e-7;.5059;.8353;.9451	10987	1167.1	1211.3	-3.08325	0.9451	5555691.65;16667406.94;50001220.8;150003662.5;450010987	.002218;.002219;.5059;.8353;.9451	49600000	-7.69548	1	1.1102	0	-0.0454012	0	0.9451	None	x	5.5556e7;1.6667e8;5.0000e8;1.5000e9;4.5000e9	0.00222;0.00222;0.00222;0.00222;0.00222	4500000000	55556000	4500000000	-9.65321	0.00222
IMPD_GLUDy	Enzym	combo	x	IMPD	2	DNA-Purine	GLUDy	2	Amino-GluGln	x	0.00222006	0.0729077	0.00190869	0.0748164	None	x	5555556;1.6667e7;50000000;1.5000e8;4.5000e8	.002218;.002219;0.00222;0.00222;0.00222	450000000	5555556	450000000	-8.65321	0.00222	36.111;108.33;325;975;2925	-2.816e-7;-2.816e-7;.04446;.06342;.06975	2925	278.29	2925	-3.46613	0.06975	5555592.111;16667108.33;50000325;150000975;450002925	.002218;.002219;.04642;.06535;.07166	450000000	-8.65321	1	2	0	-0.30103	0.00196	0.07166	None	x	5.5556e7;1.6667e8;5.0000e8;1.5000e9;4.5000e9	0.00222;0.00222;0.00222;0.00222;0.00222	4500000000	55556000	4500000000	-9.65321	0.00222
IMPD_GLUSy	Enzym	combo	x	IMPD	2	DNA-Purine	GLUSy	2	Amino-GluGln	x	0.00222006	-2.8156e-07	0	0.00222006	None	x	5555556;1.6667e7;50000000;1.5000e8;4.5000e8	.002218;.002219;0.00222;0.00222;0.00222	450000000	5555556	450000000	-8.65321	0.00222	5555556;1.6667e7;50000000;1.5000e8;4.5000e8	-2.816e-7;-2.816e-7;-2.816e-7;-2.816e-7;-2.816e-7	450000000	5555556	450000000	-8.65321	0	11111112;33334000;100000000;300000000;900000000	.002218;.002219;0.00222;0.00222;0.00222	900000000	-8.95424	1	2	0	-0.30103	0	0.00222	None	x	5.5556e7;1.6667e8;5.0000e8;1.5000e9;4.5000e9	0.00222;0.00222;0.00222;0.00222;0.00222	4500000000	55556000	4500000000	-9.65321	0.00222
IMPD_GLUDC	Enzym	combo	x	IMPD	2	DNA-Purine	GLUDC	3	Amino-GluGln	x	0.00222006	-2.8156e-07	0	0.00222006	None	x	5555556;1.6667e7;50000000;1.5000e8;4.5000e8	.002218;.002219;0.00222;0.00222;0.00222	450000000	5555556	450000000	-8.65321	0.00222	5555556;1.6667e7;50000000;1.5000e8;4.5000e8	-2.816e-7;-2.816e-7;-2.816e-7;-2.816e-7;-2.816e-7	450000000	5555556	450000000	-8.65321	0	11111112;33334000;100000000;300000000;900000000	.002218;.002219;0.00222;0.00222;0.00222	900000000	-8.95424	1	2	0	-0.30103	0	0.00222	None	x	5.5556e7;1.6667e8;5.0000e8;1.5000e9;4.5000e9	0.00222;0.00222;0.00222;0.00222;0.00222	4500000000	55556000	4500000000	-9.65321	0.00222
IMPD_DHDPS	Enzym	combo	x	IMPD	2	DNA-Purine	DHDPS	1	Amino-Lys	x	0.00222006	1	0	1	None	x	5555556;1.6667e7;50000000;1.5000e8;4.5000e8	.002218;.002219;0.00222;0.00222;0.00222	450000000	5555556	450000000	-8.65321	0.00222	654.08;1962.2;5886.7;17660;52980	-2.816e-7;-2.816e-7;.5008;.8336;.9445	52980	5663	5880.4	-3.76941	0.9445	5556210.08;16668962.2;50005886.7;150017660;450052980	.002218;.002219;.5008;.8336;.9445	50000000	-7.69897	1	1.111	0	-0.0457141	0	0.9445	None	x	5.5556e7;1.6667e8;5.0000e8;1.5000e9;4.5000e9	0.00222;0.00222;0.00222;0.00222;0.00222	4500000000	55556000	4500000000	-9.65321	0.00222
IMPD_DHDPRy	Enzym	combo	x	IMPD	2	DNA-Purine	DHDPRy	2	Amino-Lys	x	0.00222006	1	0	1	None	x	5555556;1.6667e7;50000000;1.5000e8;4.5000e8	.002218;.002219;0.00222;0.00222;0.00222	450000000	5555556	450000000	-8.65321	0.00222	654.08;1962.2;5886.7;17660;52980	-2.816e-7;-2.816e-7;.5008;.8336;.9445	52980	5663	5880.4	-3.76941	0.9445	5556210.08;16668962.2;50005886.7;150017660;450052980	.002218;.002219;.5008;.8336;.9445	50000000	-7.69897	1	1.111	0	-0.0457141	0	0.9445	None	x	5.5556e7;1.6667e8;5.0000e8;1.5000e9;4.5000e9	0.00222;0.00222;0.00222;0.00222;0.00222	4500000000	55556000	4500000000	-9.65321	0.00222
IMPD_THDPS	Enzym	combo	x	IMPD	2	DNA-Purine	THDPS	3	Amino-Lys	x	0.00222006	1	0	1	None	x	5555556;1.6667e7;50000000;1.5000e8;4.5000e8	.002218;.002219;0.00222;0.00222;0.00222	450000000	5555556	450000000	-8.65321	0.00222	654.08;1962.2;5886.7;17660;52980	-2.816e-7;-2.816e-7;.5008;.8336;.9445	52980	5663	5880.4	-3.76941	0.9445	5556210.08;16668962.2;50005886.7;150017660;450052980	.002218;.002219;.5008;.8336;.9445	50000000	-7.69897	1	1.111	0	-0.0457141	0	0.9445	None	x	5.5556e7;1.6667e8;5.0000e8;1.5000e9;4.5000e9	0.00222;0.00222;0.00222;0.00222;0.00222	4500000000	55556000	4500000000	-9.65321	0.00222
IMPD_SDPTA	Enzym	combo	x	IMPD	2	DNA-Purine	SDPTA	4	Amino-Lys	x	0.00222006	1	0	1	None	x	5555556;1.6667e7;50000000;1.5000e8;4.5000e8	.002218;.002219;0.00222;0.00222;0.00222	450000000	5555556	450000000	-8.65321	0.00222	654.08;1962.2;5886.7;17660;52980	-2.816e-7;-2.816e-7;.5008;.8336;.9445	52980	5663	5880.4	-3.76941	0.9445	5556210.08;16668962.2;50005886.7;150017660;450052980	.002218;.002219;.5008;.8336;.9445	50000000	-7.69897	1	1.111	0	-0.0457141	0	0.9445	None	x	5.5556e7;1.6667e8;5.0000e8;1.5000e9;4.5000e9	0.00222;0.00222;0.00222;0.00222;0.00222	4500000000	55556000	4500000000	-9.65321	0.00222
IMPD_DAPE	Enzym	combo	x	IMPD	2	DNA-Purine	DAPE	5	Amino-Lys	x	0.00222006	1	0	1	None	x	5555556;1.6667e7;50000000;1.5000e8;4.5000e8	.002218;.002219;0.00222;0.00222;0.00222	450000000	5555556	450000000	-8.65321	0.00222	654.08;1962.2;5886.7;17660;52980	-2.816e-7;-2.816e-7;.5008;.8336;.9445	52980	5663	5880.4	-3.76941	0.9445	5556210.08;16668962.2;50005886.7;150017660;450052980	.002218;.002219;.5008;.8336;.9445	50000000	-7.69897	1	1.111	0	-0.0457141	0	0.9445	None	x	5.5556e7;1.6667e8;5.0000e8;1.5000e9;4.5000e9	0.00222;0.00222;0.00222;0.00222;0.00222	4500000000	55556000	4500000000	-9.65321	0.00222
IMPD_PGCD	Enzym	combo	x	IMPD	2	DNA-Purine	PGCD	1	Amino-SerGly	x	0.00222006	0.0854379	0.00180967	0.0872476	None	x	5555556;1.6667e7;50000000;1.5000e8;4.5000e8	.002218;.002219;0.00222;0.00222;0.00222	450000000	5555556	450000000	-8.65321	0.00222	111.11;333.33;1000;3000;9000	-2.816e-7;-2.816e-7;.03279;.06776;.07942	9000	1395.8	9000	-3.95424	0.07942	5555667.11;16667333.33;50001000;150003000;450009000	.002218;.002219;.03475;.06965;.08129	450000000	-8.65321	1	2	0	-0.30103	0.00196	0.08129	None	x	5.5556e7;1.6667e8;5.0000e8;1.5000e9;4.5000e9	0.00222;0.00222;0.00222;0.00222;0.00222	4500000000	55556000	4500000000	-9.65321	0.00222
IMPD_PSERT	Enzym	combo	x	IMPD	2	DNA-Purine	PSERT	2	Amino-SerGly	x	0.00222006	0.0854379	0.00180967	0.0872476	None	x	5555556;1.6667e7;50000000;1.5000e8;4.5000e8	.002218;.002219;0.00222;0.00222;0.00222	450000000	5555556	450000000	-8.65321	0.00222	111.11;333.33;1000;3000;9000	-2.816e-7;-2.816e-7;.03279;.06776;.07942	9000	1395.8	9000	-3.95424	0.07942	5555667.11;16667333.33;50001000;150003000;450009000	.002218;.002219;.03475;.06965;.08129	450000000	-8.65321	1	2	0	-0.30103	0.00196	0.08129	None	x	5.5556e7;1.6667e8;5.0000e8;1.5000e9;4.5000e9	0.00222;0.00222;0.00222;0.00222;0.00222	4500000000	55556000	4500000000	-9.65321	0.00222
IMPD_PSP-L	Enzym	combo	x	IMPD	2	DNA-Purine	PSP-L	3	Amino-SerGly	x	0.00222006	0.0854379	0.00180967	0.0872476	None	x	5555556;1.6667e7;50000000;1.5000e8;4.5000e8	.002218;.002219;0.00222;0.00222;0.00222	450000000	5555556	450000000	-8.65321	0.00222	111.11;333.33;1000;3000;9000	-2.816e-7;-2.816e-7;.03279;.06776;.07942	9000	1395.8	9000	-3.95424	0.07942	5555667.11;16667333.33;50001000;150003000;450009000	.002218;.002219;.03475;.06965;.08129	450000000	-8.65321	1	2	0	-0.30103	0.00196	0.08129	None	x	5.5556e7;1.6667e8;5.0000e8;1.5000e9;4.5000e9	0.00222;0.00222;0.00222;0.00222;0.00222	4500000000	55556000	4500000000	-9.65321	0.00222
IMPD_GHMT2r	Enzym	combo	x	IMPD	2	DNA-Purine	GHMT2r	4	Amino-SerGly	x	0.00222006	0.0553393	0.00198164	0.0573209	None	x	5555556;1.6667e7;50000000;1.5000e8;4.5000e8	.002218;.002219;0.00222;0.00222;0.00222	450000000	5555556	450000000	-8.65321	0.00222	236.11;708.33;2125;6375;19125	-2.816e-7;-2.816e-7;.02984;.04684;.05251	19125	1954.8	19125	-4.2816	0.05251	5555792.11;16667708.33;50002125;150006375;450019125	.002218;.002219;.03188;.04884;.05449	450000000	-8.65321	1	2	0	-0.30103	0.00204	0.05449	None	x	5.5556e7;1.6667e8;5.0000e8;1.5000e9;4.5000e9	0.00222;0.00222;0.00222;0.00222;0.00222	4500000000	55556000	4500000000	-9.65321	0.00222
IMPD_GLYCL	Enzym	combo	x	IMPD	2	DNA-Purine	GLYCL	5	Amino-SerGly	x	0.00222006	0.00259112	0.00220886	0.00479998	None	x	5555556;1.6667e7;50000000;1.5000e8;4.5000e8	.002218;.002219;0.00222;0.00222;0.00222	450000000	5555556	450000000	-8.65321	0.00222	5555556;1.6667e7;50000000;1.5000e8;4.5000e8	.002582;.002588;0.00259;.002591;.002591	450000000	5555556	450000000	-8.65321	0.002591	11111112;33334000;100000000;300000000;900000000	.004789;.004796;.004799;0.0048;0.0048	900000000	-8.95424	1	2	0	-0.30103	0.002209	0.0048	None	x	5.5556e7;1.6667e8;5.0000e8;1.5000e9;4.5000e9	0.00222;0.00222;0.00222;0.00222;0.00222	4500000000	55556000	4500000000	-9.65321	0.00222
IMPD_THRS	Enzym	combo	x	IMPD	2	DNA-Purine	THRS	0	Amino-Thr	x	0.00222006	1	0	1	None	x	5555556;1.6667e7;50000000;1.5000e8;4.5000e8	.002218;.002219;0.00222;0.00222;0.00222	450000000	5555556	450000000	-8.65321	0.00222	440.85;1322.6;3967.7;11903;35709	-2.816e-7;-2.816e-7;.4951;.8317;.9439	35709	3844	4083.2	-3.611	0.9439	5555996.85;16668322.6;50003967.7;150011903;450035709	.002218;.002219;.4951;.8317;.9439	51500000	-7.71181	1	1.1143	0	-0.0470021	0	0.9439	None	x	5.5556e7;1.6667e8;5.0000e8;1.5000e9;4.5000e9	0.00222;0.00222;0.00222;0.00222;0.00222	4500000000	55556000	4500000000	-9.65321	0.00222
IMPD_PSCVT	Enzym	combo	x	IMPD	2	DNA-Purine	PSCVT	1	Amino-TrpTyrPhe	x	0.00222006	1	0	1	None	x	5555556;1.6667e7;50000000;1.5000e8;4.5000e8	.002218;.002219;0.00222;0.00222;0.00222	450000000	5555556	450000000	-8.65321	0.00222	654.08;1962.2;5886.7;17660;52980	-2.816e-7;-2.816e-7;.5018;.8339;.9446	52980	5656	5872.6	-3.76883	0.9446	5556210.08;16668962.2;50005886.7;150017660;450052980	.002218;.002219;.5018;.8339;.9446	49900000	-7.6981	1	1.1108	0	-0.0456359	0	0.9446	None	x	5.5556e7;1.6667e8;5.0000e8;1.5000e9;4.5000e9	0.00222;0.00222;0.00222;0.00222;0.00222	4500000000	55556000	4500000000	-9.65321	0.00222
IMPD_CHORM	Enzym	combo	x	IMPD	2	DNA-Purine	CHORM	2	Amino-TrpTyrPhe	x	0.00222006	1	0	1	None	x	5555556;1.6667e7;50000000;1.5000e8;4.5000e8	.002218;.002219;0.00222;0.00222;0.00222	450000000	5555556	450000000	-8.65321	0.00222	782.99;2349.0;7046.9;21141;63422	-2.816e-7;-2.816e-7;.5073;.8358;.9453	63422	6726	6979.3	-3.84381	0.9453	5556338.99;16669349;50007046.9;150021141;450063422	.002218;.002219;.5073;.8358;.9453	49500000	-7.69461	1	1.11	0	-0.045323	0	0.9453	None	x	5.5556e7;1.6667e8;5.0000e8;1.5000e9;4.5000e9	0.00222;0.00222;0.00222;0.00222;0.00222	4500000000	55556000	4500000000	-9.65321	0.00222
IMPD_TRPS1	Enzym	combo	x	IMPD	2	DNA-Purine	TRPS1	3	Amino-TrpTyrPhe	x	0.00222006	-2.8156e-07	-1.56038e-15	0.00222006	None	x	5555556;1.6667e7;50000000;1.5000e8;4.5000e8	.002218;.002219;0.00222;0.00222;0.00222	450000000	5555556	450000000	-8.65321	0.00222	5555556;1.6667e7;50000000;1.5000e8;4.5000e8	-2.816e-7;-2.816e-7;-2.816e-7;-2.816e-7;-2.816e-7	450000000	5555556	450000000	-8.65321	0	11111112;33334000;100000000;300000000;900000000	.002218;.002219;0.00222;0.00222;0.00222	900000000	-8.95424	1	2	0	-0.30103	0	0.00222	None	x	5.5556e7;1.6667e8;5.0000e8;1.5000e9;4.5000e9	0.00222;0.00222;0.00222;0.00222;0.00222	4500000000	55556000	4500000000	-9.65321	0.00222
IMPD_TRPS3	Enzym	combo	x	IMPD	2	DNA-Purine	TRPS3	3	Amino-TrpTyrPhe	x	0.00222006	-2.8156e-07	-2.56002e-15	0.00222006	None	x	5555556;1.6667e7;50000000;1.5000e8;4.5000e8	.002218;.002219;0.00222;0.00222;0.00222	450000000	5555556	450000000	-8.65321	0.00222	5555556;1.6667e7;50000000;1.5000e8;4.5000e8	-2.816e-7;-2.816e-7;-2.816e-7;-2.816e-7;-2.816e-7	450000000	5555556	450000000	-8.65321	0	11111112;33334000;100000000;300000000;900000000	.002218;.002219;0.00222;0.00222;0.00222	900000000	-8.95424	1	2	0	-0.30103	0	0.00222	None	x	5.5556e7;1.6667e8;5.0000e8;1.5000e9;4.5000e9	0.00222;0.00222;0.00222;0.00222;0.00222	4500000000	55556000	4500000000	-9.65321	0.00222
IMPD_DHPS2	Enzym	combo	x	IMPD	2	DNA-Purine	DHPS2	1	Cofac-Folate	x	0.00222006	1	0	1	None	x	5555556;1.6667e7;50000000;1.5000e8;4.5000e8	.002218;.002219;0.00222;0.00222;0.00222	450000000	5555556	450000000	-8.65321	0.00222	361111;1083333;3250000;9750000;29250000	-2.816e-7;-2.816e-7;.4986;.8329;.9443	29250000	3135062	3277221	-6.51551	0.9443	5916667;17750333;53250000;159750000;479250000	.002218;.002219;.4986;.8329;.9443	53700000	-7.72997	1	1.112	0	-0.0461048	0	0.9443	None	x	5.5556e7;1.6667e8;5.0000e8;1.5000e9;4.5000e9	0.00222;0.00222;0.00222;0.00222;0.00222	4500000000	55556000	4500000000	-9.65321	0.00222
IMPD_DHFS	Enzym	combo	x	IMPD	2	DNA-Purine	DHFS	2	Cofac-Folate	x	0.00222006	1	0	1	None	x	5555556;1.6667e7;50000000;1.5000e8;4.5000e8	.002218;.002219;0.00222;0.00222;0.00222	450000000	5555556	450000000	-8.65321	0.00222	361111;1083333;3250000;9750000;29250000	-2.816e-7;-2.816e-7;.4986;.8329;.9443	29250000	3135062	3277221	-6.51551	0.9443	5916667;17750333;53250000;159750000;479250000	.002218;.002219;.4986;.8329;.9443	53700000	-7.72997	1	1.112	0	-0.0461048	0	0.9443	None	x	5.5556e7;1.6667e8;5.0000e8;1.5000e9;4.5000e9	0.00222;0.00222;0.00222;0.00222;0.00222	4500000000	55556000	4500000000	-9.65321	0.00222
IMPD_DHFR	Enzym	combo	x	IMPD	2	DNA-Purine	DHFR	3	Cofac-Folate	x	0.00222006	1	1.09002e-12	1	None	x	5555556;1.6667e7;50000000;1.5000e8;4.5000e8	.002218;.002219;0.00222;0.00222;0.00222	450000000	5555556	450000000	-8.65321	0.00222	8930.9;26793;80378;241135;723406	-2.816e-7;-2.816e-7;.4946;.8315;.9438	723406	77919	82955	-4.91884	0.9438	5564486.9;16693793;50080378;150241135;450723406	.002218;.002219;.4946;.8315;.9438	51700000	-7.71349	1	1.1147	0	-0.047158	0	0.9438	None	x	5.5556e7;1.6667e8;5.0000e8;1.5000e9;4.5000e9	0.00222;0.00222;0.00222;0.00222;0.00222	4500000000	55556000	4500000000	-9.65321	0.00222
IMPD_GARFT	Enzym	combo	x	IMPD	2	DNA-Purine	GARFT	1	DNA-Purine	x	0.00222006	0.00405517	0.00220238	0.00625756	None	x	5555556;1.6667e7;50000000;1.5000e8;4.5000e8	.002218;.002219;0.00222;0.00222;0.00222	450000000	5555556	450000000	-8.65321	0.00222	5555556;1.6667e7;50000000;1.5000e8;4.5000e8	.004053;.004055;.004055;.004055;.004055	450000000	5555556	450000000	-8.65321	0.004055	11111112;33334000;100000000;300000000;900000000	.006254;.006256;.006257;.006257;.006258	900000000	-8.95424	1	2	0	-0.30103	0.002203	0.006258	None	x	5.5556e7;1.6667e8;5.0000e8;1.5000e9;4.5000e9	0.00222;0.00222;0.00222;0.00222;0.00222	4500000000	55556000	4500000000	-9.65321	0.00222
IMPD_GART	Enzym	combo	x	IMPD	2	DNA-Purine	GART	1	DNA-Purine	x	0.00222006	-2.8156e-07	-3.02002e-14	0.00222006	None	x	5555556;1.6667e7;50000000;1.5000e8;4.5000e8	.002218;.002219;0.00222;0.00222;0.00222	450000000	5555556	450000000	-8.65321	0.00222	5555556;1.6667e7;50000000;1.5000e8;4.5000e8	-2.816e-7;-2.816e-7;-2.816e-7;-2.816e-7;-2.816e-7	450000000	5555556	450000000	-8.65321	0	11111112;33334000;100000000;300000000;900000000	.002218;.002219;0.00222;0.00222;0.00222	900000000	-8.95424	1	2	0	-0.30103	0	0.00222	None	x	5.5556e7;1.6667e8;5.0000e8;1.5000e9;4.5000e9	0.00222;0.00222;0.00222;0.00222;0.00222	4500000000	55556000	4500000000	-9.65321	0.00222
DHORD2_ALAR	Enzym	combo	x	DHORD2	3	DNA-Pyrimid	ALAR	0	Amino-Ala	x	0.00151058	1	0	1	None	x	5555556;1.6667e7;50000000;1.5000e8;4.5000e8	0.00151;0.00151;0.00151;.001511;.001511	450000000	5555556	450000000	-8.65321	0.001511	5840.7;17522;52567;157700;473099	-2.816e-7;-2.816e-7;.5023;.8341;.9447	473099	50477	52407	-4.71939	0.9447	5561396.7;16684522;50052567;150157700;450473099	0.00151;0.00151;.5023;.8341;.9447	49900000	-7.6981	1	1.1108	0	-0.0456359	0	0.9447	None	x	5.5556e7;1.6667e8;5.0000e8;1.5000e9;4.5000e9	.001511;.001511;.001511;.001511;.001511	4500000000	55556000	4500000000	-9.65321	0.001511
DHORD2_GLNS	Enzym	combo	x	DHORD2	3	DNA-Pyrimid	GLNS	1	Amino-GluGln	x	0.00151058	1	0	1	None	x	5555556;1.6667e7;50000000;1.5000e8;4.5000e8	0.00151;0.00151;0.00151;.001511;.001511	450000000	5555556	450000000	-8.65321	0.001511	135.65;406.94;1220.8;3662.5;10987	-2.816e-7;-2.816e-7;.5059;.8353;.9451	10987	1167.1	1211.3	-3.08325	0.9451	5555691.65;16667406.94;50001220.8;150003662.5;450010987	0.00151;0.00151;.5059;.8353;.9451	49600000	-7.69548	1	1.1102	0	-0.0454012	0	0.9451	None	x	5.5556e7;1.6667e8;5.0000e8;1.5000e9;4.5000e9	.001511;.001511;.001511;.001511;.001511	4500000000	55556000	4500000000	-9.65321	0.001511
DHORD2_GLUDy	Enzym	combo	x	DHORD2	3	DNA-Pyrimid	GLUDy	2	Amino-GluGln	x	0.00151058	0.0729077	0.00129873	0.0742064	None	x	5555556;1.6667e7;50000000;1.5000e8;4.5000e8	0.00151;0.00151;0.00151;.001511;.001511	450000000	5555556	450000000	-8.65321	0.001511	36.111;108.33;325;975;2925	-2.816e-7;-2.816e-7;.04446;.06342;.06975	2925	278.29	2925	-3.46613	0.06975	5555592.111;16667108.33;50000325;150000975;450002925	0.00151;0.00151;.04579;.06474;.07105	450000000	-8.65321	1	2	0	-0.30103	0.00133	0.07105	None	x	5.5556e7;1.6667e8;5.0000e8;1.5000e9;4.5000e9	.001511;.001511;.001511;.001511;.001511	4500000000	55556000	4500000000	-9.65321	0.001511
DHORD2_GLUSy	Enzym	combo	x	DHORD2	3	DNA-Pyrimid	GLUSy	2	Amino-GluGln	x	0.00151058	-2.8156e-07	0	0.00151058	None	x	5555556;1.6667e7;50000000;1.5000e8;4.5000e8	0.00151;0.00151;0.00151;.001511;.001511	450000000	5555556	450000000	-8.65321	0.001511	5555556;1.6667e7;50000000;1.5000e8;4.5000e8	-2.816e-7;-2.816e-7;-2.816e-7;-2.816e-7;-2.816e-7	450000000	5555556	450000000	-8.65321	0	11111112;33334000;100000000;300000000;900000000	0.00151;0.00151;0.00151;.001511;.001511	900000000	-8.95424	1	2	0	-0.30103	0	0.001511	None	x	5.5556e7;1.6667e8;5.0000e8;1.5000e9;4.5000e9	.001511;.001511;.001511;.001511;.001511	4500000000	55556000	4500000000	-9.65321	0.001511
DHORD2_GLUDC	Enzym	combo	x	DHORD2	3	DNA-Pyrimid	GLUDC	3	Amino-GluGln	x	0.00151058	-2.8156e-07	-1.0792e-13	0.00151058	None	x	5555556;1.6667e7;50000000;1.5000e8;4.5000e8	0.00151;0.00151;0.00151;.001511;.001511	450000000	5555556	450000000	-8.65321	0.001511	5555556;1.6667e7;50000000;1.5000e8;4.5000e8	-2.816e-7;-2.816e-7;-2.816e-7;-2.816e-7;-2.816e-7	450000000	5555556	450000000	-8.65321	0	11111112;33334000;100000000;300000000;900000000	0.00151;0.00151;0.00151;.001511;.001511	900000000	-8.95424	1	2	0	-0.30103	0	0.001511	None	x	5.5556e7;1.6667e8;5.0000e8;1.5000e9;4.5000e9	.001511;.001511;.001511;.001511;.001511	4500000000	55556000	4500000000	-9.65321	0.001511
DHORD2_DHDPS	Enzym	combo	x	DHORD2	3	DNA-Pyrimid	DHDPS	1	Amino-Lys	x	0.00151058	1	0	1	None	x	5555556;1.6667e7;50000000;1.5000e8;4.5000e8	0.00151;0.00151;0.00151;.001511;.001511	450000000	5555556	450000000	-8.65321	0.001511	654.08;1962.2;5886.7;17660;52980	-2.816e-7;-2.816e-7;.5008;.8336;.9445	52980	5663	5880.4	-3.76941	0.9445	5556210.08;16668962.2;50005886.7;150017660;450052980	0.00151;0.00151;.5008;.8336;.9445	50000000	-7.69897	1	1.111	0	-0.0457141	0	0.9445	None	x	5.5556e7;1.6667e8;5.0000e8;1.5000e9;4.5000e9	.001511;.001511;.001511;.001511;.001511	4500000000	55556000	4500000000	-9.65321	0.001511
DHORD2_DHDPRy	Enzym	combo	x	DHORD2	3	DNA-Pyrimid	DHDPRy	2	Amino-Lys	x	0.00151058	1	0	1	None	x	5555556;1.6667e7;50000000;1.5000e8;4.5000e8	0.00151;0.00151;0.00151;.001511;.001511	450000000	5555556	450000000	-8.65321	0.001511	654.08;1962.2;5886.7;17660;52980	-2.816e-7;-2.816e-7;.5008;.8336;.9445	52980	5663	5880.4	-3.76941	0.9445	5556210.08;16668962.2;50005886.7;150017660;450052980	0.00151;0.00151;.5008;.8336;.9445	50000000	-7.69897	1	1.111	0	-0.0457141	0	0.9445	None	x	5.5556e7;1.6667e8;5.0000e8;1.5000e9;4.5000e9	.001511;.001511;.001511;.001511;.001511	4500000000	55556000	4500000000	-9.65321	0.001511
DHORD2_THDPS	Enzym	combo	x	DHORD2	3	DNA-Pyrimid	THDPS	3	Amino-Lys	x	0.00151058	1	0	1	None	x	5555556;1.6667e7;50000000;1.5000e8;4.5000e8	0.00151;0.00151;0.00151;.001511;.001511	450000000	5555556	450000000	-8.65321	0.001511	654.08;1962.2;5886.7;17660;52980	-2.816e-7;-2.816e-7;.5008;.8336;.9445	52980	5663	5880.4	-3.76941	0.9445	5556210.08;16668962.2;50005886.7;150017660;450052980	0.00151;0.00151;.5008;.8336;.9445	50000000	-7.69897	1	1.111	0	-0.0457141	0	0.9445	None	x	5.5556e7;1.6667e8;5.0000e8;1.5000e9;4.5000e9	.001511;.001511;.001511;.001511;.001511	4500000000	55556000	4500000000	-9.65321	0.001511
DHORD2_SDPTA	Enzym	combo	x	DHORD2	3	DNA-Pyrimid	SDPTA	4	Amino-Lys	x	0.00151058	1	0	1	None	x	5555556;1.6667e7;50000000;1.5000e8;4.5000e8	0.00151;0.00151;0.00151;.001511;.001511	450000000	5555556	450000000	-8.65321	0.001511	654.08;1962.2;5886.7;17660;52980	-2.816e-7;-2.816e-7;.5008;.8336;.9445	52980	5663	5880.4	-3.76941	0.9445	5556210.08;16668962.2;50005886.7;150017660;450052980	0.00151;0.00151;.5008;.8336;.9445	50000000	-7.69897	1	1.111	0	-0.0457141	0	0.9445	None	x	5.5556e7;1.6667e8;5.0000e8;1.5000e9;4.5000e9	.001511;.001511;.001511;.001511;.001511	4500000000	55556000	4500000000	-9.65321	0.001511
DHORD2_DAPE	Enzym	combo	x	DHORD2	3	DNA-Pyrimid	DAPE	5	Amino-Lys	x	0.00151058	1	0	1	None	x	5555556;1.6667e7;50000000;1.5000e8;4.5000e8	0.00151;0.00151;0.00151;.001511;.001511	450000000	5555556	450000000	-8.65321	0.001511	654.08;1962.2;5886.7;17660;52980	-2.816e-7;-2.816e-7;.5008;.8336;.9445	52980	5663	5880.4	-3.76941	0.9445	5556210.08;16668962.2;50005886.7;150017660;450052980	0.00151;0.00151;.5008;.8336;.9445	50000000	-7.69897	1	1.111	0	-0.0457141	0	0.9445	None	x	5.5556e7;1.6667e8;5.0000e8;1.5000e9;4.5000e9	.001511;.001511;.001511;.001511;.001511	4500000000	55556000	4500000000	-9.65321	0.001511
DHORD2_PGCD	Enzym	combo	x	DHORD2	3	DNA-Pyrimid	PGCD	1	Amino-SerGly	x	0.00151058	0.0854379	0.00123132	0.0866692	None	x	5555556;1.6667e7;50000000;1.5000e8;4.5000e8	0.00151;0.00151;0.00151;.001511;.001511	450000000	5555556	450000000	-8.65321	0.001511	111.11;333.33;1000;3000;9000	-2.816e-7;-2.816e-7;.03279;.06776;.07942	9000	1395.8	9000	-3.95424	0.07942	5555667.11;16667333.33;50001000;150003000;450009000	0.00151;0.00151;.03412;.06905;.08069	450000000	-8.65321	1	2	0	-0.30103	0.00133	0.08069	None	x	5.5556e7;1.6667e8;5.0000e8;1.5000e9;4.5000e9	.001511;.001511;.001511;.001511;.001511	4500000000	55556000	4500000000	-9.65321	0.001511
DHORD2_PSERT	Enzym	combo	x	DHORD2	3	DNA-Pyrimid	PSERT	2	Amino-SerGly	x	0.00151058	0.0854379	0.00123132	0.0866692	None	x	5555556;1.6667e7;50000000;1.5000e8;4.5000e8	0.00151;0.00151;0.00151;.001511;.001511	450000000	5555556	450000000	-8.65321	0.001511	111.11;333.33;1000;3000;9000	-2.816e-7;-2.816e-7;.03279;.06776;.07942	9000	1395.8	9000	-3.95424	0.07942	5555667.11;16667333.33;50001000;150003000;450009000	0.00151;0.00151;.03412;.06905;.08069	450000000	-8.65321	1	2	0	-0.30103	0.00133	0.08069	None	x	5.5556e7;1.6667e8;5.0000e8;1.5000e9;4.5000e9	.001511;.001511;.001511;.001511;.001511	4500000000	55556000	4500000000	-9.65321	0.001511
DHORD2_PSP-L	Enzym	combo	x	DHORD2	3	DNA-Pyrimid	PSP-L	3	Amino-SerGly	x	0.00151058	0.0854379	0.00123132	0.0866692	None	x	5555556;1.6667e7;50000000;1.5000e8;4.5000e8	0.00151;0.00151;0.00151;.001511;.001511	450000000	5555556	450000000	-8.65321	0.001511	111.11;333.33;1000;3000;9000	-2.816e-7;-2.816e-7;.03279;.06776;.07942	9000	1395.8	9000	-3.95424	0.07942	5555667.11;16667333.33;50001000;150003000;450009000	0.00151;0.00151;.03412;.06905;.08069	450000000	-8.65321	1	2	0	-0.30103	0.00133	0.08069	None	x	5.5556e7;1.6667e8;5.0000e8;1.5000e9;4.5000e9	.001511;.001511;.001511;.001511;.001511	4500000000	55556000	4500000000	-9.65321	0.001511
DHORD2_GHMT2r	Enzym	combo	x	DHORD2	3	DNA-Pyrimid	GHMT2r	4	Amino-SerGly	x	0.00151058	0.0553393	0.00134838	0.0566876	None	x	5555556;1.6667e7;50000000;1.5000e8;4.5000e8	0.00151;0.00151;0.00151;.001511;.001511	450000000	5555556	450000000	-8.65321	0.001511	236.11;708.33;2125;6375;19125	-2.816e-7;-2.816e-7;.02984;.04684;.05251	19125	1954.8	19125	-4.2816	0.05251	5555792.11;16667708.33;50002125;150006375;450019125	0.00151;0.00151;.03123;0.0482;.05386	450000000	-8.65321	1	2	0	-0.30103	0.00139	0.05386	None	x	5.5556e7;1.6667e8;5.0000e8;1.5000e9;4.5000e9	.001511;.001511;.001511;.001511;.001511	4500000000	55556000	4500000000	-9.65321	0.001511
DHORD2_GLYCL	Enzym	combo	x	DHORD2	3	DNA-Pyrimid	GLYCL	5	Amino-SerGly	x	0.00151058	0.00259112	0.00150304	0.00409416	None	x	5555556;1.6667e7;50000000;1.5000e8;4.5000e8	0.00151;0.00151;0.00151;.001511;.001511	450000000	5555556	450000000	-8.65321	0.001511	5555556;1.6667e7;50000000;1.5000e8;4.5000e8	.002582;.002588;0.00259;.002591;.002591	450000000	5555556	450000000	-8.65321	0.002591	11111112;33334000;100000000;300000000;900000000	.004084;.004091;.004093;.004094;.004094	900000000	-8.95424	1	2	0	-0.30103	0.001503	0.004094	None	x	5.5556e7;1.6667e8;5.0000e8;1.5000e9;4.5000e9	.001511;.001511;.001511;.001511;.001511	4500000000	55556000	4500000000	-9.65321	0.001511
DHORD2_THRS	Enzym	combo	x	DHORD2	3	DNA-Pyrimid	THRS	0	Amino-Thr	x	0.00151058	1	0	1	None	x	5555556;1.6667e7;50000000;1.5000e8;4.5000e8	0.00151;0.00151;0.00151;.001511;.001511	450000000	5555556	450000000	-8.65321	0.001511	440.85;1322.6;3967.7;11903;35709	-2.816e-7;-2.816e-7;.4951;.8317;.9439	35709	3844	4083.2	-3.611	0.9439	5555996.85;16668322.6;50003967.7;150011903;450035709	0.00151;0.00151;.4951;.8317;.9439	51500000	-7.71181	1	1.1143	0	-0.0470021	0	0.9439	None	x	5.5556e7;1.6667e8;5.0000e8;1.5000e9;4.5000e9	.001511;.001511;.001511;.001511;.001511	4500000000	55556000	4500000000	-9.65321	0.001511
DHORD2_PSCVT	Enzym	combo	x	DHORD2	3	DNA-Pyrimid	PSCVT	1	Amino-TrpTyrPhe	x	0.00151058	1	0	1	None	x	5555556;1.6667e7;50000000;1.5000e8;4.5000e8	0.00151;0.00151;0.00151;.001511;.001511	450000000	5555556	450000000	-8.65321	0.001511	654.08;1962.2;5886.7;17660;52980	-2.816e-7;-2.816e-7;.5018;.8339;.9446	52980	5656	5872.6	-3.76883	0.9446	5556210.08;16668962.2;50005886.7;150017660;450052980	0.00151;0.00151;.5018;.8339;.9446	49900000	-7.6981	1	1.1108	0	-0.0456359	0	0.9446	None	x	5.5556e7;1.6667e8;5.0000e8;1.5000e9;4.5000e9	.001511;.001511;.001511;.001511;.001511	4500000000	55556000	4500000000	-9.65321	0.001511
DHORD2_CHORM	Enzym	combo	x	DHORD2	3	DNA-Pyrimid	CHORM	2	Amino-TrpTyrPhe	x	0.00151058	1	0	1	None	x	5555556;1.6667e7;50000000;1.5000e8;4.5000e8	0.00151;0.00151;0.00151;.001511;.001511	450000000	5555556	450000000	-8.65321	0.001511	782.99;2349.0;7046.9;21141;63422	-2.816e-7;-2.816e-7;.5073;.8358;.9453	63422	6726	6979.3	-3.84381	0.9453	5556338.99;16669349;50007046.9;150021141;450063422	0.00151;0.00151;.5073;.8358;.9453	49500000	-7.69461	1	1.11	0	-0.045323	0	0.9453	None	x	5.5556e7;1.6667e8;5.0000e8;1.5000e9;4.5000e9	.001511;.001511;.001511;.001511;.001511	4500000000	55556000	4500000000	-9.65321	0.001511
DHORD2_TRPS1	Enzym	combo	x	DHORD2	3	DNA-Pyrimid	TRPS1	3	Amino-TrpTyrPhe	x	0.00151058	-2.8156e-07	-4.708e-14	0.00151058	None	x	5555556;1.6667e7;50000000;1.5000e8;4.5000e8	0.00151;0.00151;0.00151;.001511;.001511	450000000	5555556	450000000	-8.65321	0.001511	5555556;1.6667e7;50000000;1.5000e8;4.5000e8	-2.816e-7;-2.816e-7;-2.816e-7;-2.816e-7;-2.816e-7	450000000	5555556	450000000	-8.65321	0	11111112;33334000;100000000;300000000;900000000	0.00151;0.00151;0.00151;.001511;.001511	900000000	-8.95424	1	2	0	-0.30103	0	0.001511	None	x	5.5556e7;1.6667e8;5.0000e8;1.5000e9;4.5000e9	.001511;.001511;.001511;.001511;.001511	4500000000	55556000	4500000000	-9.65321	0.001511
DHORD2_TRPS3	Enzym	combo	x	DHORD2	3	DNA-Pyrimid	TRPS3	3	Amino-TrpTyrPhe	x	0.00151058	-2.8156e-07	-6.10991e-15	0.00151058	None	x	5555556;1.6667e7;50000000;1.5000e8;4.5000e8	0.00151;0.00151;0.00151;.001511;.001511	450000000	5555556	450000000	-8.65321	0.001511	5555556;1.6667e7;50000000;1.5000e8;4.5000e8	-2.816e-7;-2.816e-7;-2.816e-7;-2.816e-7;-2.816e-7	450000000	5555556	450000000	-8.65321	0	11111112;33334000;100000000;300000000;900000000	0.00151;0.00151;0.00151;.001511;.001511	900000000	-8.95424	1	2	0	-0.30103	0	0.001511	None	x	5.5556e7;1.6667e8;5.0000e8;1.5000e9;4.5000e9	.001511;.001511;.001511;.001511;.001511	4500000000	55556000	4500000000	-9.65321	0.001511
DHORD2_DHPS2	Enzym	combo	x	DHORD2	3	DNA-Pyrimid	DHPS2	1	Cofac-Folate	x	0.00151058	1	0	1	None	x	5555556;1.6667e7;50000000;1.5000e8;4.5000e8	0.00151;0.00151;0.00151;.001511;.001511	450000000	5555556	450000000	-8.65321	0.001511	361111;1083333;3250000;9750000;29250000	-2.816e-7;-2.816e-7;.4986;.8329;.9443	29250000	3135062	3277221	-6.51551	0.9443	5916667;17750333;53250000;159750000;479250000	0.00151;0.00151;.4986;.8329;.9443	53700000	-7.72997	1	1.112	0	-0.0461048	0	0.9443	None	x	5.5556e7;1.6667e8;5.0000e8;1.5000e9;4.5000e9	.001511;.001511;.001511;.001511;.001511	4500000000	55556000	4500000000	-9.65321	0.001511
DHORD2_DHFS	Enzym	combo	x	DHORD2	3	DNA-Pyrimid	DHFS	2	Cofac-Folate	x	0.00151058	1	0	1	None	x	5555556;1.6667e7;50000000;1.5000e8;4.5000e8	0.00151;0.00151;0.00151;.001511;.001511	450000000	5555556	450000000	-8.65321	0.001511	361111;1083333;3250000;9750000;29250000	-2.816e-7;-2.816e-7;.4986;.8329;.9443	29250000	3135062	3277221	-6.51551	0.9443	5916667;17750333;53250000;159750000;479250000	0.00151;0.00151;.4986;.8329;.9443	53700000	-7.72997	1	1.112	0	-0.0461048	0	0.9443	None	x	5.5556e7;1.6667e8;5.0000e8;1.5000e9;4.5000e9	.001511;.001511;.001511;.001511;.001511	4500000000	55556000	4500000000	-9.65321	0.001511
DHORD2_DHFR	Enzym	combo	x	DHORD2	3	DNA-Pyrimid	DHFR	3	Cofac-Folate	x	0.00151058	1	0	1	None	x	5555556;1.6667e7;50000000;1.5000e8;4.5000e8	0.00151;0.00151;0.00151;.001511;.001511	450000000	5555556	450000000	-8.65321	0.001511	8930.9;26793;80378;241135;723406	-2.816e-7;-2.816e-7;.4946;.8315;.9438	723406	77919	82955	-4.91884	0.9438	5564486.9;16693793;50080378;150241135;450723406	0.00151;0.00151;.4946;.8315;.9438	51700000	-7.71349	1	1.1147	0	-0.047158	0	0.9438	None	x	5.5556e7;1.6667e8;5.0000e8;1.5000e9;4.5000e9	.001511;.001511;.001511;.001511;.001511	4500000000	55556000	4500000000	-9.65321	0.001511
DHORD2_GARFT	Enzym	combo	x	DHORD2	3	DNA-Pyrimid	GARFT	1	DNA-Purine	x	0.00151058	0.00405517	0.00149864	0.00555381	None	x	5555556;1.6667e7;50000000;1.5000e8;4.5000e8	0.00151;0.00151;0.00151;.001511;.001511	450000000	5555556	450000000	-8.65321	0.001511	5555556;1.6667e7;50000000;1.5000e8;4.5000e8	.004053;.004055;.004055;.004055;.004055	450000000	5555556	450000000	-8.65321	0.004055	11111112;33334000;100000000;300000000;900000000	.005551;.005553;.005554;.005554;.005554	900000000	-8.95424	1	2	0	-0.30103	0.001499	0.005554	None	x	5.5556e7;1.6667e8;5.0000e8;1.5000e9;4.5000e9	.001511;.001511;.001511;.001511;.001511	4500000000	55556000	4500000000	-9.65321	0.001511
DHORD2_GART	Enzym	combo	x	DHORD2	3	DNA-Pyrimid	GART	1	DNA-Purine	x	0.00151058	-2.8156e-07	2.22001e-14	0.00151058	None	x	5555556;1.6667e7;50000000;1.5000e8;4.5000e8	0.00151;0.00151;0.00151;.001511;.001511	450000000	5555556	450000000	-8.65321	0.001511	5555556;1.6667e7;50000000;1.5000e8;4.5000e8	-2.816e-7;-2.816e-7;-2.816e-7;-2.816e-7;-2.816e-7	450000000	5555556	450000000	-8.65321	0	11111112;33334000;100000000;300000000;900000000	0.00151;0.00151;0.00151;.001511;.001511	900000000	-8.95424	1	2	0	-0.30103	0	0.001511	None	x	5.5556e7;1.6667e8;5.0000e8;1.5000e9;4.5000e9	.001511;.001511;.001511;.001511;.001511	4500000000	55556000	4500000000	-9.65321	0.001511
DHORD2_IMPD	Enzym	combo	x	DHORD2	3	DNA-Pyrimid	IMPD	2	DNA-Purine	x	0.00151058	0.00222006	0.00150416	0.00372422	None	x	5555556;1.6667e7;50000000;1.5000e8;4.5000e8	0.00151;0.00151;0.00151;.001511;.001511	450000000	5555556	450000000	-8.65321	0.001511	5555556;1.6667e7;50000000;1.5000e8;4.5000e8	.002218;.002219;0.00222;0.00222;0.00222	450000000	5555556	450000000	-8.65321	0.00222	11111112;33334000;100000000;300000000;900000000	.003722;.003723;.003724;.003724;.003724	900000000	-8.95424	1	2	0	-0.30103	0.001505	0.003724	None	x	5.5556e7;1.6667e8;5.0000e8;1.5000e9;4.5000e9	.001511;.001511;.001511;.001511;.001511	4500000000	55556000	4500000000	-9.65321	0.001511
DHORD5_ALAR	Enzym	combo	x	DHORD5	3	DNA-Pyrimid	ALAR	0	Amino-Ala	x	-2.8156e-07	1	0	1	None	x	5555556;1.6667e7;50000000;1.5000e8;4.5000e8	-2.816e-7;-2.816e-7;-2.816e-7;-2.816e-7;-2.816e-7	450000000	5555556	450000000	-8.65321	0	5840.7;17522;52567;157700;473099	-2.816e-7;-2.816e-7;.5023;.8341;.9447	473099	50477	52407	-4.71939	0.9447	5561396.7;16684522;50052567;150157700;450473099	-2.816e-7;-2.816e-7;.5023;.8341;.9447	49900000	-7.6981	1	1.1108	0	-0.0456359	0	0.9447	None	x	5.5556e7;1.6667e8;5.0000e8;1.5000e9;4.5000e9	-2.816e-7;-2.816e-7;-2.816e-7;-2.816e-7;-2.816e-7	4500000000	55556000	4500000000	-9.65321	0
DHORD5_GLNS	Enzym	combo	x	DHORD5	3	DNA-Pyrimid	GLNS	1	Amino-GluGln	x	-2.8156e-07	1	-1.90958e-13	1	None	x	5555556;1.6667e7;50000000;1.5000e8;4.5000e8	-2.816e-7;-2.816e-7;-2.816e-7;-2.816e-7;-2.816e-7	450000000	5555556	450000000	-8.65321	0	135.65;406.94;1220.8;3662.5;10987	-2.816e-7;-2.816e-7;.5059;.8353;.9451	10987	1167.1	1211.3	-3.08325	0.9451	5555691.65;16667406.94;50001220.8;150003662.5;450010987	-2.816e-7;-2.816e-7;.5059;.8353;.9451	49600000	-7.69548	1	1.1102	0	-0.0454012	0	0.9451	None	x	5.5556e7;1.6667e8;5.0000e8;1.5000e9;4.5000e9	-2.816e-7;-2.816e-7;-2.816e-7;-2.816e-7;-2.816e-7	4500000000	55556000	4500000000	-9.65321	0
DHORD5_GLUDy	Enzym	combo	x	DHORD5	3	DNA-Pyrimid	GLUDy	2	Amino-GluGln	x	-2.8156e-07	0.0729077	-1.19404e-13	0.0729077	None	x	5555556;1.6667e7;50000000;1.5000e8;4.5000e8	-2.816e-7;-2.816e-7;-2.816e-7;-2.816e-7;-2.816e-7	450000000	5555556	450000000	-8.65321	0	36.111;108.33;325;975;2925	-2.816e-7;-2.816e-7;.04446;.06342;.06975	2925	278.29	2925	-3.46613	0.06975	5555592.111;16667108.33;50000325;150000975;450002925	-2.816e-7;-2.816e-7;.04446;.06342;.06975	450000000	-8.65321	1	2	0	-0.30103	0	0.06975	None	x	5.5556e7;1.6667e8;5.0000e8;1.5000e9;4.5000e9	-2.816e-7;-2.816e-7;-2.816e-7;-2.816e-7;-2.816e-7	4500000000	55556000	4500000000	-9.65321	0
DHORD5_GLUSy	Enzym	combo	x	DHORD5	3	DNA-Pyrimid	GLUSy	2	Amino-GluGln	x	-2.8156e-07	-2.8156e-07	-2.57794e-13	-2.8156e-07	None	x	5555556;1.6667e7;50000000;1.5000e8;4.5000e8	-2.816e-7;-2.816e-7;-2.816e-7;-2.816e-7;-2.816e-7	450000000	5555556	450000000	-8.65321	0	5555556;1.6667e7;50000000;1.5000e8;4.5000e8	-2.816e-7;-2.816e-7;-2.816e-7;-2.816e-7;-2.816e-7	450000000	5555556	450000000	-8.65321	0	11111112;33334000;100000000;300000000;900000000	-2.816e-7;-2.816e-7;-2.816e-7;-2.816e-7;-2.816e-7	900000000	-8.95424	1	2	0	-0.30103	0	0	None	x	5.5556e7;1.6667e8;5.0000e8;1.5000e9;4.5000e9	-2.816e-7;-2.816e-7;-2.816e-7;-2.816e-7;-2.816e-7	4500000000	55556000	4500000000	-9.65321	0
DHORD5_GLUDC	Enzym	combo	x	DHORD5	3	DNA-Pyrimid	GLUDC	3	Amino-GluGln	x	-2.8156e-07	-2.8156e-07	3.01981e-14	-2.8156e-07	None	x	5555556;1.6667e7;50000000;1.5000e8;4.5000e8	-2.816e-7;-2.816e-7;-2.816e-7;-2.816e-7;-2.816e-7	450000000	5555556	450000000	-8.65321	0	5555556;1.6667e7;50000000;1.5000e8;4.5000e8	-2.816e-7;-2.816e-7;-2.816e-7;-2.816e-7;-2.816e-7	450000000	5555556	450000000	-8.65321	0	11111112;33334000;100000000;300000000;900000000	-2.816e-7;-2.816e-7;-2.816e-7;-2.816e-7;-2.816e-7	900000000	-8.95424	1	2	0	-0.30103	0	0	None	x	5.5556e7;1.6667e8;5.0000e8;1.5000e9;4.5000e9	-2.816e-7;-2.816e-7;-2.816e-7;-2.816e-7;-2.816e-7	4500000000	55556000	4500000000	-9.65321	0
DHORD5_DHDPS	Enzym	combo	x	DHORD5	3	DNA-Pyrimid	DHDPS	1	Amino-Lys	x	-2.8156e-07	1	0	1	None	x	5555556;1.6667e7;50000000;1.5000e8;4.5000e8	-2.816e-7;-2.816e-7;-2.816e-7;-2.816e-7;-2.816e-7	450000000	5555556	450000000	-8.65321	0	654.08;1962.2;5886.7;17660;52980	-2.816e-7;-2.816e-7;.5008;.8336;.9445	52980	5663	5880.4	-3.76941	0.9445	5556210.08;16668962.2;50005886.7;150017660;450052980	-2.816e-7;-2.816e-7;.5008;.8336;.9445	50000000	-7.69897	1	1.111	0	-0.0457141	0	0.9445	None	x	5.5556e7;1.6667e8;5.0000e8;1.5000e9;4.5000e9	-2.816e-7;-2.816e-7;-2.816e-7;-2.816e-7;-2.816e-7	4500000000	55556000	4500000000	-9.65321	0
DHORD5_DHDPRy	Enzym	combo	x	DHORD5	3	DNA-Pyrimid	DHDPRy	2	Amino-Lys	x	-2.8156e-07	1	0	1	None	x	5555556;1.6667e7;50000000;1.5000e8;4.5000e8	-2.816e-7;-2.816e-7;-2.816e-7;-2.816e-7;-2.816e-7	450000000	5555556	450000000	-8.65321	0	654.08;1962.2;5886.7;17660;52980	-2.816e-7;-2.816e-7;.5008;.8336;.9445	52980	5663	5880.4	-3.76941	0.9445	5556210.08;16668962.2;50005886.7;150017660;450052980	-2.816e-7;-2.816e-7;.5008;.8336;.9445	50000000	-7.69897	1	1.111	0	-0.0457141	0	0.9445	None	x	5.5556e7;1.6667e8;5.0000e8;1.5000e9;4.5000e9	-2.816e-7;-2.816e-7;-2.816e-7;-2.816e-7;-2.816e-7	4500000000	55556000	4500000000	-9.65321	0
DHORD5_THDPS	Enzym	combo	x	DHORD5	3	DNA-Pyrimid	THDPS	3	Amino-Lys	x	-2.8156e-07	1	0	1	None	x	5555556;1.6667e7;50000000;1.5000e8;4.5000e8	-2.816e-7;-2.816e-7;-2.816e-7;-2.816e-7;-2.816e-7	450000000	5555556	450000000	-8.65321	0	654.08;1962.2;5886.7;17660;52980	-2.816e-7;-2.816e-7;.5008;.8336;.9445	52980	5663	5880.4	-3.76941	0.9445	5556210.08;16668962.2;50005886.7;150017660;450052980	-2.816e-7;-2.816e-7;.5008;.8336;.9445	50000000	-7.69897	1	1.111	0	-0.0457141	0	0.9445	None	x	5.5556e7;1.6667e8;5.0000e8;1.5000e9;4.5000e9	-2.816e-7;-2.816e-7;-2.816e-7;-2.816e-7;-2.816e-7	4500000000	55556000	4500000000	-9.65321	0
DHORD5_SDPTA	Enzym	combo	x	DHORD5	3	DNA-Pyrimid	SDPTA	4	Amino-Lys	x	-2.8156e-07	1	0	1	None	x	5555556;1.6667e7;50000000;1.5000e8;4.5000e8	-2.816e-7;-2.816e-7;-2.816e-7;-2.816e-7;-2.816e-7	450000000	5555556	450000000	-8.65321	0	654.08;1962.2;5886.7;17660;52980	-2.816e-7;-2.816e-7;.5008;.8336;.9445	52980	5663	5880.4	-3.76941	0.9445	5556210.08;16668962.2;50005886.7;150017660;450052980	-2.816e-7;-2.816e-7;.5008;.8336;.9445	50000000	-7.69897	1	1.111	0	-0.0457141	0	0.9445	None	x	5.5556e7;1.6667e8;5.0000e8;1.5000e9;4.5000e9	-2.816e-7;-2.816e-7;-2.816e-7;-2.816e-7;-2.816e-7	4500000000	55556000	4500000000	-9.65321	0
DHORD5_DAPE	Enzym	combo	x	DHORD5	3	DNA-Pyrimid	DAPE	5	Amino-Lys	x	-2.8156e-07	1	0	1	None	x	5555556;1.6667e7;50000000;1.5000e8;4.5000e8	-2.816e-7;-2.816e-7;-2.816e-7;-2.816e-7;-2.816e-7	450000000	5555556	450000000	-8.65321	0	654.08;1962.2;5886.7;17660;52980	-2.816e-7;-2.816e-7;.5008;.8336;.9445	52980	5663	5880.4	-3.76941	0.9445	5556210.08;16668962.2;50005886.7;150017660;450052980	-2.816e-7;-2.816e-7;.5008;.8336;.9445	50000000	-7.69897	1	1.111	0	-0.0457141	0	0.9445	None	x	5.5556e7;1.6667e8;5.0000e8;1.5000e9;4.5000e9	-2.816e-7;-2.816e-7;-2.816e-7;-2.816e-7;-2.816e-7	4500000000	55556000	4500000000	-9.65321	0
DHORD5_PGCD	Enzym	combo	x	DHORD5	3	DNA-Pyrimid	PGCD	1	Amino-SerGly	x	-2.8156e-07	0.0854379	2.24196e-13	0.0854379	None	x	5555556;1.6667e7;50000000;1.5000e8;4.5000e8	-2.816e-7;-2.816e-7;-2.816e-7;-2.816e-7;-2.816e-7	450000000	5555556	450000000	-8.65321	0	111.11;333.33;1000;3000;9000	-2.816e-7;-2.816e-7;.03279;.06776;.07942	9000	1395.8	9000	-3.95424	0.07942	5555667.11;16667333.33;50001000;150003000;450009000	-2.816e-7;-2.816e-7;.03279;.06776;.07942	450000000	-8.65321	1	2	0	-0.30103	0	0.07942	None	x	5.5556e7;1.6667e8;5.0000e8;1.5000e9;4.5000e9	-2.816e-7;-2.816e-7;-2.816e-7;-2.816e-7;-2.816e-7	4500000000	55556000	4500000000	-9.65321	0
DHORD5_PSERT	Enzym	combo	x	DHORD5	3	DNA-Pyrimid	PSERT	2	Amino-SerGly	x	-2.8156e-07	0.0854379	1.905e-13	0.0854379	None	x	5555556;1.6667e7;50000000;1.5000e8;4.5000e8	-2.816e-7;-2.816e-7;-2.816e-7;-2.816e-7;-2.816e-7	450000000	5555556	450000000	-8.65321	0	111.11;333.33;1000;3000;9000	-2.816e-7;-2.816e-7;.03279;.06776;.07942	9000	1395.8	9000	-3.95424	0.07942	5555667.11;16667333.33;50001000;150003000;450009000	-2.816e-7;-2.816e-7;.03279;.06776;.07942	450000000	-8.65321	1	2	0	-0.30103	0	0.07942	None	x	5.5556e7;1.6667e8;5.0000e8;1.5000e9;4.5000e9	-2.816e-7;-2.816e-7;-2.816e-7;-2.816e-7;-2.816e-7	4500000000	55556000	4500000000	-9.65321	0
DHORD5_PSP-L	Enzym	combo	x	DHORD5	3	DNA-Pyrimid	PSP-L	3	Amino-SerGly	x	-2.8156e-07	0.0854379	1.39999e-13	0.0854379	None	x	5555556;1.6667e7;50000000;1.5000e8;4.5000e8	-2.816e-7;-2.816e-7;-2.816e-7;-2.816e-7;-2.816e-7	450000000	5555556	450000000	-8.65321	0	111.11;333.33;1000;3000;9000	-2.816e-7;-2.816e-7;.03279;.06776;.07942	9000	1395.8	9000	-3.95424	0.07942	5555667.11;16667333.33;50001000;150003000;450009000	-2.816e-7;-2.816e-7;.03279;.06776;.07942	450000000	-8.65321	1	2	0	-0.30103	0	0.07942	None	x	5.5556e7;1.6667e8;5.0000e8;1.5000e9;4.5000e9	-2.816e-7;-2.816e-7;-2.816e-7;-2.816e-7;-2.816e-7	4500000000	55556000	4500000000	-9.65321	0
DHORD5_GHMT2r	Enzym	combo	x	DHORD5	3	DNA-Pyrimid	GHMT2r	4	Amino-SerGly	x	-2.8156e-07	0.0553393	-1.06901e-13	0.0553393	None	x	5555556;1.6667e7;50000000;1.5000e8;4.5000e8	-2.816e-7;-2.816e-7;-2.816e-7;-2.816e-7;-2.816e-7	450000000	5555556	450000000	-8.65321	0	236.11;708.33;2125;6375;19125	-2.816e-7;-2.816e-7;.02984;.04684;.05251	19125	1954.8	19125	-4.2816	0.05251	5555792.11;16667708.33;50002125;150006375;450019125	-2.816e-7;-2.816e-7;.02984;.04684;.05251	450000000	-8.65321	1	2	0	-0.30103	0	0.05251	None	x	5.5556e7;1.6667e8;5.0000e8;1.5000e9;4.5000e9	-2.816e-7;-2.816e-7;-2.816e-7;-2.816e-7;-2.816e-7	4500000000	55556000	4500000000	-9.65321	0
DHORD5_GLYCL	Enzym	combo	x	DHORD5	3	DNA-Pyrimid	GLYCL	5	Amino-SerGly	x	-2.8156e-07	0.00259112	1.0058e-13	0.00259112	None	x	5555556;1.6667e7;50000000;1.5000e8;4.5000e8	-2.816e-7;-2.816e-7;-2.816e-7;-2.816e-7;-2.816e-7	450000000	5555556	450000000	-8.65321	0	5555556;1.6667e7;50000000;1.5000e8;4.5000e8	.002582;.002588;0.00259;.002591;.002591	450000000	5555556	450000000	-8.65321	0.002591	11111112;33334000;100000000;300000000;900000000	.002582;.002588;0.00259;.002591;.002591	900000000	-8.95424	1	2	0	-0.30103	0	0.002591	None	x	5.5556e7;1.6667e8;5.0000e8;1.5000e9;4.5000e9	-2.816e-7;-2.816e-7;-2.816e-7;-2.816e-7;-2.816e-7	4500000000	55556000	4500000000	-9.65321	0
DHORD5_THRS	Enzym	combo	x	DHORD5	3	DNA-Pyrimid	THRS	0	Amino-Thr	x	-2.8156e-07	1	0	1	None	x	5555556;1.6667e7;50000000;1.5000e8;4.5000e8	-2.816e-7;-2.816e-7;-2.816e-7;-2.816e-7;-2.816e-7	450000000	5555556	450000000	-8.65321	0	440.85;1322.6;3967.7;11903;35709	-2.816e-7;-2.816e-7;.4951;.8317;.9439	35709	3844	4083.2	-3.611	0.9439	5555996.85;16668322.6;50003967.7;150011903;450035709	-2.816e-7;-2.816e-7;.4951;.8317;.9439	51500000	-7.71181	1	1.1143	0	-0.0470021	0	0.9439	None	x	5.5556e7;1.6667e8;5.0000e8;1.5000e9;4.5000e9	-2.816e-7;-2.816e-7;-2.816e-7;-2.816e-7;-2.816e-7	4500000000	55556000	4500000000	-9.65321	0
DHORD5_PSCVT	Enzym	combo	x	DHORD5	3	DNA-Pyrimid	PSCVT	1	Amino-TrpTyrPhe	x	-2.8156e-07	1	0	1	None	x	5555556;1.6667e7;50000000;1.5000e8;4.5000e8	-2.816e-7;-2.816e-7;-2.816e-7;-2.816e-7;-2.816e-7	450000000	5555556	450000000	-8.65321	0	654.08;1962.2;5886.7;17660;52980	-2.816e-7;-2.816e-7;.5018;.8339;.9446	52980	5656	5872.6	-3.76883	0.9446	5556210.08;16668962.2;50005886.7;150017660;450052980	-2.816e-7;-2.816e-7;.5018;.8339;.9446	49900000	-7.6981	1	1.1108	0	-0.0456359	0	0.9446	None	x	5.5556e7;1.6667e8;5.0000e8;1.5000e9;4.5000e9	-2.816e-7;-2.816e-7;-2.816e-7;-2.816e-7;-2.816e-7	4500000000	55556000	4500000000	-9.65321	0
DHORD5_CHORM	Enzym	combo	x	DHORD5	3	DNA-Pyrimid	CHORM	2	Amino-TrpTyrPhe	x	-2.8156e-07	1	0	1	None	x	5555556;1.6667e7;50000000;1.5000e8;4.5000e8	-2.816e-7;-2.816e-7;-2.816e-7;-2.816e-7;-2.816e-7	450000000	5555556	450000000	-8.65321	0	782.99;2349.0;7046.9;21141;63422	-2.816e-7;-2.816e-7;.5073;.8358;.9453	63422	6726	6979.3	-3.84381	0.9453	5556338.99;16669349;50007046.9;150021141;450063422	-2.816e-7;-2.816e-7;.5073;.8358;.9453	49500000	-7.69461	1	1.11	0	-0.045323	0	0.9453	None	x	5.5556e7;1.6667e8;5.0000e8;1.5000e9;4.5000e9	-2.816e-7;-2.816e-7;-2.816e-7;-2.816e-7;-2.816e-7	4500000000	55556000	4500000000	-9.65321	0
DHORD5_TRPS1	Enzym	combo	x	DHORD5	3	DNA-Pyrimid	TRPS1	3	Amino-TrpTyrPhe	x	-2.8156e-07	-2.8156e-07	1.35447e-14	-2.8156e-07	None	x	5555556;1.6667e7;50000000;1.5000e8;4.5000e8	-2.816e-7;-2.816e-7;-2.816e-7;-2.816e-7;-2.816e-7	450000000	5555556	450000000	-8.65321	0	5555556;1.6667e7;50000000;1.5000e8;4.5000e8	-2.816e-7;-2.816e-7;-2.816e-7;-2.816e-7;-2.816e-7	450000000	5555556	450000000	-8.65321	0	11111112;33334000;100000000;300000000;900000000	-2.816e-7;-2.816e-7;-2.816e-7;-2.816e-7;-2.816e-7	900000000	-8.95424	1	2	0	-0.30103	0	0	None	x	5.5556e7;1.6667e8;5.0000e8;1.5000e9;4.5000e9	-2.816e-7;-2.816e-7;-2.816e-7;-2.816e-7;-2.816e-7	4500000000	55556000	4500000000	-9.65321	0
DHORD5_TRPS3	Enzym	combo	x	DHORD5	3	DNA-Pyrimid	TRPS3	3	Amino-TrpTyrPhe	x	-2.8156e-07	-2.8156e-07	1.80744e-13	-2.8156e-07	None	x	5555556;1.6667e7;50000000;1.5000e8;4.5000e8	-2.816e-7;-2.816e-7;-2.816e-7;-2.816e-7;-2.816e-7	450000000	5555556	450000000	-8.65321	0	5555556;1.6667e7;50000000;1.5000e8;4.5000e8	-2.816e-7;-2.816e-7;-2.816e-7;-2.816e-7;-2.816e-7	450000000	5555556	450000000	-8.65321	0	11111112;33334000;100000000;300000000;900000000	-2.816e-7;-2.816e-7;-2.816e-7;-2.816e-7;-2.816e-7	900000000	-8.95424	1	2	0	-0.30103	0	0	None	x	5.5556e7;1.6667e8;5.0000e8;1.5000e9;4.5000e9	-2.816e-7;-2.816e-7;-2.816e-7;-2.816e-7;-2.816e-7	4500000000	55556000	4500000000	-9.65321	0
DHORD5_DHPS2	Enzym	combo	x	DHORD5	3	DNA-Pyrimid	DHPS2	1	Cofac-Folate	x	-2.8156e-07	1	0	1	None	x	5555556;1.6667e7;50000000;1.5000e8;4.5000e8	-2.816e-7;-2.816e-7;-2.816e-7;-2.816e-7;-2.816e-7	450000000	5555556	450000000	-8.65321	0	361111;1083333;3250000;9750000;29250000	-2.816e-7;-2.816e-7;.4986;.8329;.9443	29250000	3135062	3277221	-6.51551	0.9443	5916667;17750333;53250000;159750000;479250000	-2.816e-7;-2.816e-7;.4986;.8329;.9443	53700000	-7.72997	1	1.112	0	-0.0461048	0	0.9443	None	x	5.5556e7;1.6667e8;5.0000e8;1.5000e9;4.5000e9	-2.816e-7;-2.816e-7;-2.816e-7;-2.816e-7;-2.816e-7	4500000000	55556000	4500000000	-9.65321	0
DHORD5_DHFS	Enzym	combo	x	DHORD5	3	DNA-Pyrimid	DHFS	2	Cofac-Folate	x	-2.8156e-07	1	0	1	None	x	5555556;1.6667e7;50000000;1.5000e8;4.5000e8	-2.816e-7;-2.816e-7;-2.816e-7;-2.816e-7;-2.816e-7	450000000	5555556	450000000	-8.65321	0	361111;1083333;3250000;9750000;29250000	-2.816e-7;-2.816e-7;.4986;.8329;.9443	29250000	3135062	3277221	-6.51551	0.9443	5916667;17750333;53250000;159750000;479250000	-2.816e-7;-2.816e-7;.4986;.8329;.9443	53700000	-7.72997	1	1.112	0	-0.0461048	0	0.9443	None	x	5.5556e7;1.6667e8;5.0000e8;1.5000e9;4.5000e9	-2.816e-7;-2.816e-7;-2.816e-7;-2.816e-7;-2.816e-7	4500000000	55556000	4500000000	-9.65321	0
DHORD5_DHFR	Enzym	combo	x	DHORD5	3	DNA-Pyrimid	DHFR	3	Cofac-Folate	x	-2.8156e-07	1	0	1	None	x	5555556;1.6667e7;50000000;1.5000e8;4.5000e8	-2.816e-7;-2.816e-7;-2.816e-7;-2.816e-7;-2.816e-7	450000000	5555556	450000000	-8.65321	0	8930.9;26793;80378;241135;723406	-2.816e-7;-2.816e-7;.4946;.8315;.9438	723406	77919	82955	-4.91884	0.9438	5564486.9;16693793;50080378;150241135;450723406	-2.816e-7;-2.816e-7;.4946;.8315;.9438	51700000	-7.71349	1	1.1147	0	-0.047158	0	0.9438	None	x	5.5556e7;1.6667e8;5.0000e8;1.5000e9;4.5000e9	-2.816e-7;-2.816e-7;-2.816e-7;-2.816e-7;-2.816e-7	4500000000	55556000	4500000000	-9.65321	0
DHORD5_GARFT	Enzym	combo	x	DHORD5	3	DNA-Pyrimid	GARFT	1	DNA-Purine	x	-2.8156e-07	0.00405517	0	0.00405517	None	x	5555556;1.6667e7;50000000;1.5000e8;4.5000e8	-2.816e-7;-2.816e-7;-2.816e-7;-2.816e-7;-2.816e-7	450000000	5555556	450000000	-8.65321	0	5555556;1.6667e7;50000000;1.5000e8;4.5000e8	.004053;.004055;.004055;.004055;.004055	450000000	5555556	450000000	-8.65321	0.004055	11111112;33334000;100000000;300000000;900000000	.004053;.004055;.004055;.004055;.004055	900000000	-8.95424	1	2	0	-0.30103	0	0.004055	None	x	5.5556e7;1.6667e8;5.0000e8;1.5000e9;4.5000e9	-2.816e-7;-2.816e-7;-2.816e-7;-2.816e-7;-2.816e-7	4500000000	55556000	4500000000	-9.65321	0
DHORD5_GART	Enzym	combo	x	DHORD5	3	DNA-Pyrimid	GART	1	DNA-Purine	x	-2.8156e-07	-2.8156e-07	1.21458e-13	-2.8156e-07	None	x	5555556;1.6667e7;50000000;1.5000e8;4.5000e8	-2.816e-7;-2.816e-7;-2.816e-7;-2.816e-7;-2.816e-7	450000000	5555556	450000000	-8.65321	0	5555556;1.6667e7;50000000;1.5000e8;4.5000e8	-2.816e-7;-2.816e-7;-2.816e-7;-2.816e-7;-2.816e-7	450000000	5555556	450000000	-8.65321	0	11111112;33334000;100000000;300000000;900000000	-2.816e-7;-2.816e-7;-2.816e-7;-2.816e-7;-2.816e-7	900000000	-8.95424	1	2	0	-0.30103	0	0	None	x	5.5556e7;1.6667e8;5.0000e8;1.5000e9;4.5000e9	-2.816e-7;-2.816e-7;-2.816e-7;-2.816e-7;-2.816e-7	4500000000	55556000	4500000000	-9.65321	0
DHORD5_IMPD	Enzym	combo	x	DHORD5	3	DNA-Pyrimid	IMPD	2	DNA-Purine	x	-2.8156e-07	0.00222006	-1.832e-14	0.00222006	None	x	5555556;1.6667e7;50000000;1.5000e8;4.5000e8	-2.816e-7;-2.816e-7;-2.816e-7;-2.816e-7;-2.816e-7	450000000	5555556	450000000	-8.65321	0	5555556;1.6667e7;50000000;1.5000e8;4.5000e8	.002218;.002219;0.00222;0.00222;0.00222	450000000	5555556	450000000	-8.65321	0.00222	11111112;33334000;100000000;300000000;900000000	.002218;.002219;0.00222;0.00222;0.00222	900000000	-8.95424	1	2	0	-0.30103	0	0.00222	None	x	5.5556e7;1.6667e8;5.0000e8;1.5000e9;4.5000e9	-2.816e-7;-2.816e-7;-2.816e-7;-2.816e-7;-2.816e-7	4500000000	55556000	4500000000	-9.65321	0
DHORD5_DHORD2	Enzym	combo	x	DHORD5	3	DNA-Pyrimid	DHORD2	3	DNA-Pyrimid	x	-2.8156e-07	0.00151058	0.998489	1	SL	x	5555556;1.6667e7;50000000;1.5000e8;4.5000e8	-2.816e-7;-2.816e-7;-2.816e-7;-2.816e-7;-2.816e-7	450000000	5555556	450000000	-8.65321	0	5555556;1.6667e7;50000000;1.5000e8;4.5000e8	0.00151;0.00151;0.00151;.001511;.001511	450000000	5555556	450000000	-8.65321	0.001511	11111112;33334000;100000000;300000000;900000000	.9988;.9996;.9999;1;1	11111112	-7.04576	0.01235	0.02469	1.90833	1.60748	0.9985	1	SL	x	5.5556e7;1.6667e8;5.0000e8;1.5000e9;4.5000e9	-2.816e-7;-2.816e-7;-2.816e-7;-2.816e-7;-2.816e-7	4500000000	55556000	4500000000	-9.65321	0
PGI_ALAR	Enzym	combo	x	PGI	2	Energy1-Glycolysis	ALAR	0	Amino-Ala	x	0.0226901	1	0	1	None	x	111.11;333.33;1000;3000;9000	-2.816e-7;.009985;.01846;.02128;.02222	9000	421.83	9000	-3.95424	0.02222	5840.7;17522;52567;157700;473099	-2.816e-7;-2.816e-7;.5023;.8341;.9447	473099	50477	52407	-4.71939	0.9447	5951.81;17855.33;53567;160700;482099	-2.816e-7;.009985;.5023;.8341;.9447	53400	-4.72754	0.9999	1.1107	4.34316e-05	-0.0455968	0	0.9447	None	x	2.1060;4.3179;10.954;30.861;90.583	.02269;.02269;.02269;.02269;.02269	90.583	2.106	90.583	-1.95705	0.02269
PGI_GLNS	Enzym	combo	x	PGI	2	Energy1-Glycolysis	GLNS	1	Amino-GluGln	x	0.0226901	1	-2.59792e-14	1	None	x	111.11;333.33;1000;3000;9000	-2.816e-7;.009985;.01846;.02128;.02222	9000	421.83	9000	-3.95424	0.02222	135.65;406.94;1220.8;3662.5;10987	-2.816e-7;-2.816e-7;.5059;.8353;.9451	10987	1167.1	1211.3	-3.08325	0.9451	246.76;740.27;2220.8;6662.5;19987	-2.816e-7;.009985;.5059;.8353;.9451	2203.2	-3.34305	0.9998	1.1101	8.68676e-05	-0.0453621	0	0.9451	None	x	2.1060;4.3179;10.954;30.861;90.583	.02269;.02269;.02269;.02269;.02269	90.583	2.106	90.583	-1.95705	0.02269
PGI_GLUDy	Enzym	combo	x	PGI	2	Energy1-Glycolysis	GLUDy	2	Amino-GluGln	x	0.0226901	0.0729077	0.0258825	0.0987903	None	x	111.11;333.33;1000;3000;9000	-2.816e-7;.009985;.01846;.02128;.02222	9000	421.83	9000	-3.95424	0.02222	36.111;108.33;325;975;2925	-2.816e-7;-2.816e-7;.04446;.06342;.06975	2925	278.29	2925	-3.46613	0.06975	147.221;441.66;1325;3975;11925	-2.816e-7;.009985;.06233;.08462;.09407	11925	-4.07646	1	2	0	-0.30103	0.02432	0.09407	None	x	2.1060;4.3179;10.954;30.861;90.583	.02269;.02269;.02269;.02269;.02269	90.583	2.106	90.583	-1.95705	0.02269
PGI_GLUSy	Enzym	combo	x	PGI	2	Energy1-Glycolysis	GLUSy	2	Amino-GluGln	x	0.0226901	-2.8156e-07	0	0.0226901	None	x	111.11;333.33;1000;3000;9000	-2.816e-7;.009985;.01846;.02128;.02222	9000	421.83	9000	-3.95424	0.02222	5555556;1.6667e7;50000000;1.5000e8;4.5000e8	-2.816e-7;-2.816e-7;-2.816e-7;-2.816e-7;-2.816e-7	450000000	5555556	450000000	-8.65321	0	5555667.11;16667333.33;50001000;150003000;450009000	-2.816e-7;.009985;.01846;.02128;.02222	450000000	-8.65321	1	2	0	-0.30103	0	0.02222	None	x	2.1060;4.3179;10.954;30.861;90.583	.02269;.02269;.02269;.02269;.02269	90.583	2.106	90.583	-1.95705	0.02269
PGI_GLUDC	Enzym	combo	x	PGI	2	Energy1-Glycolysis	GLUDC	3	Amino-GluGln	x	0.0226901	-2.8156e-07	-4.54983e-14	0.0226901	None	x	111.11;333.33;1000;3000;9000	-2.816e-7;.009985;.01846;.02128;.02222	9000	421.83	9000	-3.95424	0.02222	5555556;1.6667e7;50000000;1.5000e8;4.5000e8	-2.816e-7;-2.816e-7;-2.816e-7;-2.816e-7;-2.816e-7	450000000	5555556	450000000	-8.65321	0	5555667.11;16667333.33;50001000;150003000;450009000	-2.816e-7;.009985;.01846;.02128;.02222	450000000	-8.65321	1	2	0	-0.30103	0	0.02222	None	x	2.1060;4.3179;10.954;30.861;90.583	.02269;.02269;.02269;.02269;.02269	90.583	2.106	90.583	-1.95705	0.02269
PGI_DHDPS	Enzym	combo	x	PGI	2	Energy1-Glycolysis	DHDPS	1	Amino-Lys	x	0.0226901	1	0	1	None	x	111.11;333.33;1000;3000;9000	-2.816e-7;.009985;.01846;.02128;.02222	9000	421.83	9000	-3.95424	0.02222	654.08;1962.2;5886.7;17660;52980	-2.816e-7;-2.816e-7;.5008;.8336;.9445	52980	5663	5880.4	-3.76941	0.9445	765.19;2295.53;6886.7;20660;61980	-2.816e-7;.009985;.5008;.8336;.9445	6879.2	-3.83754	1	1.111	0	-0.0457141	0	0.9445	None	x	2.1060;4.3179;10.954;30.861;90.583	.02269;.02269;.02269;.02269;.02269	90.583	2.106	90.583	-1.95705	0.02269
PGI_DHDPRy	Enzym	combo	x	PGI	2	Energy1-Glycolysis	DHDPRy	2	Amino-Lys	x	0.0226901	1	0	1	None	x	111.11;333.33;1000;3000;9000	-2.816e-7;.009985;.01846;.02128;.02222	9000	421.83	9000	-3.95424	0.02222	654.08;1962.2;5886.7;17660;52980	-2.816e-7;-2.816e-7;.5008;.8336;.9445	52980	5663	5880.4	-3.76941	0.9445	765.19;2295.53;6886.7;20660;61980	-2.816e-7;.009985;.5008;.8336;.9445	6879.2	-3.83754	1	1.111	0	-0.0457141	0	0.9445	None	x	2.1060;4.3179;10.954;30.861;90.583	.02269;.02269;.02269;.02269;.02269	90.583	2.106	90.583	-1.95705	0.02269
PGI_THDPS	Enzym	combo	x	PGI	2	Energy1-Glycolysis	THDPS	3	Amino-Lys	x	0.0226901	1	0	1	None	x	111.11;333.33;1000;3000;9000	-2.816e-7;.009985;.01846;.02128;.02222	9000	421.83	9000	-3.95424	0.02222	654.08;1962.2;5886.7;17660;52980	-2.816e-7;-2.816e-7;.5008;.8336;.9445	52980	5663	5880.4	-3.76941	0.9445	765.19;2295.53;6886.7;20660;61980	-2.816e-7;.009985;.5008;.8336;.9445	6879.2	-3.83754	1	1.111	0	-0.0457141	0	0.9445	None	x	2.1060;4.3179;10.954;30.861;90.583	.02269;.02269;.02269;.02269;.02269	90.583	2.106	90.583	-1.95705	0.02269
PGI_SDPTA	Enzym	combo	x	PGI	2	Energy1-Glycolysis	SDPTA	4	Amino-Lys	x	0.0226901	1	0	1	None	x	111.11;333.33;1000;3000;9000	-2.816e-7;.009985;.01846;.02128;.02222	9000	421.83	9000	-3.95424	0.02222	654.08;1962.2;5886.7;17660;52980	-2.816e-7;-2.816e-7;.5008;.8336;.9445	52980	5663	5880.4	-3.76941	0.9445	765.19;2295.53;6886.7;20660;61980	-2.816e-7;.009985;.5008;.8336;.9445	6879.2	-3.83754	1	1.111	0	-0.0457141	0	0.9445	None	x	2.1060;4.3179;10.954;30.861;90.583	.02269;.02269;.02269;.02269;.02269	90.583	2.106	90.583	-1.95705	0.02269
PGI_DAPE	Enzym	combo	x	PGI	2	Energy1-Glycolysis	DAPE	5	Amino-Lys	x	0.0226901	1	0	1	None	x	111.11;333.33;1000;3000;9000	-2.816e-7;.009985;.01846;.02128;.02222	9000	421.83	9000	-3.95424	0.02222	654.08;1962.2;5886.7;17660;52980	-2.816e-7;-2.816e-7;.5008;.8336;.9445	52980	5663	5880.4	-3.76941	0.9445	765.19;2295.53;6886.7;20660;61980	-2.816e-7;.009985;.5008;.8336;.9445	6879.2	-3.83754	1	1.111	0	-0.0457141	0	0.9445	None	x	2.1060;4.3179;10.954;30.861;90.583	.02269;.02269;.02269;.02269;.02269	90.583	2.106	90.583	-1.95705	0.02269
PGI_PGCD	Enzym	combo	x	PGI	2	Energy1-Glycolysis	PGCD	1	Amino-SerGly	x	0.0226901	0.0854379	0.0100412	0.095479	None	x	111.11;333.33;1000;3000;9000	-2.816e-7;.009985;.01846;.02128;.02222	9000	421.83	9000	-3.95424	0.02222	111.11;333.33;1000;3000;9000	-2.816e-7;-2.816e-7;.03279;.06776;.07942	9000	1395.8	9000	-3.95424	0.07942	222.22;666.66;2000;6000;18000	-2.816e-7;.009985;.04509;.07856;.08984	18000	-4.25527	1	2	0	-0.30103	0.01602	0.08984	None	x	2.1060;4.3179;10.954;30.861;90.583	.02269;.02269;.02269;.02269;.02269	90.583	2.106	90.583	-1.95705	0.02269
PGI_PSERT	Enzym	combo	x	PGI	2	Energy1-Glycolysis	PSERT	2	Amino-SerGly	x	0.0226901	0.0854379	0.0100412	0.095479	None	x	111.11;333.33;1000;3000;9000	-2.816e-7;.009985;.01846;.02128;.02222	9000	421.83	9000	-3.95424	0.02222	111.11;333.33;1000;3000;9000	-2.816e-7;-2.816e-7;.03279;.06776;.07942	9000	1395.8	9000	-3.95424	0.07942	222.22;666.66;2000;6000;18000	-2.816e-7;.009985;.04509;.07856;.08984	18000	-4.25527	1	2	0	-0.30103	0.01602	0.08984	None	x	2.1060;4.3179;10.954;30.861;90.583	.02269;.02269;.02269;.02269;.02269	90.583	2.106	90.583	-1.95705	0.02269
PGI_PSP-L	Enzym	combo	x	PGI	2	Energy1-Glycolysis	PSP-L	3	Amino-SerGly	x	0.0226901	0.0854379	0.0100412	0.095479	None	x	111.11;333.33;1000;3000;9000	-2.816e-7;.009985;.01846;.02128;.02222	9000	421.83	9000	-3.95424	0.02222	111.11;333.33;1000;3000;9000	-2.816e-7;-2.816e-7;.03279;.06776;.07942	9000	1395.8	9000	-3.95424	0.07942	222.22;666.66;2000;6000;18000	-2.816e-7;.009985;.04509;.07856;.08984	18000	-4.25527	1	2	0	-0.30103	0.01602	0.08984	None	x	2.1060;4.3179;10.954;30.861;90.583	.02269;.02269;.02269;.02269;.02269	90.583	2.106	90.583	-1.95705	0.02269
PGI_GHMT2r	Enzym	combo	x	PGI	2	Energy1-Glycolysis	GHMT2r	4	Amino-SerGly	x	0.0226901	0.0553393	0.0142216	0.0695609	None	x	111.11;333.33;1000;3000;9000	-2.816e-7;.009985;.01846;.02128;.02222	9000	421.83	9000	-3.95424	0.02222	236.11;708.33;2125;6375;19125	-2.816e-7;-2.816e-7;.02984;.04684;.05251	19125	1954.8	19125	-4.2816	0.05251	347.22;1041.66;3125;9375;28125	-2.816e-7;.009985;.04293;.06053;.06655	28125	-4.44909	1	2	0	-0.30103	0.01685	0.06655	None	x	2.1060;4.3179;10.954;30.861;90.583	.02269;.02269;.02269;.02269;.02269	90.583	2.106	90.583	-1.95705	0.02269
PGI_GLYCL	Enzym	combo	x	PGI	2	Energy1-Glycolysis	GLYCL	5	Amino-SerGly	x	0.0226901	0.00259112	0.0023347	0.0250248	None	x	111.11;333.33;1000;3000;9000	-2.816e-7;.009985;.01846;.02128;.02222	9000	421.83	9000	-3.95424	0.02222	5555556;1.6667e7;50000000;1.5000e8;4.5000e8	.002582;.002588;0.00259;.002591;.002591	450000000	5555556	450000000	-8.65321	0.002591	5555667.11;16667333.33;50001000;150003000;450009000	.002582;.01235;0.0208;.02362;.02456	450000000	-8.65321	1	2	0	-0.30103	0.002365	0.02456	None	x	2.1060;4.3179;10.954;30.861;90.583	.02269;.02269;.02269;.02269;.02269	90.583	2.106	90.583	-1.95705	0.02269
PGI_THRS	Enzym	combo	x	PGI	2	Energy1-Glycolysis	THRS	0	Amino-Thr	x	0.0226901	1	0	1	None	x	111.11;333.33;1000;3000;9000	-2.816e-7;.009985;.01846;.02128;.02222	9000	421.83	9000	-3.95424	0.02222	440.85;1322.6;3967.7;11903;35709	-2.816e-7;-2.816e-7;.4951;.8317;.9439	35709	3844	4083.2	-3.611	0.9439	551.96;1655.93;4967.7;14903;44709	-2.816e-7;.009985;.4951;.8317;.9439	5112.3	-3.70862	1	1.1143	0	-0.0470021	0	0.9439	None	x	2.1060;4.3179;10.954;30.861;90.583	.02269;.02269;.02269;.02269;.02269	90.583	2.106	90.583	-1.95705	0.02269
PGI_PSCVT	Enzym	combo	x	PGI	2	Energy1-Glycolysis	PSCVT	1	Amino-TrpTyrPhe	x	0.0226901	1	0	1	None	x	111.11;333.33;1000;3000;9000	-2.816e-7;.009985;.01846;.02128;.02222	9000	421.83	9000	-3.95424	0.02222	654.08;1962.2;5886.7;17660;52980	-2.816e-7;-2.816e-7;.5018;.8339;.9446	52980	5656	5872.6	-3.76883	0.9446	765.19;2295.53;6886.7;20660;61980	-2.816e-7;.009985;.5018;.8339;.9446	6869.9	-3.83695	1	1.1108	0	-0.0456359	0	0.9446	None	x	2.1060;4.3179;10.954;30.861;90.583	.02269;.02269;.02269;.02269;.02269	90.583	2.106	90.583	-1.95705	0.02269
PGI_CHORM	Enzym	combo	x	PGI	2	Energy1-Glycolysis	CHORM	2	Amino-TrpTyrPhe	x	0.0226901	1	0	1	None	x	111.11;333.33;1000;3000;9000	-2.816e-7;.009985;.01846;.02128;.02222	9000	421.83	9000	-3.95424	0.02222	782.99;2349.0;7046.9;21141;63422	-2.816e-7;-2.816e-7;.5073;.8358;.9453	63422	6726	6979.3	-3.84381	0.9453	894.1;2682.33;8046.9;24141;72422	-2.816e-7;.009985;.5073;.8358;.9453	7968.2	-3.90136	0.9998	1.1098	8.68676e-05	-0.0452447	0	0.9453	None	x	2.1060;4.3179;10.954;30.861;90.583	.02269;.02269;.02269;.02269;.02269	90.583	2.106	90.583	-1.95705	0.02269
PGI_TRPS1	Enzym	combo	x	PGI	2	Energy1-Glycolysis	TRPS1	3	Amino-TrpTyrPhe	x	0.0226901	-2.8156e-07	-4.07001e-14	0.0226901	None	x	111.11;333.33;1000;3000;9000	-2.816e-7;.009985;.01846;.02128;.02222	9000	421.83	9000	-3.95424	0.02222	5555556;1.6667e7;50000000;1.5000e8;4.5000e8	-2.816e-7;-2.816e-7;-2.816e-7;-2.816e-7;-2.816e-7	450000000	5555556	450000000	-8.65321	0	5555667.11;16667333.33;50001000;150003000;450009000	-2.816e-7;.009985;.01846;.02128;.02222	450000000	-8.65321	1	2	0	-0.30103	0	0.02222	None	x	2.1060;4.3179;10.954;30.861;90.583	.02269;.02269;.02269;.02269;.02269	90.583	2.106	90.583	-1.95705	0.02269
PGI_TRPS3	Enzym	combo	x	PGI	2	Energy1-Glycolysis	TRPS3	3	Amino-TrpTyrPhe	x	0.0226901	-2.8156e-07	0	0.0226901	None	x	111.11;333.33;1000;3000;9000	-2.816e-7;.009985;.01846;.02128;.02222	9000	421.83	9000	-3.95424	0.02222	5555556;1.6667e7;50000000;1.5000e8;4.5000e8	-2.816e-7;-2.816e-7;-2.816e-7;-2.816e-7;-2.816e-7	450000000	5555556	450000000	-8.65321	0	5555667.11;16667333.33;50001000;150003000;450009000	-2.816e-7;.009985;.01846;.02128;.02222	450000000	-8.65321	1	2	0	-0.30103	0	0.02222	None	x	2.1060;4.3179;10.954;30.861;90.583	.02269;.02269;.02269;.02269;.02269	90.583	2.106	90.583	-1.95705	0.02269
PGI_DHPS2	Enzym	combo	x	PGI	2	Energy1-Glycolysis	DHPS2	1	Cofac-Folate	x	0.0226901	1	0	1	None	x	111.11;333.33;1000;3000;9000	-2.816e-7;.009985;.01846;.02128;.02222	9000	421.83	9000	-3.95424	0.02222	361111;1083333;3250000;9750000;29250000	-2.816e-7;-2.816e-7;.4986;.8329;.9443	29250000	3135062	3277221	-6.51551	0.9443	361222.11;1083666.33;3251000;9753000;29259000	-2.816e-7;.009985;.4986;.8329;.9443	3278229	-6.51564	1	1.112	0	-0.0461048	0	0.9443	None	x	2.1060;4.3179;10.954;30.861;90.583	.02269;.02269;.02269;.02269;.02269	90.583	2.106	90.583	-1.95705	0.02269
PGI_DHFS	Enzym	combo	x	PGI	2	Energy1-Glycolysis	DHFS	2	Cofac-Folate	x	0.0226901	1	0	1	None	x	111.11;333.33;1000;3000;9000	-2.816e-7;.009985;.01846;.02128;.02222	9000	421.83	9000	-3.95424	0.02222	361111;1083333;3250000;9750000;29250000	-2.816e-7;-2.816e-7;.4986;.8329;.9443	29250000	3135062	3277221	-6.51551	0.9443	361222.11;1083666.33;3251000;9753000;29259000	-2.816e-7;.009985;.4986;.8329;.9443	3278229	-6.51564	1	1.112	0	-0.0461048	0	0.9443	None	x	2.1060;4.3179;10.954;30.861;90.583	.02269;.02269;.02269;.02269;.02269	90.583	2.106	90.583	-1.95705	0.02269
PGI_DHFR	Enzym	combo	x	PGI	2	Energy1-Glycolysis	DHFR	3	Cofac-Folate	x	0.0226901	1	6.49925e-13	1	None	x	111.11;333.33;1000;3000;9000	-2.816e-7;.009985;.01846;.02128;.02222	9000	421.83	9000	-3.95424	0.02222	8930.9;26793;80378;241135;723406	-2.816e-7;-2.816e-7;.4946;.8315;.9438	723406	77919	82955	-4.91884	0.9438	9042.01;27126.33;81378;244135;732406	-2.816e-7;.009985;.4946;.8315;.9438	83987	-4.92421	1	1.1147	0	-0.047158	0	0.9438	None	x	2.1060;4.3179;10.954;30.861;90.583	.02269;.02269;.02269;.02269;.02269	90.583	2.106	90.583	-1.95705	0.02269
PGI_GARFT	Enzym	combo	x	PGI	2	Energy1-Glycolysis	GARFT	1	DNA-Purine	x	0.0226901	0.00405517	0.00403731	0.0267274	None	x	111.11;333.33;1000;3000;9000	-2.816e-7;.009985;.01846;.02128;.02222	9000	421.83	9000	-3.95424	0.02222	5555556;1.6667e7;50000000;1.5000e8;4.5000e8	.004053;.004055;.004055;.004055;.004055	450000000	5555556	450000000	-8.65321	0.004055	5555667.11;16667333.33;50001000;150003000;450009000	.004053;.01407;.02251;.02532;.02626	450000000	-8.65321	1	2	0	-0.30103	0.004085	0.02626	None	x	2.1060;4.3179;10.954;30.861;90.583	.02269;.02269;.02269;.02269;.02269	90.583	2.106	90.583	-1.95705	0.02269
PGI_GART	Enzym	combo	x	PGI	2	Energy1-Glycolysis	GART	1	DNA-Purine	x	0.0226901	-2.8156e-07	2.939e-13	0.0226901	None	x	111.11;333.33;1000;3000;9000	-2.816e-7;.009985;.01846;.02128;.02222	9000	421.83	9000	-3.95424	0.02222	5555556;1.6667e7;50000000;1.5000e8;4.5000e8	-2.816e-7;-2.816e-7;-2.816e-7;-2.816e-7;-2.816e-7	450000000	5555556	450000000	-8.65321	0	5555667.11;16667333.33;50001000;150003000;450009000	-2.816e-7;.009985;.01846;.02128;.02222	450000000	-8.65321	1	2	0	-0.30103	0	0.02222	None	x	2.1060;4.3179;10.954;30.861;90.583	.02269;.02269;.02269;.02269;.02269	90.583	2.106	90.583	-1.95705	0.02269
PGI_IMPD	Enzym	combo	x	PGI	2	Energy1-Glycolysis	IMPD	2	DNA-Purine	x	0.0226901	0.00222006	0.00221124	0.0249014	None	x	111.11;333.33;1000;3000;9000	-2.816e-7;.009985;.01846;.02128;.02222	9000	421.83	9000	-3.95424	0.02222	5555556;1.6667e7;50000000;1.5000e8;4.5000e8	.002218;.002219;0.00222;0.00222;0.00222	450000000	5555556	450000000	-8.65321	0.00222	5555667.11;16667333.33;50001000;150003000;450009000	.002218;.01222;.02068;.02349;.02443	450000000	-8.65321	1	2	0	-0.30103	0.002235	0.02443	None	x	2.1060;4.3179;10.954;30.861;90.583	.02269;.02269;.02269;.02269;.02269	90.583	2.106	90.583	-1.95705	0.02269
PGI_DHORD2	Enzym	combo	x	PGI	2	Energy1-Glycolysis	DHORD2	3	DNA-Pyrimid	x	0.0226901	0.00151058	0.00150469	0.0241948	None	x	111.11;333.33;1000;3000;9000	-2.816e-7;.009985;.01846;.02128;.02222	9000	421.83	9000	-3.95424	0.02222	5555556;1.6667e7;50000000;1.5000e8;4.5000e8	0.00151;0.00151;0.00151;.001511;.001511	450000000	5555556	450000000	-8.65321	0.001511	5555667.11;16667333.33;50001000;150003000;450009000	0.00151;.01151;.01997;.02279;.02372	450000000	-8.65321	1	2	0	-0.30103	0.001525	0.02372	None	x	2.1060;4.3179;10.954;30.861;90.583	.02269;.02269;.02269;.02269;.02269	90.583	2.106	90.583	-1.95705	0.02269
PGI_DHORD5	Enzym	combo	x	PGI	2	Energy1-Glycolysis	DHORD5	3	DNA-Pyrimid	x	0.0226901	-2.8156e-07	0	0.0226901	None	x	111.11;333.33;1000;3000;9000	-2.816e-7;.009985;.01846;.02128;.02222	9000	421.83	9000	-3.95424	0.02222	5555556;1.6667e7;50000000;1.5000e8;4.5000e8	-2.816e-7;-2.816e-7;-2.816e-7;-2.816e-7;-2.816e-7	450000000	5555556	450000000	-8.65321	0	5555667.11;16667333.33;50001000;150003000;450009000	-2.816e-7;.009985;.01846;.02128;.02222	450000000	-8.65321	1	2	0	-0.30103	0	0.02222	None	x	2.1060;4.3179;10.954;30.861;90.583	.02269;.02269;.02269;.02269;.02269	90.583	2.106	90.583	-1.95705	0.02269
FBP_ALAR	Enzym	combo	x	FBP	3	Energy1-Glycolysis	ALAR	0	Amino-Ala	x	-2.8156e-07	1	0	1	None	x	5555556;1.6667e7;50000000;1.5000e8;4.5000e8	-2.816e-7;-2.816e-7;-2.816e-7;-2.816e-7;-2.816e-7	450000000	5555556	450000000	-8.65321	0	5840.7;17522;52567;157700;473099	-2.816e-7;-2.816e-7;.5023;.8341;.9447	473099	50477	52407	-4.71939	0.9447	5561396.7;16684522;50052567;150157700;450473099	-2.816e-7;-2.816e-7;.5023;.8341;.9447	49900000	-7.6981	1	1.1108	0	-0.0456359	0	0.9447	None	x	5.5556e7;1.6667e8;5.0000e8;1.5000e9;4.5000e9	-2.816e-7;-2.816e-7;-2.816e-7;-2.816e-7;-2.816e-7	4500000000	55556000	4500000000	-9.65321	0
FBP_GLNS	Enzym	combo	x	FBP	3	Energy1-Glycolysis	GLNS	1	Amino-GluGln	x	-2.8156e-07	1	0	1	None	x	5555556;1.6667e7;50000000;1.5000e8;4.5000e8	-2.816e-7;-2.816e-7;-2.816e-7;-2.816e-7;-2.816e-7	450000000	5555556	450000000	-8.65321	0	135.65;406.94;1220.8;3662.5;10987	-2.816e-7;-2.816e-7;.5059;.8353;.9451	10987	1167.1	1211.3	-3.08325	0.9451	5555691.65;16667406.94;50001220.8;150003662.5;450010987	-2.816e-7;-2.816e-7;.5059;.8353;.9451	49600000	-7.69548	1	1.1102	0	-0.0454012	0	0.9451	None	x	5.5556e7;1.6667e8;5.0000e8;1.5000e9;4.5000e9	-2.816e-7;-2.816e-7;-2.816e-7;-2.816e-7;-2.816e-7	4500000000	55556000	4500000000	-9.65321	0
FBP_GLUDy	Enzym	combo	x	FBP	3	Energy1-Glycolysis	GLUDy	2	Amino-GluGln	x	-2.8156e-07	0.0729077	0	0.0729077	None	x	5555556;1.6667e7;50000000;1.5000e8;4.5000e8	-2.816e-7;-2.816e-7;-2.816e-7;-2.816e-7;-2.816e-7	450000000	5555556	450000000	-8.65321	0	36.111;108.33;325;975;2925	-2.816e-7;-2.816e-7;.04446;.06342;.06975	2925	278.29	2925	-3.46613	0.06975	5555592.111;16667108.33;50000325;150000975;450002925	-2.816e-7;-2.816e-7;.04446;.06342;.06975	450000000	-8.65321	1	2	0	-0.30103	0	0.06975	None	x	5.5556e7;1.6667e8;5.0000e8;1.5000e9;4.5000e9	-2.816e-7;-2.816e-7;-2.816e-7;-2.816e-7;-2.816e-7	4500000000	55556000	4500000000	-9.65321	0
FBP_GLUSy	Enzym	combo	x	FBP	3	Energy1-Glycolysis	GLUSy	2	Amino-GluGln	x	-2.8156e-07	-2.8156e-07	0	-2.8156e-07	None	x	5555556;1.6667e7;50000000;1.5000e8;4.5000e8	-2.816e-7;-2.816e-7;-2.816e-7;-2.816e-7;-2.816e-7	450000000	5555556	450000000	-8.65321	0	5555556;1.6667e7;50000000;1.5000e8;4.5000e8	-2.816e-7;-2.816e-7;-2.816e-7;-2.816e-7;-2.816e-7	450000000	5555556	450000000	-8.65321	0	11111112;33334000;100000000;300000000;900000000	-2.816e-7;-2.816e-7;-2.816e-7;-2.816e-7;-2.816e-7	900000000	-8.95424	1	2	0	-0.30103	0	0	None	x	5.5556e7;1.6667e8;5.0000e8;1.5000e9;4.5000e9	-2.816e-7;-2.816e-7;-2.816e-7;-2.816e-7;-2.816e-7	4500000000	55556000	4500000000	-9.65321	0
FBP_GLUDC	Enzym	combo	x	FBP	3	Energy1-Glycolysis	GLUDC	3	Amino-GluGln	x	-2.8156e-07	-2.8156e-07	0	-2.8156e-07	None	x	5555556;1.6667e7;50000000;1.5000e8;4.5000e8	-2.816e-7;-2.816e-7;-2.816e-7;-2.816e-7;-2.816e-7	450000000	5555556	450000000	-8.65321	0	5555556;1.6667e7;50000000;1.5000e8;4.5000e8	-2.816e-7;-2.816e-7;-2.816e-7;-2.816e-7;-2.816e-7	450000000	5555556	450000000	-8.65321	0	11111112;33334000;100000000;300000000;900000000	-2.816e-7;-2.816e-7;-2.816e-7;-2.816e-7;-2.816e-7	900000000	-8.95424	1	2	0	-0.30103	0	0	None	x	5.5556e7;1.6667e8;5.0000e8;1.5000e9;4.5000e9	-2.816e-7;-2.816e-7;-2.816e-7;-2.816e-7;-2.816e-7	4500000000	55556000	4500000000	-9.65321	0
FBP_DHDPS	Enzym	combo	x	FBP	3	Energy1-Glycolysis	DHDPS	1	Amino-Lys	x	-2.8156e-07	1	0	1	None	x	5555556;1.6667e7;50000000;1.5000e8;4.5000e8	-2.816e-7;-2.816e-7;-2.816e-7;-2.816e-7;-2.816e-7	450000000	5555556	450000000	-8.65321	0	654.08;1962.2;5886.7;17660;52980	-2.816e-7;-2.816e-7;.5008;.8336;.9445	52980	5663	5880.4	-3.76941	0.9445	5556210.08;16668962.2;50005886.7;150017660;450052980	-2.816e-7;-2.816e-7;.5008;.8336;.9445	50000000	-7.69897	1	1.111	0	-0.0457141	0	0.9445	None	x	5.5556e7;1.6667e8;5.0000e8;1.5000e9;4.5000e9	-2.816e-7;-2.816e-7;-2.816e-7;-2.816e-7;-2.816e-7	4500000000	55556000	4500000000	-9.65321	0
FBP_DHDPRy	Enzym	combo	x	FBP	3	Energy1-Glycolysis	DHDPRy	2	Amino-Lys	x	-2.8156e-07	1	0	1	None	x	5555556;1.6667e7;50000000;1.5000e8;4.5000e8	-2.816e-7;-2.816e-7;-2.816e-7;-2.816e-7;-2.816e-7	450000000	5555556	450000000	-8.65321	0	654.08;1962.2;5886.7;17660;52980	-2.816e-7;-2.816e-7;.5008;.8336;.9445	52980	5663	5880.4	-3.76941	0.9445	5556210.08;16668962.2;50005886.7;150017660;450052980	-2.816e-7;-2.816e-7;.5008;.8336;.9445	50000000	-7.69897	1	1.111	0	-0.0457141	0	0.9445	None	x	5.5556e7;1.6667e8;5.0000e8;1.5000e9;4.5000e9	-2.816e-7;-2.816e-7;-2.816e-7;-2.816e-7;-2.816e-7	4500000000	55556000	4500000000	-9.65321	0
FBP_THDPS	Enzym	combo	x	FBP	3	Energy1-Glycolysis	THDPS	3	Amino-Lys	x	-2.8156e-07	1	0	1	None	x	5555556;1.6667e7;50000000;1.5000e8;4.5000e8	-2.816e-7;-2.816e-7;-2.816e-7;-2.816e-7;-2.816e-7	450000000	5555556	450000000	-8.65321	0	654.08;1962.2;5886.7;17660;52980	-2.816e-7;-2.816e-7;.5008;.8336;.9445	52980	5663	5880.4	-3.76941	0.9445	5556210.08;16668962.2;50005886.7;150017660;450052980	-2.816e-7;-2.816e-7;.5008;.8336;.9445	50000000	-7.69897	1	1.111	0	-0.0457141	0	0.9445	None	x	5.5556e7;1.6667e8;5.0000e8;1.5000e9;4.5000e9	-2.816e-7;-2.816e-7;-2.816e-7;-2.816e-7;-2.816e-7	4500000000	55556000	4500000000	-9.65321	0
FBP_SDPTA	Enzym	combo	x	FBP	3	Energy1-Glycolysis	SDPTA	4	Amino-Lys	x	-2.8156e-07	1	0	1	None	x	5555556;1.6667e7;50000000;1.5000e8;4.5000e8	-2.816e-7;-2.816e-7;-2.816e-7;-2.816e-7;-2.816e-7	450000000	5555556	450000000	-8.65321	0	654.08;1962.2;5886.7;17660;52980	-2.816e-7;-2.816e-7;.5008;.8336;.9445	52980	5663	5880.4	-3.76941	0.9445	5556210.08;16668962.2;50005886.7;150017660;450052980	-2.816e-7;-2.816e-7;.5008;.8336;.9445	50000000	-7.69897	1	1.111	0	-0.0457141	0	0.9445	None	x	5.5556e7;1.6667e8;5.0000e8;1.5000e9;4.5000e9	-2.816e-7;-2.816e-7;-2.816e-7;-2.816e-7;-2.816e-7	4500000000	55556000	4500000000	-9.65321	0
FBP_DAPE	Enzym	combo	x	FBP	3	Energy1-Glycolysis	DAPE	5	Amino-Lys	x	-2.8156e-07	1	0	1	None	x	5555556;1.6667e7;50000000;1.5000e8;4.5000e8	-2.816e-7;-2.816e-7;-2.816e-7;-2.816e-7;-2.816e-7	450000000	5555556	450000000	-8.65321	0	654.08;1962.2;5886.7;17660;52980	-2.816e-7;-2.816e-7;.5008;.8336;.9445	52980	5663	5880.4	-3.76941	0.9445	5556210.08;16668962.2;50005886.7;150017660;450052980	-2.816e-7;-2.816e-7;.5008;.8336;.9445	50000000	-7.69897	1	1.111	0	-0.0457141	0	0.9445	None	x	5.5556e7;1.6667e8;5.0000e8;1.5000e9;4.5000e9	-2.816e-7;-2.816e-7;-2.816e-7;-2.816e-7;-2.816e-7	4500000000	55556000	4500000000	-9.65321	0
FBP_PGCD	Enzym	combo	x	FBP	3	Energy1-Glycolysis	PGCD	1	Amino-SerGly	x	-2.8156e-07	0.0854379	2.59293e-13	0.0854379	None	x	5555556;1.6667e7;50000000;1.5000e8;4.5000e8	-2.816e-7;-2.816e-7;-2.816e-7;-2.816e-7;-2.816e-7	450000000	5555556	450000000	-8.65321	0	111.11;333.33;1000;3000;9000	-2.816e-7;-2.816e-7;.03279;.06776;.07942	9000	1395.8	9000	-3.95424	0.07942	5555667.11;16667333.33;50001000;150003000;450009000	-2.816e-7;-2.816e-7;.03279;.06776;.07942	450000000	-8.65321	1	2	0	-0.30103	0	0.07942	None	x	5.5556e7;1.6667e8;5.0000e8;1.5000e9;4.5000e9	-2.816e-7;-2.816e-7;-2.816e-7;-2.816e-7;-2.816e-7	4500000000	55556000	4500000000	-9.65321	0
FBP_PSERT	Enzym	combo	x	FBP	3	Energy1-Glycolysis	PSERT	2	Amino-SerGly	x	-2.8156e-07	0.0854379	0	0.0854379	None	x	5555556;1.6667e7;50000000;1.5000e8;4.5000e8	-2.816e-7;-2.816e-7;-2.816e-7;-2.816e-7;-2.816e-7	450000000	5555556	450000000	-8.65321	0	111.11;333.33;1000;3000;9000	-2.816e-7;-2.816e-7;.03279;.06776;.07942	9000	1395.8	9000	-3.95424	0.07942	5555667.11;16667333.33;50001000;150003000;450009000	-2.816e-7;-2.816e-7;.03279;.06776;.07942	450000000	-8.65321	1	2	0	-0.30103	0	0.07942	None	x	5.5556e7;1.6667e8;5.0000e8;1.5000e9;4.5000e9	-2.816e-7;-2.816e-7;-2.816e-7;-2.816e-7;-2.816e-7	4500000000	55556000	4500000000	-9.65321	0
FBP_PSP-L	Enzym	combo	x	FBP	3	Energy1-Glycolysis	PSP-L	3	Amino-SerGly	x	-2.8156e-07	0.0854379	0	0.0854379	None	x	5555556;1.6667e7;50000000;1.5000e8;4.5000e8	-2.816e-7;-2.816e-7;-2.816e-7;-2.816e-7;-2.816e-7	450000000	5555556	450000000	-8.65321	0	111.11;333.33;1000;3000;9000	-2.816e-7;-2.816e-7;.03279;.06776;.07942	9000	1395.8	9000	-3.95424	0.07942	5555667.11;16667333.33;50001000;150003000;450009000	-2.816e-7;-2.816e-7;.03279;.06776;.07942	450000000	-8.65321	1	2	0	-0.30103	0	0.07942	None	x	5.5556e7;1.6667e8;5.0000e8;1.5000e9;4.5000e9	-2.816e-7;-2.816e-7;-2.816e-7;-2.816e-7;-2.816e-7	4500000000	55556000	4500000000	-9.65321	0
FBP_GHMT2r	Enzym	combo	x	FBP	3	Energy1-Glycolysis	GHMT2r	4	Amino-SerGly	x	-2.8156e-07	0.0553393	1.23901e-13	0.0553393	None	x	5555556;1.6667e7;50000000;1.5000e8;4.5000e8	-2.816e-7;-2.816e-7;-2.816e-7;-2.816e-7;-2.816e-7	450000000	5555556	450000000	-8.65321	0	236.11;708.33;2125;6375;19125	-2.816e-7;-2.816e-7;.02984;.04684;.05251	19125	1954.8	19125	-4.2816	0.05251	5555792.11;16667708.33;50002125;150006375;450019125	-2.816e-7;-2.816e-7;.02984;.04684;.05251	450000000	-8.65321	1	2	0	-0.30103	0	0.05251	None	x	5.5556e7;1.6667e8;5.0000e8;1.5000e9;4.5000e9	-2.816e-7;-2.816e-7;-2.816e-7;-2.816e-7;-2.816e-7	4500000000	55556000	4500000000	-9.65321	0
FBP_GLYCL	Enzym	combo	x	FBP	3	Energy1-Glycolysis	GLYCL	5	Amino-SerGly	x	-2.8156e-07	0.00259112	0	0.00259112	None	x	5555556;1.6667e7;50000000;1.5000e8;4.5000e8	-2.816e-7;-2.816e-7;-2.816e-7;-2.816e-7;-2.816e-7	450000000	5555556	450000000	-8.65321	0	5555556;1.6667e7;50000000;1.5000e8;4.5000e8	.002582;.002588;0.00259;.002591;.002591	450000000	5555556	450000000	-8.65321	0.002591	11111112;33334000;100000000;300000000;900000000	.002582;.002588;0.00259;.002591;.002591	900000000	-8.95424	1	2	0	-0.30103	0	0.002591	None	x	5.5556e7;1.6667e8;5.0000e8;1.5000e9;4.5000e9	-2.816e-7;-2.816e-7;-2.816e-7;-2.816e-7;-2.816e-7	4500000000	55556000	4500000000	-9.65321	0
FBP_THRS	Enzym	combo	x	FBP	3	Energy1-Glycolysis	THRS	0	Amino-Thr	x	-2.8156e-07	1	0	1	None	x	5555556;1.6667e7;50000000;1.5000e8;4.5000e8	-2.816e-7;-2.816e-7;-2.816e-7;-2.816e-7;-2.816e-7	450000000	5555556	450000000	-8.65321	0	440.85;1322.6;3967.7;11903;35709	-2.816e-7;-2.816e-7;.4951;.8317;.9439	35709	3844	4083.2	-3.611	0.9439	5555996.85;16668322.6;50003967.7;150011903;450035709	-2.816e-7;-2.816e-7;.4951;.8317;.9439	51500000	-7.71181	1	1.1143	0	-0.0470021	0	0.9439	None	x	5.5556e7;1.6667e8;5.0000e8;1.5000e9;4.5000e9	-2.816e-7;-2.816e-7;-2.816e-7;-2.816e-7;-2.816e-7	4500000000	55556000	4500000000	-9.65321	0
FBP_PSCVT	Enzym	combo	x	FBP	3	Energy1-Glycolysis	PSCVT	1	Amino-TrpTyrPhe	x	-2.8156e-07	1	0	1	None	x	5555556;1.6667e7;50000000;1.5000e8;4.5000e8	-2.816e-7;-2.816e-7;-2.816e-7;-2.816e-7;-2.816e-7	450000000	5555556	450000000	-8.65321	0	654.08;1962.2;5886.7;17660;52980	-2.816e-7;-2.816e-7;.5018;.8339;.9446	52980	5656	5872.6	-3.76883	0.9446	5556210.08;16668962.2;50005886.7;150017660;450052980	-2.816e-7;-2.816e-7;.5018;.8339;.9446	49900000	-7.6981	1	1.1108	0	-0.0456359	0	0.9446	None	x	5.5556e7;1.6667e8;5.0000e8;1.5000e9;4.5000e9	-2.816e-7;-2.816e-7;-2.816e-7;-2.816e-7;-2.816e-7	4500000000	55556000	4500000000	-9.65321	0
FBP_CHORM	Enzym	combo	x	FBP	3	Energy1-Glycolysis	CHORM	2	Amino-TrpTyrPhe	x	-2.8156e-07	1	0	1	None	x	5555556;1.6667e7;50000000;1.5000e8;4.5000e8	-2.816e-7;-2.816e-7;-2.816e-7;-2.816e-7;-2.816e-7	450000000	5555556	450000000	-8.65321	0	782.99;2349.0;7046.9;21141;63422	-2.816e-7;-2.816e-7;.5073;.8358;.9453	63422	6726	6979.3	-3.84381	0.9453	5556338.99;16669349;50007046.9;150021141;450063422	-2.816e-7;-2.816e-7;.5073;.8358;.9453	49500000	-7.69461	1	1.11	0	-0.045323	0	0.9453	None	x	5.5556e7;1.6667e8;5.0000e8;1.5000e9;4.5000e9	-2.816e-7;-2.816e-7;-2.816e-7;-2.816e-7;-2.816e-7	4500000000	55556000	4500000000	-9.65321	0
FBP_TRPS1	Enzym	combo	x	FBP	3	Energy1-Glycolysis	TRPS1	3	Amino-TrpTyrPhe	x	-2.8156e-07	-2.8156e-07	-5.04041e-14	-2.8156e-07	None	x	5555556;1.6667e7;50000000;1.5000e8;4.5000e8	-2.816e-7;-2.816e-7;-2.816e-7;-2.816e-7;-2.816e-7	450000000	5555556	450000000	-8.65321	0	5555556;1.6667e7;50000000;1.5000e8;4.5000e8	-2.816e-7;-2.816e-7;-2.816e-7;-2.816e-7;-2.816e-7	450000000	5555556	450000000	-8.65321	0	11111112;33334000;100000000;300000000;900000000	-2.816e-7;-2.816e-7;-2.816e-7;-2.816e-7;-2.816e-7	900000000	-8.95424	1	2	0	-0.30103	0	0	None	x	5.5556e7;1.6667e8;5.0000e8;1.5000e9;4.5000e9	-2.816e-7;-2.816e-7;-2.816e-7;-2.816e-7;-2.816e-7	4500000000	55556000	4500000000	-9.65321	0
FBP_TRPS3	Enzym	combo	x	FBP	3	Energy1-Glycolysis	TRPS3	3	Amino-TrpTyrPhe	x	-2.8156e-07	-2.8156e-07	0	-2.8156e-07	None	x	5555556;1.6667e7;50000000;1.5000e8;4.5000e8	-2.816e-7;-2.816e-7;-2.816e-7;-2.816e-7;-2.816e-7	450000000	5555556	450000000	-8.65321	0	5555556;1.6667e7;50000000;1.5000e8;4.5000e8	-2.816e-7;-2.816e-7;-2.816e-7;-2.816e-7;-2.816e-7	450000000	5555556	450000000	-8.65321	0	11111112;33334000;100000000;300000000;900000000	-2.816e-7;-2.816e-7;-2.816e-7;-2.816e-7;-2.816e-7	900000000	-8.95424	1	2	0	-0.30103	0	0	None	x	5.5556e7;1.6667e8;5.0000e8;1.5000e9;4.5000e9	-2.816e-7;-2.816e-7;-2.816e-7;-2.816e-7;-2.816e-7	4500000000	55556000	4500000000	-9.65321	0
FBP_DHPS2	Enzym	combo	x	FBP	3	Energy1-Glycolysis	DHPS2	1	Cofac-Folate	x	-2.8156e-07	1	0	1	None	x	5555556;1.6667e7;50000000;1.5000e8;4.5000e8	-2.816e-7;-2.816e-7;-2.816e-7;-2.816e-7;-2.816e-7	450000000	5555556	450000000	-8.65321	0	361111;1083333;3250000;9750000;29250000	-2.816e-7;-2.816e-7;.4986;.8329;.9443	29250000	3135062	3277221	-6.51551	0.9443	5916667;17750333;53250000;159750000;479250000	-2.816e-7;-2.816e-7;.4986;.8329;.9443	53700000	-7.72997	1	1.112	0	-0.0461048	0	0.9443	None	x	5.5556e7;1.6667e8;5.0000e8;1.5000e9;4.5000e9	-2.816e-7;-2.816e-7;-2.816e-7;-2.816e-7;-2.816e-7	4500000000	55556000	4500000000	-9.65321	0
FBP_DHFS	Enzym	combo	x	FBP	3	Energy1-Glycolysis	DHFS	2	Cofac-Folate	x	-2.8156e-07	1	0	1	None	x	5555556;1.6667e7;50000000;1.5000e8;4.5000e8	-2.816e-7;-2.816e-7;-2.816e-7;-2.816e-7;-2.816e-7	450000000	5555556	450000000	-8.65321	0	361111;1083333;3250000;9750000;29250000	-2.816e-7;-2.816e-7;.4986;.8329;.9443	29250000	3135062	3277221	-6.51551	0.9443	5916667;17750333;53250000;159750000;479250000	-2.816e-7;-2.816e-7;.4986;.8329;.9443	53700000	-7.72997	1	1.112	0	-0.0461048	0	0.9443	None	x	5.5556e7;1.6667e8;5.0000e8;1.5000e9;4.5000e9	-2.816e-7;-2.816e-7;-2.816e-7;-2.816e-7;-2.816e-7	4500000000	55556000	4500000000	-9.65321	0
FBP_DHFR	Enzym	combo	x	FBP	3	Energy1-Glycolysis	DHFR	3	Cofac-Folate	x	-2.8156e-07	1	3.9968e-14	1	None	x	5555556;1.6667e7;50000000;1.5000e8;4.5000e8	-2.816e-7;-2.816e-7;-2.816e-7;-2.816e-7;-2.816e-7	450000000	5555556	450000000	-8.65321	0	8930.9;26793;80378;241135;723406	-2.816e-7;-2.816e-7;.4946;.8315;.9438	723406	77919	82955	-4.91884	0.9438	5564486.9;16693793;50080378;150241135;450723406	-2.816e-7;-2.816e-7;.4946;.8315;.9438	51700000	-7.71349	1	1.1147	0	-0.047158	0	0.9438	None	x	5.5556e7;1.6667e8;5.0000e8;1.5000e9;4.5000e9	-2.816e-7;-2.816e-7;-2.816e-7;-2.816e-7;-2.816e-7	4500000000	55556000	4500000000	-9.65321	0
FBP_GARFT	Enzym	combo	x	FBP	3	Energy1-Glycolysis	GARFT	1	DNA-Purine	x	-2.8156e-07	0.00405517	-1.79899e-14	0.00405517	None	x	5555556;1.6667e7;50000000;1.5000e8;4.5000e8	-2.816e-7;-2.816e-7;-2.816e-7;-2.816e-7;-2.816e-7	450000000	5555556	450000000	-8.65321	0	5555556;1.6667e7;50000000;1.5000e8;4.5000e8	.004053;.004055;.004055;.004055;.004055	450000000	5555556	450000000	-8.65321	0.004055	11111112;33334000;100000000;300000000;900000000	.004053;.004055;.004055;.004055;.004055	900000000	-8.95424	1	2	0	-0.30103	0	0.004055	None	x	5.5556e7;1.6667e8;5.0000e8;1.5000e9;4.5000e9	-2.816e-7;-2.816e-7;-2.816e-7;-2.816e-7;-2.816e-7	4500000000	55556000	4500000000	-9.65321	0
FBP_GART	Enzym	combo	x	FBP	3	Energy1-Glycolysis	GART	1	DNA-Purine	x	-2.8156e-07	-2.8156e-07	1.09246e-13	-2.8156e-07	None	x	5555556;1.6667e7;50000000;1.5000e8;4.5000e8	-2.816e-7;-2.816e-7;-2.816e-7;-2.816e-7;-2.816e-7	450000000	5555556	450000000	-8.65321	0	5555556;1.6667e7;50000000;1.5000e8;4.5000e8	-2.816e-7;-2.816e-7;-2.816e-7;-2.816e-7;-2.816e-7	450000000	5555556	450000000	-8.65321	0	11111112;33334000;100000000;300000000;900000000	-2.816e-7;-2.816e-7;-2.816e-7;-2.816e-7;-2.816e-7	900000000	-8.95424	1	2	0	-0.30103	0	0	None	x	5.5556e7;1.6667e8;5.0000e8;1.5000e9;4.5000e9	-2.816e-7;-2.816e-7;-2.816e-7;-2.816e-7;-2.816e-7	4500000000	55556000	4500000000	-9.65321	0
FBP_IMPD	Enzym	combo	x	FBP	3	Energy1-Glycolysis	IMPD	2	DNA-Purine	x	-2.8156e-07	0.00222006	-2.0873e-13	0.00222006	None	x	5555556;1.6667e7;50000000;1.5000e8;4.5000e8	-2.816e-7;-2.816e-7;-2.816e-7;-2.816e-7;-2.816e-7	450000000	5555556	450000000	-8.65321	0	5555556;1.6667e7;50000000;1.5000e8;4.5000e8	.002218;.002219;0.00222;0.00222;0.00222	450000000	5555556	450000000	-8.65321	0.00222	11111112;33334000;100000000;300000000;900000000	.002218;.002219;0.00222;0.00222;0.00222	900000000	-8.95424	1	2	0	-0.30103	0	0.00222	None	x	5.5556e7;1.6667e8;5.0000e8;1.5000e9;4.5000e9	-2.816e-7;-2.816e-7;-2.816e-7;-2.816e-7;-2.816e-7	4500000000	55556000	4500000000	-9.65321	0
FBP_DHORD2	Enzym	combo	x	FBP	3	Energy1-Glycolysis	DHORD2	3	DNA-Pyrimid	x	-2.8156e-07	0.00151058	-2.609e-14	0.00151058	None	x	5555556;1.6667e7;50000000;1.5000e8;4.5000e8	-2.816e-7;-2.816e-7;-2.816e-7;-2.816e-7;-2.816e-7	450000000	5555556	450000000	-8.65321	0	5555556;1.6667e7;50000000;1.5000e8;4.5000e8	0.00151;0.00151;0.00151;.001511;.001511	450000000	5555556	450000000	-8.65321	0.001511	11111112;33334000;100000000;300000000;900000000	0.00151;0.00151;0.00151;.001511;.001511	900000000	-8.95424	1	2	0	-0.30103	0	0.001511	None	x	5.5556e7;1.6667e8;5.0000e8;1.5000e9;4.5000e9	-2.816e-7;-2.816e-7;-2.816e-7;-2.816e-7;-2.816e-7	4500000000	55556000	4500000000	-9.65321	0
FBP_DHORD5	Enzym	combo	x	FBP	3	Energy1-Glycolysis	DHORD5	3	DNA-Pyrimid	x	-2.8156e-07	-2.8156e-07	-3.9746e-14	-2.8156e-07	None	x	5555556;1.6667e7;50000000;1.5000e8;4.5000e8	-2.816e-7;-2.816e-7;-2.816e-7;-2.816e-7;-2.816e-7	450000000	5555556	450000000	-8.65321	0	5555556;1.6667e7;50000000;1.5000e8;4.5000e8	-2.816e-7;-2.816e-7;-2.816e-7;-2.816e-7;-2.816e-7	450000000	5555556	450000000	-8.65321	0	11111112;33334000;100000000;300000000;900000000	-2.816e-7;-2.816e-7;-2.816e-7;-2.816e-7;-2.816e-7	900000000	-8.95424	1	2	0	-0.30103	0	0	None	x	5.5556e7;1.6667e8;5.0000e8;1.5000e9;4.5000e9	-2.816e-7;-2.816e-7;-2.816e-7;-2.816e-7;-2.816e-7	4500000000	55556000	4500000000	-9.65321	0
FBP_PGI	Enzym	combo	x	FBP	3	Energy1-Glycolysis	PGI	2	Energy1-Glycolysis	x	-2.8156e-07	0.0226901	2.75995e-14	0.0226901	None	x	5555556;1.6667e7;50000000;1.5000e8;4.5000e8	-2.816e-7;-2.816e-7;-2.816e-7;-2.816e-7;-2.816e-7	450000000	5555556	450000000	-8.65321	0	111.11;333.33;1000;3000;9000	-2.816e-7;.009985;.01846;.02128;.02222	9000	421.83	9000	-3.95424	0.02222	5555667.11;16667333.33;50001000;150003000;450009000	-2.816e-7;.009985;.01846;.02128;.02222	450000000	-8.65321	1	2	0	-0.30103	0	0.02222	None	x	5.5556e7;1.6667e8;5.0000e8;1.5000e9;4.5000e9	-2.816e-7;-2.816e-7;-2.816e-7;-2.816e-7;-2.816e-7	4500000000	55556000	4500000000	-9.65321	0
PFK_ALAR	Enzym	combo	x	PFK	3	Energy1-Glycolysis	ALAR	0	Amino-Ala	x	0.0159098	1	0	1	None	x	5555556;1.6667e7;50000000;1.5000e8;4.5000e8	.01591;.01591;.01591;.01591;.01591	450000000	5555556	450000000	-8.65321	0.01591	5840.7;17522;52567;157700;473099	-2.816e-7;-2.816e-7;.5023;.8341;.9447	473099	50477	52407	-4.71939	0.9447	5561396.7;16684522;50052567;150157700;450473099	.01591;.01591;.5023;.8341;.9447	49900000	-7.6981	0.9999	1.1107	4.34316e-05	-0.0455968	0	0.9447	None	x	5.5556e7;1.6667e8;5.0000e8;1.5000e9;4.5000e9	.01591;.01591;.01591;.01591;.01591	4500000000	55556000	4500000000	-9.65321	0.01591
PFK_GLNS	Enzym	combo	x	PFK	3	Energy1-Glycolysis	GLNS	1	Amino-GluGln	x	0.0159098	1	0	1	None	x	5555556;1.6667e7;50000000;1.5000e8;4.5000e8	.01591;.01591;.01591;.01591;.01591	450000000	5555556	450000000	-8.65321	0.01591	135.65;406.94;1220.8;3662.5;10987	-2.816e-7;-2.816e-7;.5059;.8353;.9451	10987	1167.1	1211.3	-3.08325	0.9451	5555691.65;16667406.94;50001220.8;150003662.5;450010987	.01591;.01591;.5059;.8353;.9451	49600000	-7.69548	0.9997	1.11	0.000130308	-0.045323	0	0.9451	None	x	5.5556e7;1.6667e8;5.0000e8;1.5000e9;4.5000e9	.01591;.01591;.01591;.01591;.01591	4500000000	55556000	4500000000	-9.65321	0.01591
PFK_GLUDy	Enzym	combo	x	PFK	3	Energy1-Glycolysis	GLUDy	2	Amino-GluGln	x	0.0159098	0.0729077	0.0136882	0.086596	None	x	5555556;1.6667e7;50000000;1.5000e8;4.5000e8	.01591;.01591;.01591;.01591;.01591	450000000	5555556	450000000	-8.65321	0.01591	36.111;108.33;325;975;2925	-2.816e-7;-2.816e-7;.04446;.06342;.06975	2925	278.29	2925	-3.46613	0.06975	5555592.111;16667108.33;50000325;150000975;450002925	.01591;.01591;.05856;.07725;.08348	450000000	-8.65321	1	2	0	-0.30103	0.0141	0.08348	None	x	5.5556e7;1.6667e8;5.0000e8;1.5000e9;4.5000e9	.01591;.01591;.01591;.01591;.01591	4500000000	55556000	4500000000	-9.65321	0.01591
PFK_GLUSy	Enzym	combo	x	PFK	3	Energy1-Glycolysis	GLUSy	2	Amino-GluGln	x	0.0159098	-2.8156e-07	0	0.0159098	None	x	5555556;1.6667e7;50000000;1.5000e8;4.5000e8	.01591;.01591;.01591;.01591;.01591	450000000	5555556	450000000	-8.65321	0.01591	5555556;1.6667e7;50000000;1.5000e8;4.5000e8	-2.816e-7;-2.816e-7;-2.816e-7;-2.816e-7;-2.816e-7	450000000	5555556	450000000	-8.65321	0	11111112;33334000;100000000;300000000;900000000	.01591;.01591;.01591;.01591;.01591	900000000	-8.95424	1	2	0	-0.30103	0	0.01591	None	x	5.5556e7;1.6667e8;5.0000e8;1.5000e9;4.5000e9	.01591;.01591;.01591;.01591;.01591	4500000000	55556000	4500000000	-9.65321	0.01591
PFK_GLUDC	Enzym	combo	x	PFK	3	Energy1-Glycolysis	GLUDC	3	Amino-GluGln	x	0.0159098	-2.8156e-07	-1.26982e-14	0.0159098	None	x	5555556;1.6667e7;50000000;1.5000e8;4.5000e8	.01591;.01591;.01591;.01591;.01591	450000000	5555556	450000000	-8.65321	0.01591	5555556;1.6667e7;50000000;1.5000e8;4.5000e8	-2.816e-7;-2.816e-7;-2.816e-7;-2.816e-7;-2.816e-7	450000000	5555556	450000000	-8.65321	0	11111112;33334000;100000000;300000000;900000000	.01591;.01591;.01591;.01591;.01591	900000000	-8.95424	1	2	0	-0.30103	0	0.01591	None	x	5.5556e7;1.6667e8;5.0000e8;1.5000e9;4.5000e9	.01591;.01591;.01591;.01591;.01591	4500000000	55556000	4500000000	-9.65321	0.01591
PFK_DHDPS	Enzym	combo	x	PFK	3	Energy1-Glycolysis	DHDPS	1	Amino-Lys	x	0.0159098	1	0	1	None	x	5555556;1.6667e7;50000000;1.5000e8;4.5000e8	.01591;.01591;.01591;.01591;.01591	450000000	5555556	450000000	-8.65321	0.01591	654.08;1962.2;5886.7;17660;52980	-2.816e-7;-2.816e-7;.5008;.8336;.9445	52980	5663	5880.4	-3.76941	0.9445	5556210.08;16668962.2;50005886.7;150017660;450052980	.01591;.01591;.5008;.8336;.9445	50000000	-7.69897	1	1.111	0	-0.0457141	0	0.9445	None	x	5.5556e7;1.6667e8;5.0000e8;1.5000e9;4.5000e9	.01591;.01591;.01591;.01591;.01591	4500000000	55556000	4500000000	-9.65321	0.01591
PFK_DHDPRy	Enzym	combo	x	PFK	3	Energy1-Glycolysis	DHDPRy	2	Amino-Lys	x	0.0159098	1	0	1	None	x	5555556;1.6667e7;50000000;1.5000e8;4.5000e8	.01591;.01591;.01591;.01591;.01591	450000000	5555556	450000000	-8.65321	0.01591	654.08;1962.2;5886.7;17660;52980	-2.816e-7;-2.816e-7;.5008;.8336;.9445	52980	5663	5880.4	-3.76941	0.9445	5556210.08;16668962.2;50005886.7;150017660;450052980	.01591;.01591;.5008;.8336;.9445	50000000	-7.69897	1	1.111	0	-0.0457141	0	0.9445	None	x	5.5556e7;1.6667e8;5.0000e8;1.5000e9;4.5000e9	.01591;.01591;.01591;.01591;.01591	4500000000	55556000	4500000000	-9.65321	0.01591
PFK_THDPS	Enzym	combo	x	PFK	3	Energy1-Glycolysis	THDPS	3	Amino-Lys	x	0.0159098	1	0	1	None	x	5555556;1.6667e7;50000000;1.5000e8;4.5000e8	.01591;.01591;.01591;.01591;.01591	450000000	5555556	450000000	-8.65321	0.01591	654.08;1962.2;5886.7;17660;52980	-2.816e-7;-2.816e-7;.5008;.8336;.9445	52980	5663	5880.4	-3.76941	0.9445	5556210.08;16668962.2;50005886.7;150017660;450052980	.01591;.01591;.5008;.8336;.9445	50000000	-7.69897	1	1.111	0	-0.0457141	0	0.9445	None	x	5.5556e7;1.6667e8;5.0000e8;1.5000e9;4.5000e9	.01591;.01591;.01591;.01591;.01591	4500000000	55556000	4500000000	-9.65321	0.01591
PFK_SDPTA	Enzym	combo	x	PFK	3	Energy1-Glycolysis	SDPTA	4	Amino-Lys	x	0.0159098	1	0	1	None	x	5555556;1.6667e7;50000000;1.5000e8;4.5000e8	.01591;.01591;.01591;.01591;.01591	450000000	5555556	450000000	-8.65321	0.01591	654.08;1962.2;5886.7;17660;52980	-2.816e-7;-2.816e-7;.5008;.8336;.9445	52980	5663	5880.4	-3.76941	0.9445	5556210.08;16668962.2;50005886.7;150017660;450052980	.01591;.01591;.5008;.8336;.9445	50000000	-7.69897	1	1.111	0	-0.0457141	0	0.9445	None	x	5.5556e7;1.6667e8;5.0000e8;1.5000e9;4.5000e9	.01591;.01591;.01591;.01591;.01591	4500000000	55556000	4500000000	-9.65321	0.01591
PFK_DAPE	Enzym	combo	x	PFK	3	Energy1-Glycolysis	DAPE	5	Amino-Lys	x	0.0159098	1	0	1	None	x	5555556;1.6667e7;50000000;1.5000e8;4.5000e8	.01591;.01591;.01591;.01591;.01591	450000000	5555556	450000000	-8.65321	0.01591	654.08;1962.2;5886.7;17660;52980	-2.816e-7;-2.816e-7;.5008;.8336;.9445	52980	5663	5880.4	-3.76941	0.9445	5556210.08;16668962.2;50005886.7;150017660;450052980	.01591;.01591;.5008;.8336;.9445	50000000	-7.69897	1	1.111	0	-0.0457141	0	0.9445	None	x	5.5556e7;1.6667e8;5.0000e8;1.5000e9;4.5000e9	.01591;.01591;.01591;.01591;.01591	4500000000	55556000	4500000000	-9.65321	0.01591
PFK_PGCD	Enzym	combo	x	PFK	3	Energy1-Glycolysis	PGCD	1	Amino-SerGly	x	0.0159098	0.0854379	0.0164197	0.101858	None	x	5555556;1.6667e7;50000000;1.5000e8;4.5000e8	.01591;.01591;.01591;.01591;.01591	450000000	5555556	450000000	-8.65321	0.01591	111.11;333.33;1000;3000;9000	-2.816e-7;-2.816e-7;.03279;.06776;.07942	9000	1395.8	9000	-3.95424	0.07942	5555667.11;16667333.33;50001000;150003000;450009000	.01591;.01591;.04811;.08394;.09589	450000000	-8.65321	1	2	0	-0.30103	0.01647	0.09589	None	x	5.5556e7;1.6667e8;5.0000e8;1.5000e9;4.5000e9	.01591;.01591;.01591;.01591;.01591	4500000000	55556000	4500000000	-9.65321	0.01591
PFK_PSERT	Enzym	combo	x	PFK	3	Energy1-Glycolysis	PSERT	2	Amino-SerGly	x	0.0159098	0.0854379	0.0164197	0.101858	None	x	5555556;1.6667e7;50000000;1.5000e8;4.5000e8	.01591;.01591;.01591;.01591;.01591	450000000	5555556	450000000	-8.65321	0.01591	111.11;333.33;1000;3000;9000	-2.816e-7;-2.816e-7;.03279;.06776;.07942	9000	1395.8	9000	-3.95424	0.07942	5555667.11;16667333.33;50001000;150003000;450009000	.01591;.01591;.04811;.08394;.09589	450000000	-8.65321	1	2	0	-0.30103	0.01647	0.09589	None	x	5.5556e7;1.6667e8;5.0000e8;1.5000e9;4.5000e9	.01591;.01591;.01591;.01591;.01591	4500000000	55556000	4500000000	-9.65321	0.01591
PFK_PSP-L	Enzym	combo	x	PFK	3	Energy1-Glycolysis	PSP-L	3	Amino-SerGly	x	0.0159098	0.0854379	0.0164197	0.101858	None	x	5555556;1.6667e7;50000000;1.5000e8;4.5000e8	.01591;.01591;.01591;.01591;.01591	450000000	5555556	450000000	-8.65321	0.01591	111.11;333.33;1000;3000;9000	-2.816e-7;-2.816e-7;.03279;.06776;.07942	9000	1395.8	9000	-3.95424	0.07942	5555667.11;16667333.33;50001000;150003000;450009000	.01591;.01591;.04811;.08394;.09589	450000000	-8.65321	1	2	0	-0.30103	0.01647	0.09589	None	x	5.5556e7;1.6667e8;5.0000e8;1.5000e9;4.5000e9	.01591;.01591;.01591;.01591;.01591	4500000000	55556000	4500000000	-9.65321	0.01591
PFK_GHMT2r	Enzym	combo	x	PFK	3	Energy1-Glycolysis	GHMT2r	4	Amino-SerGly	x	0.0159098	0.0553393	0.0164076	0.0717469	None	x	5555556;1.6667e7;50000000;1.5000e8;4.5000e8	.01591;.01591;.01591;.01591;.01591	450000000	5555556	450000000	-8.65321	0.01591	236.11;708.33;2125;6375;19125	-2.816e-7;-2.816e-7;.02984;.04684;.05251	19125	1954.8	19125	-4.2816	0.05251	5555792.11;16667708.33;50002125;150006375;450019125	.01591;.01591;.04561;.06303;.06884	450000000	-8.65321	1	2	0	-0.30103	0.01633	0.06884	None	x	5.5556e7;1.6667e8;5.0000e8;1.5000e9;4.5000e9	.01591;.01591;.01591;.01591;.01591	4500000000	55556000	4500000000	-9.65321	0.01591
PFK_GLYCL	Enzym	combo	x	PFK	3	Energy1-Glycolysis	GLYCL	5	Amino-SerGly	x	0.0159098	0.00259112	0.00262593	0.0185357	None	x	5555556;1.6667e7;50000000;1.5000e8;4.5000e8	.01591;.01591;.01591;.01591;.01591	450000000	5555556	450000000	-8.65321	0.01591	5555556;1.6667e7;50000000;1.5000e8;4.5000e8	.002582;.002588;0.00259;.002591;.002591	450000000	5555556	450000000	-8.65321	0.002591	11111112;33334000;100000000;300000000;900000000	.01853;.01853;.01853;.01854;.01854	900000000	-8.95424	1	2	0	-0.30103	0.00263	0.01854	None	x	5.5556e7;1.6667e8;5.0000e8;1.5000e9;4.5000e9	.01591;.01591;.01591;.01591;.01591	4500000000	55556000	4500000000	-9.65321	0.01591
PFK_THRS	Enzym	combo	x	PFK	3	Energy1-Glycolysis	THRS	0	Amino-Thr	x	0.0159098	1	4.996e-14	1	None	x	5555556;1.6667e7;50000000;1.5000e8;4.5000e8	.01591;.01591;.01591;.01591;.01591	450000000	5555556	450000000	-8.65321	0.01591	440.85;1322.6;3967.7;11903;35709	-2.816e-7;-2.816e-7;.4951;.8317;.9439	35709	3844	4083.2	-3.611	0.9439	5555996.85;16668322.6;50003967.7;150011903;450035709	.01591;.01591;.4951;.8317;.9439	51500000	-7.71181	1	1.1143	0	-0.0470021	0	0.9439	None	x	5.5556e7;1.6667e8;5.0000e8;1.5000e9;4.5000e9	.01591;.01591;.01591;.01591;.01591	4500000000	55556000	4500000000	-9.65321	0.01591
PFK_PSCVT	Enzym	combo	x	PFK	3	Energy1-Glycolysis	PSCVT	1	Amino-TrpTyrPhe	x	0.0159098	1	0	1	None	x	5555556;1.6667e7;50000000;1.5000e8;4.5000e8	.01591;.01591;.01591;.01591;.01591	450000000	5555556	450000000	-8.65321	0.01591	654.08;1962.2;5886.7;17660;52980	-2.816e-7;-2.816e-7;.5018;.8339;.9446	52980	5656	5872.6	-3.76883	0.9446	5556210.08;16668962.2;50005886.7;150017660;450052980	.01591;.01591;.5018;.8339;.9446	49900000	-7.6981	0.9999	1.1108	4.34316e-05	-0.0456359	0	0.9446	None	x	5.5556e7;1.6667e8;5.0000e8;1.5000e9;4.5000e9	.01591;.01591;.01591;.01591;.01591	4500000000	55556000	4500000000	-9.65321	0.01591
PFK_CHORM	Enzym	combo	x	PFK	3	Energy1-Glycolysis	CHORM	2	Amino-TrpTyrPhe	x	0.0159098	1	0	1	None	x	5555556;1.6667e7;50000000;1.5000e8;4.5000e8	.01591;.01591;.01591;.01591;.01591	450000000	5555556	450000000	-8.65321	0.01591	782.99;2349.0;7046.9;21141;63422	-2.816e-7;-2.816e-7;.5073;.8358;.9453	63422	6726	6979.3	-3.84381	0.9453	5556338.99;16669349;50007046.9;150021141;450063422	.01591;.01591;.5073;.8358;.9453	49500000	-7.69461	0.9997	1.1097	0.000130308	-0.0452056	0	0.9453	None	x	5.5556e7;1.6667e8;5.0000e8;1.5000e9;4.5000e9	.01591;.01591;.01591;.01591;.01591	4500000000	55556000	4500000000	-9.65321	0.01591
PFK_TRPS1	Enzym	combo	x	PFK	3	Energy1-Glycolysis	TRPS1	3	Amino-TrpTyrPhe	x	0.0159098	-2.8156e-07	3.59018e-14	0.0159098	None	x	5555556;1.6667e7;50000000;1.5000e8;4.5000e8	.01591;.01591;.01591;.01591;.01591	450000000	5555556	450000000	-8.65321	0.01591	5555556;1.6667e7;50000000;1.5000e8;4.5000e8	-2.816e-7;-2.816e-7;-2.816e-7;-2.816e-7;-2.816e-7	450000000	5555556	450000000	-8.65321	0	11111112;33334000;100000000;300000000;900000000	.01591;.01591;.01591;.01591;.01591	900000000	-8.95424	1	2	0	-0.30103	0	0.01591	None	x	5.5556e7;1.6667e8;5.0000e8;1.5000e9;4.5000e9	.01591;.01591;.01591;.01591;.01591	4500000000	55556000	4500000000	-9.65321	0.01591
PFK_TRPS3	Enzym	combo	x	PFK	3	Energy1-Glycolysis	TRPS3	3	Amino-TrpTyrPhe	x	0.0159098	-2.8156e-07	-6.65995e-14	0.0159098	None	x	5555556;1.6667e7;50000000;1.5000e8;4.5000e8	.01591;.01591;.01591;.01591;.01591	450000000	5555556	450000000	-8.65321	0.01591	5555556;1.6667e7;50000000;1.5000e8;4.5000e8	-2.816e-7;-2.816e-7;-2.816e-7;-2.816e-7;-2.816e-7	450000000	5555556	450000000	-8.65321	0	11111112;33334000;100000000;300000000;900000000	.01591;.01591;.01591;.01591;.01591	900000000	-8.95424	1	2	0	-0.30103	0	0.01591	None	x	5.5556e7;1.6667e8;5.0000e8;1.5000e9;4.5000e9	.01591;.01591;.01591;.01591;.01591	4500000000	55556000	4500000000	-9.65321	0.01591
PFK_DHPS2	Enzym	combo	x	PFK	3	Energy1-Glycolysis	DHPS2	1	Cofac-Folate	x	0.0159098	1	0	1	None	x	5555556;1.6667e7;50000000;1.5000e8;4.5000e8	.01591;.01591;.01591;.01591;.01591	450000000	5555556	450000000	-8.65321	0.01591	361111;1083333;3250000;9750000;29250000	-2.816e-7;-2.816e-7;.4986;.8329;.9443	29250000	3135062	3277221	-6.51551	0.9443	5916667;17750333;53250000;159750000;479250000	.01591;.01591;.4986;.8329;.9443	53700000	-7.72997	1	1.112	0	-0.0461048	0	0.9443	None	x	5.5556e7;1.6667e8;5.0000e8;1.5000e9;4.5000e9	.01591;.01591;.01591;.01591;.01591	4500000000	55556000	4500000000	-9.65321	0.01591
PFK_DHFS	Enzym	combo	x	PFK	3	Energy1-Glycolysis	DHFS	2	Cofac-Folate	x	0.0159098	1	0	1	None	x	5555556;1.6667e7;50000000;1.5000e8;4.5000e8	.01591;.01591;.01591;.01591;.01591	450000000	5555556	450000000	-8.65321	0.01591	361111;1083333;3250000;9750000;29250000	-2.816e-7;-2.816e-7;.4986;.8329;.9443	29250000	3135062	3277221	-6.51551	0.9443	5916667;17750333;53250000;159750000;479250000	.01591;.01591;.4986;.8329;.9443	53700000	-7.72997	1	1.112	0	-0.0461048	0	0.9443	None	x	5.5556e7;1.6667e8;5.0000e8;1.5000e9;4.5000e9	.01591;.01591;.01591;.01591;.01591	4500000000	55556000	4500000000	-9.65321	0.01591
PFK_DHFR	Enzym	combo	x	PFK	3	Energy1-Glycolysis	DHFR	3	Cofac-Folate	x	0.0159098	1	9.99201e-14	1	None	x	5555556;1.6667e7;50000000;1.5000e8;4.5000e8	.01591;.01591;.01591;.01591;.01591	450000000	5555556	450000000	-8.65321	0.01591	8930.9;26793;80378;241135;723406	-2.816e-7;-2.816e-7;.4946;.8315;.9438	723406	77919	82955	-4.91884	0.9438	5564486.9;16693793;50080378;150241135;450723406	.01591;.01591;.4946;.8315;.9438	51700000	-7.71349	1	1.1147	0	-0.047158	0	0.9438	None	x	5.5556e7;1.6667e8;5.0000e8;1.5000e9;4.5000e9	.01591;.01591;.01591;.01591;.01591	4500000000	55556000	4500000000	-9.65321	0.01591
PFK_GARFT	Enzym	combo	x	PFK	3	Energy1-Glycolysis	GARFT	1	DNA-Purine	x	0.0159098	0.00405517	0.00392499	0.0198348	None	x	5555556;1.6667e7;50000000;1.5000e8;4.5000e8	.01591;.01591;.01591;.01591;.01591	450000000	5555556	450000000	-8.65321	0.01591	5555556;1.6667e7;50000000;1.5000e8;4.5000e8	.004053;.004055;.004055;.004055;.004055	450000000	5555556	450000000	-8.65321	0.004055	11111112;33334000;100000000;300000000;900000000	.01983;.01983;.01983;.01983;.01983	900000000	-8.95424	1	2	0	-0.30103	0.00392	0.01983	None	x	5.5556e7;1.6667e8;5.0000e8;1.5000e9;4.5000e9	.01591;.01591;.01591;.01591;.01591	4500000000	55556000	4500000000	-9.65321	0.01591
PFK_GART	Enzym	combo	x	PFK	3	Energy1-Glycolysis	GART	1	DNA-Purine	x	0.0159098	-2.8156e-07	6.1999e-15	0.0159098	None	x	5555556;1.6667e7;50000000;1.5000e8;4.5000e8	.01591;.01591;.01591;.01591;.01591	450000000	5555556	450000000	-8.65321	0.01591	5555556;1.6667e7;50000000;1.5000e8;4.5000e8	-2.816e-7;-2.816e-7;-2.816e-7;-2.816e-7;-2.816e-7	450000000	5555556	450000000	-8.65321	0	11111112;33334000;100000000;300000000;900000000	.01591;.01591;.01591;.01591;.01591	900000000	-8.95424	1	2	0	-0.30103	0	0.01591	None	x	5.5556e7;1.6667e8;5.0000e8;1.5000e9;4.5000e9	.01591;.01591;.01591;.01591;.01591	4500000000	55556000	4500000000	-9.65321	0.01591
PFK_IMPD	Enzym	combo	x	PFK	3	Energy1-Glycolysis	IMPD	2	DNA-Purine	x	0.0159098	0.00222006	0.00215032	0.0180601	None	x	5555556;1.6667e7;50000000;1.5000e8;4.5000e8	.01591;.01591;.01591;.01591;.01591	450000000	5555556	450000000	-8.65321	0.01591	5555556;1.6667e7;50000000;1.5000e8;4.5000e8	.002218;.002219;0.00222;0.00222;0.00222	450000000	5555556	450000000	-8.65321	0.00222	11111112;33334000;100000000;300000000;900000000	.01806;.01806;.01806;.01806;.01806	900000000	-8.95424	1	2	0	-0.30103	0.00215	0.01806	None	x	5.5556e7;1.6667e8;5.0000e8;1.5000e9;4.5000e9	.01591;.01591;.01591;.01591;.01591	4500000000	55556000	4500000000	-9.65321	0.01591
PFK_DHORD2	Enzym	combo	x	PFK	3	Energy1-Glycolysis	DHORD2	3	DNA-Pyrimid	x	0.0159098	0.00151058	0.0014632	0.017373	None	x	5555556;1.6667e7;50000000;1.5000e8;4.5000e8	.01591;.01591;.01591;.01591;.01591	450000000	5555556	450000000	-8.65321	0.01591	5555556;1.6667e7;50000000;1.5000e8;4.5000e8	0.00151;0.00151;0.00151;.001511;.001511	450000000	5555556	450000000	-8.65321	0.001511	11111112;33334000;100000000;300000000;900000000	.01737;.01737;.01737;.01737;.01737	900000000	-8.95424	1	2	0	-0.30103	0.00146	0.01737	None	x	5.5556e7;1.6667e8;5.0000e8;1.5000e9;4.5000e9	.01591;.01591;.01591;.01591;.01591	4500000000	55556000	4500000000	-9.65321	0.01591
PFK_DHORD5	Enzym	combo	x	PFK	3	Energy1-Glycolysis	DHORD5	3	DNA-Pyrimid	x	0.0159098	-2.8156e-07	-7.99985e-14	0.0159098	None	x	5555556;1.6667e7;50000000;1.5000e8;4.5000e8	.01591;.01591;.01591;.01591;.01591	450000000	5555556	450000000	-8.65321	0.01591	5555556;1.6667e7;50000000;1.5000e8;4.5000e8	-2.816e-7;-2.816e-7;-2.816e-7;-2.816e-7;-2.816e-7	450000000	5555556	450000000	-8.65321	0	11111112;33334000;100000000;300000000;900000000	.01591;.01591;.01591;.01591;.01591	900000000	-8.95424	1	2	0	-0.30103	0	0.01591	None	x	5.5556e7;1.6667e8;5.0000e8;1.5000e9;4.5000e9	.01591;.01591;.01591;.01591;.01591	4500000000	55556000	4500000000	-9.65321	0.01591
PFK_PGI	Enzym	combo	x	PFK	3	Energy1-Glycolysis	PGI	2	Energy1-Glycolysis	x	0.0159098	0.0226901	0.0158404	0.0385305	None	x	5555556;1.6667e7;50000000;1.5000e8;4.5000e8	.01591;.01591;.01591;.01591;.01591	450000000	5555556	450000000	-8.65321	0.01591	111.11;333.33;1000;3000;9000	-2.816e-7;.009985;.01846;.02128;.02222	9000	421.83	9000	-3.95424	0.02222	5555667.11;16667333.33;50001000;150003000;450009000	.01591;.02603;.03436;.03714;.03807	450000000	-8.65321	1	2	0	-0.30103	0.0159	0.03807	None	x	5.5556e7;1.6667e8;5.0000e8;1.5000e9;4.5000e9	.01591;.01591;.01591;.01591;.01591	4500000000	55556000	4500000000	-9.65321	0.01591
PFK_FBP	Enzym	combo	x	PFK	3	Energy1-Glycolysis	FBP	3	Energy1-Glycolysis	x	0.0159098	-2.8156e-07	1.25601e-13	0.0159098	None	x	5555556;1.6667e7;50000000;1.5000e8;4.5000e8	.01591;.01591;.01591;.01591;.01591	450000000	5555556	450000000	-8.65321	0.01591	5555556;1.6667e7;50000000;1.5000e8;4.5000e8	-2.816e-7;-2.816e-7;-2.816e-7;-2.816e-7;-2.816e-7	450000000	5555556	450000000	-8.65321	0	11111112;33334000;100000000;300000000;900000000	.01591;.01591;.01591;.01591;.01591	900000000	-8.95424	1	2	0	-0.30103	0	0.01591	None	x	5.5556e7;1.6667e8;5.0000e8;1.5000e9;4.5000e9	.01591;.01591;.01591;.01591;.01591	4500000000	55556000	4500000000	-9.65321	0.01591
GAPD_ALAR	Enzym	combo	x	GAPD	4	Energy1-Glycolysis	ALAR	0	Amino-Ala	x	0.349332	1	0	1	None	x	17.361;52.083;156.25;468.75;1406.2	-2.816e-7;-2.816e-7;.1736;.2853;0.328	1406.2	150.49	1406.2	-3.14805	0.328	5840.7;17522;52567;157700;473099	-2.816e-7;-2.816e-7;.5023;.8341;.9447	473099	50477	52407	-4.71939	0.9447	5858.061;17574.083;52723.25;158168.75;474505.2	-2.816e-7;-2.816e-7;.5023;.8341;.9447	52562	-4.72067	1	1.1108	0	-0.0456359	0	0.9447	None	x	1.0106;1.0318;1.0954;1.2861;1.8583	.06614;.1849;.3415;.3493;.3493	1.8583	1.03	1.8583	-0.269116	0.3493
GAPD_GLNS	Enzym	combo	x	GAPD	4	Energy1-Glycolysis	GLNS	1	Amino-GluGln	x	0.349332	1	2.20046e-13	1	None	x	17.361;52.083;156.25;468.75;1406.2	-2.816e-7;-2.816e-7;.1736;.2853;0.328	1406.2	150.49	1406.2	-3.14805	0.328	135.65;406.94;1220.8;3662.5;10987	-2.816e-7;-2.816e-7;.5059;.8353;.9451	10987	1167.1	1211.3	-3.08325	0.9451	153.011;459.023;1377.05;4131.25;12393.2	-2.816e-7;-2.816e-7;.5059;.8353;.9451	1366.3	-3.13555	1	1.1103	0	-0.0454403	0	0.9451	None	x	1.0106;1.0318;1.0954;1.2861;1.8583	.06614;.1849;.3415;.3493;.3493	1.8583	1.03	1.8583	-0.269116	0.3493
GAPD_GLUDy	Enzym	combo	x	GAPD	4	Energy1-Glycolysis	GLUDy	2	Amino-GluGln	x	0.349332	0.0729077	0.0476056	0.396937	None	x	17.361;52.083;156.25;468.75;1406.2	-2.816e-7;-2.816e-7;.1736;.2853;0.328	1406.2	150.49	1406.2	-3.14805	0.328	36.111;108.33;325;975;2925	-2.816e-7;-2.816e-7;.04446;.06342;.06975	2925	278.29	2925	-3.46613	0.06975	53.472;160.413;481.25;1443.75;4331.2	-2.816e-7;-2.816e-7;.2067;0.328;0.374	4331.2	-3.63661	1	2	0	-0.30103	0.0594	0.374	SL	x	1.0106;1.0318;1.0954;1.2861;1.8583	.06614;.1849;.3415;.3493;.3493	1.8583	1.03	1.8583	-0.269116	0.3493
GAPD_GLUSy	Enzym	combo	x	GAPD	4	Energy1-Glycolysis	GLUSy	2	Amino-GluGln	x	0.349332	-2.8156e-07	0	0.349332	None	x	17.361;52.083;156.25;468.75;1406.2	-2.816e-7;-2.816e-7;.1736;.2853;0.328	1406.2	150.49	1406.2	-3.14805	0.328	5555556;1.6667e7;50000000;1.5000e8;4.5000e8	-2.816e-7;-2.816e-7;-2.816e-7;-2.816e-7;-2.816e-7	450000000	5555556	450000000	-8.65321	0	5555573.361;16667052.083;50000156.25;150000468.75;450001406.2	-2.816e-7;-2.816e-7;.1736;.2853;0.328	450000000	-8.65321	1	2	0	-0.30103	0	0.328	None	x	1.0106;1.0318;1.0954;1.2861;1.8583	.06614;.1849;.3415;.3493;.3493	1.8583	1.03	1.8583	-0.269116	0.3493
GAPD_GLUDC	Enzym	combo	x	GAPD	4	Energy1-Glycolysis	GLUDC	3	Amino-GluGln	x	0.349332	-2.8156e-07	-8.49876e-14	0.349332	None	x	17.361;52.083;156.25;468.75;1406.2	-2.816e-7;-2.816e-7;.1736;.2853;0.328	1406.2	150.49	1406.2	-3.14805	0.328	5555556;1.6667e7;50000000;1.5000e8;4.5000e8	-2.816e-7;-2.816e-7;-2.816e-7;-2.816e-7;-2.816e-7	450000000	5555556	450000000	-8.65321	0	5555573.361;16667052.083;50000156.25;150000468.75;450001406.2	-2.816e-7;-2.816e-7;.1736;.2853;0.328	450000000	-8.65321	1	2	0	-0.30103	0	0.328	None	x	1.0106;1.0318;1.0954;1.2861;1.8583	.06614;.1849;.3415;.3493;.3493	1.8583	1.03	1.8583	-0.269116	0.3493
GAPD_DHDPS	Enzym	combo	x	GAPD	4	Energy1-Glycolysis	DHDPS	1	Amino-Lys	x	0.349332	1	0	1	None	x	17.361;52.083;156.25;468.75;1406.2	-2.816e-7;-2.816e-7;.1736;.2853;0.328	1406.2	150.49	1406.2	-3.14805	0.328	654.08;1962.2;5886.7;17660;52980	-2.816e-7;-2.816e-7;.5008;.8336;.9445	52980	5663	5880.4	-3.76941	0.9445	671.441;2014.283;6042.95;18128.75;54386.2	-2.816e-7;-2.816e-7;.5008;.8336;.9445	6036.5	-3.78079	1	1.111	0	-0.0457141	0	0.9445	None	x	1.0106;1.0318;1.0954;1.2861;1.8583	.06614;.1849;.3415;.3493;.3493	1.8583	1.03	1.8583	-0.269116	0.3493
GAPD_DHDPRy	Enzym	combo	x	GAPD	4	Energy1-Glycolysis	DHDPRy	2	Amino-Lys	x	0.349332	1	0	1	None	x	17.361;52.083;156.25;468.75;1406.2	-2.816e-7;-2.816e-7;.1736;.2853;0.328	1406.2	150.49	1406.2	-3.14805	0.328	654.08;1962.2;5886.7;17660;52980	-2.816e-7;-2.816e-7;.5008;.8336;.9445	52980	5663	5880.4	-3.76941	0.9445	671.441;2014.283;6042.95;18128.75;54386.2	-2.816e-7;-2.816e-7;.5008;.8336;.9445	6036.5	-3.78079	1	1.111	0	-0.0457141	0	0.9445	None	x	1.0106;1.0318;1.0954;1.2861;1.8583	.06614;.1849;.3415;.3493;.3493	1.8583	1.03	1.8583	-0.269116	0.3493
GAPD_THDPS	Enzym	combo	x	GAPD	4	Energy1-Glycolysis	THDPS	3	Amino-Lys	x	0.349332	1	0	1	None	x	17.361;52.083;156.25;468.75;1406.2	-2.816e-7;-2.816e-7;.1736;.2853;0.328	1406.2	150.49	1406.2	-3.14805	0.328	654.08;1962.2;5886.7;17660;52980	-2.816e-7;-2.816e-7;.5008;.8336;.9445	52980	5663	5880.4	-3.76941	0.9445	671.441;2014.283;6042.95;18128.75;54386.2	-2.816e-7;-2.816e-7;.5008;.8336;.9445	6036.5	-3.78079	1	1.111	0	-0.0457141	0	0.9445	None	x	1.0106;1.0318;1.0954;1.2861;1.8583	.06614;.1849;.3415;.3493;.3493	1.8583	1.03	1.8583	-0.269116	0.3493
GAPD_SDPTA	Enzym	combo	x	GAPD	4	Energy1-Glycolysis	SDPTA	4	Amino-Lys	x	0.349332	1	0	1	None	x	17.361;52.083;156.25;468.75;1406.2	-2.816e-7;-2.816e-7;.1736;.2853;0.328	1406.2	150.49	1406.2	-3.14805	0.328	654.08;1962.2;5886.7;17660;52980	-2.816e-7;-2.816e-7;.5008;.8336;.9445	52980	5663	5880.4	-3.76941	0.9445	671.441;2014.283;6042.95;18128.75;54386.2	-2.816e-7;-2.816e-7;.5008;.8336;.9445	6036.5	-3.78079	1	1.111	0	-0.0457141	0	0.9445	None	x	1.0106;1.0318;1.0954;1.2861;1.8583	.06614;.1849;.3415;.3493;.3493	1.8583	1.03	1.8583	-0.269116	0.3493
GAPD_DAPE	Enzym	combo	x	GAPD	4	Energy1-Glycolysis	DAPE	5	Amino-Lys	x	0.349332	1	0	1	None	x	17.361;52.083;156.25;468.75;1406.2	-2.816e-7;-2.816e-7;.1736;.2853;0.328	1406.2	150.49	1406.2	-3.14805	0.328	654.08;1962.2;5886.7;17660;52980	-2.816e-7;-2.816e-7;.5008;.8336;.9445	52980	5663	5880.4	-3.76941	0.9445	671.441;2014.283;6042.95;18128.75;54386.2	-2.816e-7;-2.816e-7;.5008;.8336;.9445	6036.5	-3.78079	1	1.111	0	-0.0457141	0	0.9445	None	x	1.0106;1.0318;1.0954;1.2861;1.8583	.06614;.1849;.3415;.3493;.3493	1.8583	1.03	1.8583	-0.269116	0.3493
GAPD_PGCD	Enzym	combo	x	GAPD	4	Energy1-Glycolysis	PGCD	1	Amino-SerGly	x	0.349332	0.0854379	0.0556615	0.404993	SL	x	17.361;52.083;156.25;468.75;1406.2	-2.816e-7;-2.816e-7;.1736;.2853;0.328	1406.2	150.49	1406.2	-3.14805	0.328	111.11;333.33;1000;3000;9000	-2.816e-7;-2.816e-7;.03279;.06776;.07942	9000	1395.8	9000	-3.95424	0.07942	128.471;385.413;1156.25;3468.75;10406.2	-2.816e-7;-2.816e-7;.1901;.3288;.3796	10406	-4.01728	1	2	0	-0.30103	0.0591	0.3796	SL	x	1.0106;1.0318;1.0954;1.2861;1.8583	.06614;.1849;.3415;.3493;.3493	1.8583	1.03	1.8583	-0.269116	0.3493
GAPD_PSERT	Enzym	combo	x	GAPD	4	Energy1-Glycolysis	PSERT	2	Amino-SerGly	x	0.349332	0.0854379	0.0556615	0.404993	SL	x	17.361;52.083;156.25;468.75;1406.2	-2.816e-7;-2.816e-7;.1736;.2853;0.328	1406.2	150.49	1406.2	-3.14805	0.328	111.11;333.33;1000;3000;9000	-2.816e-7;-2.816e-7;.03279;.06776;.07942	9000	1395.8	9000	-3.95424	0.07942	128.471;385.413;1156.25;3468.75;10406.2	-2.816e-7;-2.816e-7;.1901;.3288;.3796	10406	-4.01728	1	2	0	-0.30103	0.0591	0.3796	SL	x	1.0106;1.0318;1.0954;1.2861;1.8583	.06614;.1849;.3415;.3493;.3493	1.8583	1.03	1.8583	-0.269116	0.3493
GAPD_PSP-L	Enzym	combo	x	GAPD	4	Energy1-Glycolysis	PSP-L	3	Amino-SerGly	x	0.349332	0.0854379	0.0556615	0.404993	SL	x	17.361;52.083;156.25;468.75;1406.2	-2.816e-7;-2.816e-7;.1736;.2853;0.328	1406.2	150.49	1406.2	-3.14805	0.328	111.11;333.33;1000;3000;9000	-2.816e-7;-2.816e-7;.03279;.06776;.07942	9000	1395.8	9000	-3.95424	0.07942	128.471;385.413;1156.25;3468.75;10406.2	-2.816e-7;-2.816e-7;.1901;.3288;.3796	10406	-4.01728	1	2	0	-0.30103	0.0591	0.3796	SL	x	1.0106;1.0318;1.0954;1.2861;1.8583	.06614;.1849;.3415;.3493;.3493	1.8583	1.03	1.8583	-0.269116	0.3493
GAPD_GHMT2r	Enzym	combo	x	GAPD	4	Energy1-Glycolysis	GHMT2r	4	Amino-SerGly	x	0.349332	0.0553393	0.0361358	0.385467	None	x	17.361;52.083;156.25;468.75;1406.2	-2.816e-7;-2.816e-7;.1736;.2853;0.328	1406.2	150.49	1406.2	-3.14805	0.328	236.11;708.33;2125;6375;19125	-2.816e-7;-2.816e-7;.02984;.04684;.05251	19125	1954.8	19125	-4.2816	0.05251	253.471;760.413;2281.25;6843.75;20531.2	-2.816e-7;-2.816e-7;.1921;.3164;.3625	20531	-4.31241	1	2	0	-0.30103	0.0391	0.3625	None	x	1.0106;1.0318;1.0954;1.2861;1.8583	.06614;.1849;.3415;.3493;.3493	1.8583	1.03	1.8583	-0.269116	0.3493
GAPD_GLYCL	Enzym	combo	x	GAPD	4	Energy1-Glycolysis	GLYCL	5	Amino-SerGly	x	0.349332	0.00259112	0.00184939	0.351181	None	x	17.361;52.083;156.25;468.75;1406.2	-2.816e-7;-2.816e-7;.1736;.2853;0.328	1406.2	150.49	1406.2	-3.14805	0.328	5555556;1.6667e7;50000000;1.5000e8;4.5000e8	.002582;.002588;0.00259;.002591;.002591	450000000	5555556	450000000	-8.65321	0.002591	5555573.361;16667052.083;50000156.25;150000468.75;450001406.2	.002582;.002588;.1757;.2873;.3299	450000000	-8.65321	1	2	0	-0.30103	0.0021	0.3299	None	x	1.0106;1.0318;1.0954;1.2861;1.8583	.06614;.1849;.3415;.3493;.3493	1.8583	1.03	1.8583	-0.269116	0.3493
GAPD_THRS	Enzym	combo	x	GAPD	4	Energy1-Glycolysis	THRS	0	Amino-Thr	x	0.349332	1	-7.20535e-14	1	None	x	17.361;52.083;156.25;468.75;1406.2	-2.816e-7;-2.816e-7;.1736;.2853;0.328	1406.2	150.49	1406.2	-3.14805	0.328	440.85;1322.6;3967.7;11903;35709	-2.816e-7;-2.816e-7;.4951;.8317;.9439	35709	3844	4083.2	-3.611	0.9439	458.211;1374.683;4123.95;12371.75;37115.2	-2.816e-7;-2.816e-7;.4951;.8317;.9439	4244	-3.62778	1	1.1144	0	-0.0470411	0	0.9439	None	x	1.0106;1.0318;1.0954;1.2861;1.8583	.06614;.1849;.3415;.3493;.3493	1.8583	1.03	1.8583	-0.269116	0.3493
GAPD_PSCVT	Enzym	combo	x	GAPD	4	Energy1-Glycolysis	PSCVT	1	Amino-TrpTyrPhe	x	0.349332	1	0	1	None	x	17.361;52.083;156.25;468.75;1406.2	-2.816e-7;-2.816e-7;.1736;.2853;0.328	1406.2	150.49	1406.2	-3.14805	0.328	654.08;1962.2;5886.7;17660;52980	-2.816e-7;-2.816e-7;.5018;.8339;.9446	52980	5656	5872.6	-3.76883	0.9446	671.441;2014.283;6042.95;18128.75;54386.2	-2.816e-7;-2.816e-7;.5018;.8339;.9446	6028.5	-3.78021	1	1.1108	0	-0.0456359	0	0.9446	None	x	1.0106;1.0318;1.0954;1.2861;1.8583	.06614;.1849;.3415;.3493;.3493	1.8583	1.03	1.8583	-0.269116	0.3493
GAPD_CHORM	Enzym	combo	x	GAPD	4	Energy1-Glycolysis	CHORM	2	Amino-TrpTyrPhe	x	0.349332	1	0	1	None	x	17.361;52.083;156.25;468.75;1406.2	-2.816e-7;-2.816e-7;.1736;.2853;0.328	1406.2	150.49	1406.2	-3.14805	0.328	782.99;2349.0;7046.9;21141;63422	-2.816e-7;-2.816e-7;.5073;.8358;.9453	63422	6726	6979.3	-3.84381	0.9453	800.351;2401.083;7203.15;21609.75;64828.2	-2.816e-7;-2.816e-7;.5073;.8358;.9453	7134	-3.85333	1	1.11	0	-0.045323	0	0.9453	None	x	1.0106;1.0318;1.0954;1.2861;1.8583	.06614;.1849;.3415;.3493;.3493	1.8583	1.03	1.8583	-0.269116	0.3493
GAPD_TRPS1	Enzym	combo	x	GAPD	4	Energy1-Glycolysis	TRPS1	3	Amino-TrpTyrPhe	x	0.349332	-2.8156e-07	-1.10967e-13	0.349332	None	x	17.361;52.083;156.25;468.75;1406.2	-2.816e-7;-2.816e-7;.1736;.2853;0.328	1406.2	150.49	1406.2	-3.14805	0.328	5555556;1.6667e7;50000000;1.5000e8;4.5000e8	-2.816e-7;-2.816e-7;-2.816e-7;-2.816e-7;-2.816e-7	450000000	5555556	450000000	-8.65321	0	5555573.361;16667052.083;50000156.25;150000468.75;450001406.2	-2.816e-7;-2.816e-7;.1736;.2853;0.328	450000000	-8.65321	1	2	0	-0.30103	0	0.328	None	x	1.0106;1.0318;1.0954;1.2861;1.8583	.06614;.1849;.3415;.3493;.3493	1.8583	1.03	1.8583	-0.269116	0.3493
GAPD_TRPS3	Enzym	combo	x	GAPD	4	Energy1-Glycolysis	TRPS3	3	Amino-TrpTyrPhe	x	0.349332	-2.8156e-07	0	0.349332	None	x	17.361;52.083;156.25;468.75;1406.2	-2.816e-7;-2.816e-7;.1736;.2853;0.328	1406.2	150.49	1406.2	-3.14805	0.328	5555556;1.6667e7;50000000;1.5000e8;4.5000e8	-2.816e-7;-2.816e-7;-2.816e-7;-2.816e-7;-2.816e-7	450000000	5555556	450000000	-8.65321	0	5555573.361;16667052.083;50000156.25;150000468.75;450001406.2	-2.816e-7;-2.816e-7;.1736;.2853;0.328	450000000	-8.65321	1	2	0	-0.30103	0	0.328	None	x	1.0106;1.0318;1.0954;1.2861;1.8583	.06614;.1849;.3415;.3493;.3493	1.8583	1.03	1.8583	-0.269116	0.3493
GAPD_DHPS2	Enzym	combo	x	GAPD	4	Energy1-Glycolysis	DHPS2	1	Cofac-Folate	x	0.349332	1	0	1	None	x	17.361;52.083;156.25;468.75;1406.2	-2.816e-7;-2.816e-7;.1736;.2853;0.328	1406.2	150.49	1406.2	-3.14805	0.328	361111;1083333;3250000;9750000;29250000	-2.816e-7;-2.816e-7;.4986;.8329;.9443	29250000	3135062	3277221	-6.51551	0.9443	361128.361;1083385.083;3250156.25;9750468.75;29251406.2	-2.816e-7;-2.816e-7;.4986;.8329;.9443	3277379	-6.51553	1	1.112	0	-0.0461048	0	0.9443	None	x	1.0106;1.0318;1.0954;1.2861;1.8583	.06614;.1849;.3415;.3493;.3493	1.8583	1.03	1.8583	-0.269116	0.3493
GAPD_DHFS	Enzym	combo	x	GAPD	4	Energy1-Glycolysis	DHFS	2	Cofac-Folate	x	0.349332	1	0	1	None	x	17.361;52.083;156.25;468.75;1406.2	-2.816e-7;-2.816e-7;.1736;.2853;0.328	1406.2	150.49	1406.2	-3.14805	0.328	361111;1083333;3250000;9750000;29250000	-2.816e-7;-2.816e-7;.4986;.8329;.9443	29250000	3135062	3277221	-6.51551	0.9443	361128.361;1083385.083;3250156.25;9750468.75;29251406.2	-2.816e-7;-2.816e-7;.4986;.8329;.9443	3277379	-6.51553	1	1.112	0	-0.0461048	0	0.9443	None	x	1.0106;1.0318;1.0954;1.2861;1.8583	.06614;.1849;.3415;.3493;.3493	1.8583	1.03	1.8583	-0.269116	0.3493
GAPD_DHFR	Enzym	combo	x	GAPD	4	Energy1-Glycolysis	DHFR	3	Cofac-Folate	x	0.349332	1	0	1	None	x	17.361;52.083;156.25;468.75;1406.2	-2.816e-7;-2.816e-7;.1736;.2853;0.328	1406.2	150.49	1406.2	-3.14805	0.328	8930.9;26793;80378;241135;723406	-2.816e-7;-2.816e-7;.4946;.8315;.9438	723406	77919	82955	-4.91884	0.9438	8948.261;26845.083;80534.25;241603.75;724812.2	-2.816e-7;-2.816e-7;.4946;.8315;.9438	83116	-4.91968	1	1.1147	0	-0.047158	0	0.9438	None	x	1.0106;1.0318;1.0954;1.2861;1.8583	.06614;.1849;.3415;.3493;.3493	1.8583	1.03	1.8583	-0.269116	0.3493
GAPD_GARFT	Enzym	combo	x	GAPD	4	Energy1-Glycolysis	GARFT	1	DNA-Purine	x	0.349332	0.00405517	0.00264527	0.351977	None	x	17.361;52.083;156.25;468.75;1406.2	-2.816e-7;-2.816e-7;.1736;.2853;0.328	1406.2	150.49	1406.2	-3.14805	0.328	5555556;1.6667e7;50000000;1.5000e8;4.5000e8	.004053;.004055;.004055;.004055;.004055	450000000	5555556	450000000	-8.65321	0.004055	5555573.361;16667052.083;50000156.25;150000468.75;450001406.2	.004053;.004055;.1771;.2882;.3307	450000000	-8.65321	1	2	0	-0.30103	0.0035	0.3307	None	x	1.0106;1.0318;1.0954;1.2861;1.8583	.06614;.1849;.3415;.3493;.3493	1.8583	1.03	1.8583	-0.269116	0.3493
GAPD_GART	Enzym	combo	x	GAPD	4	Energy1-Glycolysis	GART	1	DNA-Purine	x	0.349332	-2.8156e-07	4.58075e-06	0.349336	None	x	17.361;52.083;156.25;468.75;1406.2	-2.816e-7;-2.816e-7;.1736;.2853;0.328	1406.2	150.49	1406.2	-3.14805	0.328	5555556;1.6667e7;50000000;1.5000e8;4.5000e8	-2.816e-7;-2.816e-7;-2.816e-7;-2.816e-7;-2.816e-7	450000000	5555556	450000000	-8.65321	0	5555573.361;16667052.083;50000156.25;150000468.75;450001406.2	-2.816e-7;-2.816e-7;.1736;.2853;0.328	450000000	-8.65321	1	2	0	-0.30103	0	0.328	None	x	1.0106;1.0318;1.0954;1.2861;1.8583	.06614;.1849;.3415;.3493;.3493	1.8583	1.03	1.8583	-0.269116	0.3493
GAPD_IMPD	Enzym	combo	x	GAPD	4	Energy1-Glycolysis	IMPD	2	DNA-Purine	x	0.349332	0.00222006	0.00145027	0.350782	None	x	17.361;52.083;156.25;468.75;1406.2	-2.816e-7;-2.816e-7;.1736;.2853;0.328	1406.2	150.49	1406.2	-3.14805	0.328	5555556;1.6667e7;50000000;1.5000e8;4.5000e8	.002218;.002219;0.00222;0.00222;0.00222	450000000	5555556	450000000	-8.65321	0.00222	5555573.361;16667052.083;50000156.25;150000468.75;450001406.2	.002218;.002219;.1755;.2868;.3295	450000000	-8.65321	1	2	0	-0.30103	0.0019	0.3295	None	x	1.0106;1.0318;1.0954;1.2861;1.8583	.06614;.1849;.3415;.3493;.3493	1.8583	1.03	1.8583	-0.269116	0.3493
GAPD_DHORD2	Enzym	combo	x	GAPD	4	Energy1-Glycolysis	DHORD2	3	DNA-Pyrimid	x	0.349332	0.00151058	0.000986859	0.350319	None	x	17.361;52.083;156.25;468.75;1406.2	-2.816e-7;-2.816e-7;.1736;.2853;0.328	1406.2	150.49	1406.2	-3.14805	0.328	5555556;1.6667e7;50000000;1.5000e8;4.5000e8	0.00151;0.00151;0.00151;.001511;.001511	450000000	5555556	450000000	-8.65321	0.001511	5555573.361;16667052.083;50000156.25;150000468.75;450001406.2	0.00151;0.00151;.1749;.2863;0.329	450000000	-8.65321	1	2	0	-0.30103	0.0013	0.329	None	x	1.0106;1.0318;1.0954;1.2861;1.8583	.06614;.1849;.3415;.3493;.3493	1.8583	1.03	1.8583	-0.269116	0.3493
GAPD_DHORD5	Enzym	combo	x	GAPD	4	Energy1-Glycolysis	DHORD5	3	DNA-Pyrimid	x	0.349332	-2.8156e-07	0	0.349332	None	x	17.361;52.083;156.25;468.75;1406.2	-2.816e-7;-2.816e-7;.1736;.2853;0.328	1406.2	150.49	1406.2	-3.14805	0.328	5555556;1.6667e7;50000000;1.5000e8;4.5000e8	-2.816e-7;-2.816e-7;-2.816e-7;-2.816e-7;-2.816e-7	450000000	5555556	450000000	-8.65321	0	5555573.361;16667052.083;50000156.25;150000468.75;450001406.2	-2.816e-7;-2.816e-7;.1736;.2853;0.328	450000000	-8.65321	1	2	0	-0.30103	0	0.328	None	x	1.0106;1.0318;1.0954;1.2861;1.8583	.06614;.1849;.3415;.3493;.3493	1.8583	1.03	1.8583	-0.269116	0.3493
GAPD_PGI	Enzym	combo	x	GAPD	4	Energy1-Glycolysis	PGI	2	Energy1-Glycolysis	x	0.349332	0.0226901	-1.38001e-13	0.349332	None	x	17.361;52.083;156.25;468.75;1406.2	-2.816e-7;-2.816e-7;.1736;.2853;0.328	1406.2	150.49	1406.2	-3.14805	0.328	111.11;333.33;1000;3000;9000	-2.816e-7;.009985;.01846;.02128;.02222	9000	421.83	9000	-3.95424	0.02222	128.471;385.413;1156.25;3468.75;10406.2	-2.816e-7;.009985;.1736;.2853;0.328	10406	-4.01728	1	2	0	-0.30103	0	0.328	None	x	1.0106;1.0318;1.0954;1.2861;1.8583	.06614;.1849;.3415;.3493;.3493	1.8583	1.03	1.8583	-0.269116	0.3493
GAPD_FBP	Enzym	combo	x	GAPD	4	Energy1-Glycolysis	FBP	3	Energy1-Glycolysis	x	0.349332	-2.8156e-07	-1.70974e-13	0.349332	None	x	17.361;52.083;156.25;468.75;1406.2	-2.816e-7;-2.816e-7;.1736;.2853;0.328	1406.2	150.49	1406.2	-3.14805	0.328	5555556;1.6667e7;50000000;1.5000e8;4.5000e8	-2.816e-7;-2.816e-7;-2.816e-7;-2.816e-7;-2.816e-7	450000000	5555556	450000000	-8.65321	0	5555573.361;16667052.083;50000156.25;150000468.75;450001406.2	-2.816e-7;-2.816e-7;.1736;.2853;0.328	450000000	-8.65321	1	2	0	-0.30103	0	0.328	None	x	1.0106;1.0318;1.0954;1.2861;1.8583	.06614;.1849;.3415;.3493;.3493	1.8583	1.03	1.8583	-0.269116	0.3493
GAPD_PFK	Enzym	combo	x	GAPD	4	Energy1-Glycolysis	PFK	3	Energy1-Glycolysis	x	0.349332	0.0159098	-2.39808e-14	0.349332	None	x	17.361;52.083;156.25;468.75;1406.2	-2.816e-7;-2.816e-7;.1736;.2853;0.328	1406.2	150.49	1406.2	-3.14805	0.328	5555556;1.6667e7;50000000;1.5000e8;4.5000e8	.01591;.01591;.01591;.01591;.01591	450000000	5555556	450000000	-8.65321	0.01591	5555573.361;16667052.083;50000156.25;150000468.75;450001406.2	.01591;.01591;.1736;.2853;0.328	450000000	-8.65321	1	2	0	-0.30103	0	0.328	None	x	1.0106;1.0318;1.0954;1.2861;1.8583	.06614;.1849;.3415;.3493;.3493	1.8583	1.03	1.8583	-0.269116	0.3493
PGK_ALAR	Enzym	combo	x	PGK	5	Energy1-Glycolysis	ALAR	0	Amino-Ala	x	0.349332	1	0	1	None	x	17.361;52.083;156.25;468.75;1406.2	-2.816e-7;-2.816e-7;.1736;.2853;0.328	1406.2	150.49	1406.2	-3.14805	0.328	5840.7;17522;52567;157700;473099	-2.816e-7;-2.816e-7;.5023;.8341;.9447	473099	50477	52407	-4.71939	0.9447	5858.061;17574.083;52723.25;158168.75;474505.2	-2.816e-7;-2.816e-7;.5023;.8341;.9447	52562	-4.72067	1	1.1108	0	-0.0456359	0	0.9447	None	x	1.0106;1.0318;1.0954;1.2861;1.8583	.04292;.1238;.2825;.3493;.3493	1.8583	1.0522	1.8583	-0.269116	0.3493
PGK_GLNS	Enzym	combo	x	PGK	5	Energy1-Glycolysis	GLNS	1	Amino-GluGln	x	0.349332	1	0	1	None	x	17.361;52.083;156.25;468.75;1406.2	-2.816e-7;-2.816e-7;.1736;.2853;0.328	1406.2	150.49	1406.2	-3.14805	0.328	135.65;406.94;1220.8;3662.5;10987	-2.816e-7;-2.816e-7;.5059;.8353;.9451	10987	1167.1	1211.3	-3.08325	0.9451	153.011;459.023;1377.05;4131.25;12393.2	-2.816e-7;-2.816e-7;.5059;.8353;.9451	1366.3	-3.13555	1	1.1103	0	-0.0454403	0	0.9451	None	x	1.0106;1.0318;1.0954;1.2861;1.8583	.04292;.1238;.2825;.3493;.3493	1.8583	1.0522	1.8583	-0.269116	0.3493
PGK_GLUDy	Enzym	combo	x	PGK	5	Energy1-Glycolysis	GLUDy	2	Amino-GluGln	x	0.349332	0.0729077	0.0476056	0.396937	None	x	17.361;52.083;156.25;468.75;1406.2	-2.816e-7;-2.816e-7;.1736;.2853;0.328	1406.2	150.49	1406.2	-3.14805	0.328	36.111;108.33;325;975;2925	-2.816e-7;-2.816e-7;.04446;.06342;.06975	2925	278.29	2925	-3.46613	0.06975	53.472;160.413;481.25;1443.75;4331.2	-2.816e-7;-2.816e-7;.2067;0.328;0.374	4331.2	-3.63661	1	2	0	-0.30103	0.0594	0.374	SL	x	1.0106;1.0318;1.0954;1.2861;1.8583	.04292;.1238;.2825;.3493;.3493	1.8583	1.0522	1.8583	-0.269116	0.3493
PGK_GLUSy	Enzym	combo	x	PGK	5	Energy1-Glycolysis	GLUSy	2	Amino-GluGln	x	0.349332	-2.8156e-07	0	0.349332	None	x	17.361;52.083;156.25;468.75;1406.2	-2.816e-7;-2.816e-7;.1736;.2853;0.328	1406.2	150.49	1406.2	-3.14805	0.328	5555556;1.6667e7;50000000;1.5000e8;4.5000e8	-2.816e-7;-2.816e-7;-2.816e-7;-2.816e-7;-2.816e-7	450000000	5555556	450000000	-8.65321	0	5555573.361;16667052.083;50000156.25;150000468.75;450001406.2	-2.816e-7;-2.816e-7;.1736;.2853;0.328	450000000	-8.65321	1	2	0	-0.30103	0	0.328	None	x	1.0106;1.0318;1.0954;1.2861;1.8583	.04292;.1238;.2825;.3493;.3493	1.8583	1.0522	1.8583	-0.269116	0.3493
PGK_GLUDC	Enzym	combo	x	PGK	5	Energy1-Glycolysis	GLUDC	3	Amino-GluGln	x	0.349332	-2.8156e-07	1.06026e-13	0.349332	None	x	17.361;52.083;156.25;468.75;1406.2	-2.816e-7;-2.816e-7;.1736;.2853;0.328	1406.2	150.49	1406.2	-3.14805	0.328	5555556;1.6667e7;50000000;1.5000e8;4.5000e8	-2.816e-7;-2.816e-7;-2.816e-7;-2.816e-7;-2.816e-7	450000000	5555556	450000000	-8.65321	0	5555573.361;16667052.083;50000156.25;150000468.75;450001406.2	-2.816e-7;-2.816e-7;.1736;.2853;0.328	450000000	-8.65321	1	2	0	-0.30103	0	0.328	None	x	1.0106;1.0318;1.0954;1.2861;1.8583	.04292;.1238;.2825;.3493;.3493	1.8583	1.0522	1.8583	-0.269116	0.3493
PGK_DHDPS	Enzym	combo	x	PGK	5	Energy1-Glycolysis	DHDPS	1	Amino-Lys	x	0.349332	1	0	1	None	x	17.361;52.083;156.25;468.75;1406.2	-2.816e-7;-2.816e-7;.1736;.2853;0.328	1406.2	150.49	1406.2	-3.14805	0.328	654.08;1962.2;5886.7;17660;52980	-2.816e-7;-2.816e-7;.5008;.8336;.9445	52980	5663	5880.4	-3.76941	0.9445	671.441;2014.283;6042.95;18128.75;54386.2	-2.816e-7;-2.816e-7;.5008;.8336;.9445	6036.5	-3.78079	1	1.111	0	-0.0457141	0	0.9445	None	x	1.0106;1.0318;1.0954;1.2861;1.8583	.04292;.1238;.2825;.3493;.3493	1.8583	1.0522	1.8583	-0.269116	0.3493
PGK_DHDPRy	Enzym	combo	x	PGK	5	Energy1-Glycolysis	DHDPRy	2	Amino-Lys	x	0.349332	1	0	1	None	x	17.361;52.083;156.25;468.75;1406.2	-2.816e-7;-2.816e-7;.1736;.2853;0.328	1406.2	150.49	1406.2	-3.14805	0.328	654.08;1962.2;5886.7;17660;52980	-2.816e-7;-2.816e-7;.5008;.8336;.9445	52980	5663	5880.4	-3.76941	0.9445	671.441;2014.283;6042.95;18128.75;54386.2	-2.816e-7;-2.816e-7;.5008;.8336;.9445	6036.5	-3.78079	1	1.111	0	-0.0457141	0	0.9445	None	x	1.0106;1.0318;1.0954;1.2861;1.8583	.04292;.1238;.2825;.3493;.3493	1.8583	1.0522	1.8583	-0.269116	0.3493
PGK_THDPS	Enzym	combo	x	PGK	5	Energy1-Glycolysis	THDPS	3	Amino-Lys	x	0.349332	1	0	1	None	x	17.361;52.083;156.25;468.75;1406.2	-2.816e-7;-2.816e-7;.1736;.2853;0.328	1406.2	150.49	1406.2	-3.14805	0.328	654.08;1962.2;5886.7;17660;52980	-2.816e-7;-2.816e-7;.5008;.8336;.9445	52980	5663	5880.4	-3.76941	0.9445	671.441;2014.283;6042.95;18128.75;54386.2	-2.816e-7;-2.816e-7;.5008;.8336;.9445	6036.5	-3.78079	1	1.111	0	-0.0457141	0	0.9445	None	x	1.0106;1.0318;1.0954;1.2861;1.8583	.04292;.1238;.2825;.3493;.3493	1.8583	1.0522	1.8583	-0.269116	0.3493
PGK_SDPTA	Enzym	combo	x	PGK	5	Energy1-Glycolysis	SDPTA	4	Amino-Lys	x	0.349332	1	0	1	None	x	17.361;52.083;156.25;468.75;1406.2	-2.816e-7;-2.816e-7;.1736;.2853;0.328	1406.2	150.49	1406.2	-3.14805	0.328	654.08;1962.2;5886.7;17660;52980	-2.816e-7;-2.816e-7;.5008;.8336;.9445	52980	5663	5880.4	-3.76941	0.9445	671.441;2014.283;6042.95;18128.75;54386.2	-2.816e-7;-2.816e-7;.5008;.8336;.9445	6036.5	-3.78079	1	1.111	0	-0.0457141	0	0.9445	None	x	1.0106;1.0318;1.0954;1.2861;1.8583	.04292;.1238;.2825;.3493;.3493	1.8583	1.0522	1.8583	-0.269116	0.3493
PGK_DAPE	Enzym	combo	x	PGK	5	Energy1-Glycolysis	DAPE	5	Amino-Lys	x	0.349332	1	0	1	None	x	17.361;52.083;156.25;468.75;1406.2	-2.816e-7;-2.816e-7;.1736;.2853;0.328	1406.2	150.49	1406.2	-3.14805	0.328	654.08;1962.2;5886.7;17660;52980	-2.816e-7;-2.816e-7;.5008;.8336;.9445	52980	5663	5880.4	-3.76941	0.9445	671.441;2014.283;6042.95;18128.75;54386.2	-2.816e-7;-2.816e-7;.5008;.8336;.9445	6036.5	-3.78079	1	1.111	0	-0.0457141	0	0.9445	None	x	1.0106;1.0318;1.0954;1.2861;1.8583	.04292;.1238;.2825;.3493;.3493	1.8583	1.0522	1.8583	-0.269116	0.3493
PGK_PGCD	Enzym	combo	x	PGK	5	Energy1-Glycolysis	PGCD	1	Amino-SerGly	x	0.349332	0.0854379	0.0556615	0.404993	SL	x	17.361;52.083;156.25;468.75;1406.2	-2.816e-7;-2.816e-7;.1736;.2853;0.328	1406.2	150.49	1406.2	-3.14805	0.328	111.11;333.33;1000;3000;9000	-2.816e-7;-2.816e-7;.03279;.06776;.07942	9000	1395.8	9000	-3.95424	0.07942	128.471;385.413;1156.25;3468.75;10406.2	-2.816e-7;-2.816e-7;.1901;.3288;.3796	10406	-4.01728	1	2	0	-0.30103	0.0591	0.3796	SL	x	1.0106;1.0318;1.0954;1.2861;1.8583	.04292;.1238;.2825;.3493;.3493	1.8583	1.0522	1.8583	-0.269116	0.3493
PGK_PSERT	Enzym	combo	x	PGK	5	Energy1-Glycolysis	PSERT	2	Amino-SerGly	x	0.349332	0.0854379	0.0556615	0.404993	SL	x	17.361;52.083;156.25;468.75;1406.2	-2.816e-7;-2.816e-7;.1736;.2853;0.328	1406.2	150.49	1406.2	-3.14805	0.328	111.11;333.33;1000;3000;9000	-2.816e-7;-2.816e-7;.03279;.06776;.07942	9000	1395.8	9000	-3.95424	0.07942	128.471;385.413;1156.25;3468.75;10406.2	-2.816e-7;-2.816e-7;.1901;.3288;.3796	10406	-4.01728	1	2	0	-0.30103	0.0591	0.3796	SL	x	1.0106;1.0318;1.0954;1.2861;1.8583	.04292;.1238;.2825;.3493;.3493	1.8583	1.0522	1.8583	-0.269116	0.3493
PGK_PSP-L	Enzym	combo	x	PGK	5	Energy1-Glycolysis	PSP-L	3	Amino-SerGly	x	0.349332	0.0854379	0.0556615	0.404993	SL	x	17.361;52.083;156.25;468.75;1406.2	-2.816e-7;-2.816e-7;.1736;.2853;0.328	1406.2	150.49	1406.2	-3.14805	0.328	111.11;333.33;1000;3000;9000	-2.816e-7;-2.816e-7;.03279;.06776;.07942	9000	1395.8	9000	-3.95424	0.07942	128.471;385.413;1156.25;3468.75;10406.2	-2.816e-7;-2.816e-7;.1901;.3288;.3796	10406	-4.01728	1	2	0	-0.30103	0.0591	0.3796	SL	x	1.0106;1.0318;1.0954;1.2861;1.8583	.04292;.1238;.2825;.3493;.3493	1.8583	1.0522	1.8583	-0.269116	0.3493
PGK_GHMT2r	Enzym	combo	x	PGK	5	Energy1-Glycolysis	GHMT2r	4	Amino-SerGly	x	0.349332	0.0553393	0.0361358	0.385467	None	x	17.361;52.083;156.25;468.75;1406.2	-2.816e-7;-2.816e-7;.1736;.2853;0.328	1406.2	150.49	1406.2	-3.14805	0.328	236.11;708.33;2125;6375;19125	-2.816e-7;-2.816e-7;.02984;.04684;.05251	19125	1954.8	19125	-4.2816	0.05251	253.471;760.413;2281.25;6843.75;20531.2	-2.816e-7;-2.816e-7;.1921;.3164;.3625	20531	-4.31241	1	2	0	-0.30103	0.0391	0.3625	None	x	1.0106;1.0318;1.0954;1.2861;1.8583	.04292;.1238;.2825;.3493;.3493	1.8583	1.0522	1.8583	-0.269116	0.3493
PGK_GLYCL	Enzym	combo	x	PGK	5	Energy1-Glycolysis	GLYCL	5	Amino-SerGly	x	0.349332	0.00259112	0.00184939	0.351181	None	x	17.361;52.083;156.25;468.75;1406.2	-2.816e-7;-2.816e-7;.1736;.2853;0.328	1406.2	150.49	1406.2	-3.14805	0.328	5555556;1.6667e7;50000000;1.5000e8;4.5000e8	.002582;.002588;0.00259;.002591;.002591	450000000	5555556	450000000	-8.65321	0.002591	5555573.361;16667052.083;50000156.25;150000468.75;450001406.2	.002582;.002588;.1757;.2873;.3299	450000000	-8.65321	1	2	0	-0.30103	0.0021	0.3299	None	x	1.0106;1.0318;1.0954;1.2861;1.8583	.04292;.1238;.2825;.3493;.3493	1.8583	1.0522	1.8583	-0.269116	0.3493
PGK_THRS	Enzym	combo	x	PGK	5	Energy1-Glycolysis	THRS	0	Amino-Thr	x	0.349332	1	3.9968e-14	1	None	x	17.361;52.083;156.25;468.75;1406.2	-2.816e-7;-2.816e-7;.1736;.2853;0.328	1406.2	150.49	1406.2	-3.14805	0.328	440.85;1322.6;3967.7;11903;35709	-2.816e-7;-2.816e-7;.4951;.8317;.9439	35709	3844	4083.2	-3.611	0.9439	458.211;1374.683;4123.95;12371.75;37115.2	-2.816e-7;-2.816e-7;.4951;.8317;.9439	4244	-3.62778	1	1.1144	0	-0.0470411	0	0.9439	None	x	1.0106;1.0318;1.0954;1.2861;1.8583	.04292;.1238;.2825;.3493;.3493	1.8583	1.0522	1.8583	-0.269116	0.3493
PGK_PSCVT	Enzym	combo	x	PGK	5	Energy1-Glycolysis	PSCVT	1	Amino-TrpTyrPhe	x	0.349332	1	0	1	None	x	17.361;52.083;156.25;468.75;1406.2	-2.816e-7;-2.816e-7;.1736;.2853;0.328	1406.2	150.49	1406.2	-3.14805	0.328	654.08;1962.2;5886.7;17660;52980	-2.816e-7;-2.816e-7;.5018;.8339;.9446	52980	5656	5872.6	-3.76883	0.9446	671.441;2014.283;6042.95;18128.75;54386.2	-2.816e-7;-2.816e-7;.5018;.8339;.9446	6028.5	-3.78021	1	1.1108	0	-0.0456359	0	0.9446	None	x	1.0106;1.0318;1.0954;1.2861;1.8583	.04292;.1238;.2825;.3493;.3493	1.8583	1.0522	1.8583	-0.269116	0.3493
PGK_CHORM	Enzym	combo	x	PGK	5	Energy1-Glycolysis	CHORM	2	Amino-TrpTyrPhe	x	0.349332	1	0	1	None	x	17.361;52.083;156.25;468.75;1406.2	-2.816e-7;-2.816e-7;.1736;.2853;0.328	1406.2	150.49	1406.2	-3.14805	0.328	782.99;2349.0;7046.9;21141;63422	-2.816e-7;-2.816e-7;.5073;.8358;.9453	63422	6726	6979.3	-3.84381	0.9453	800.351;2401.083;7203.15;21609.75;64828.2	-2.816e-7;-2.816e-7;.5073;.8358;.9453	7134	-3.85333	1	1.11	0	-0.045323	0	0.9453	None	x	1.0106;1.0318;1.0954;1.2861;1.8583	.04292;.1238;.2825;.3493;.3493	1.8583	1.0522	1.8583	-0.269116	0.3493
PGK_TRPS1	Enzym	combo	x	PGK	5	Energy1-Glycolysis	TRPS1	3	Amino-TrpTyrPhe	x	0.349332	-2.8156e-07	7.1998e-14	0.349332	None	x	17.361;52.083;156.25;468.75;1406.2	-2.816e-7;-2.816e-7;.1736;.2853;0.328	1406.2	150.49	1406.2	-3.14805	0.328	5555556;1.6667e7;50000000;1.5000e8;4.5000e8	-2.816e-7;-2.816e-7;-2.816e-7;-2.816e-7;-2.816e-7	450000000	5555556	450000000	-8.65321	0	5555573.361;16667052.083;50000156.25;150000468.75;450001406.2	-2.816e-7;-2.816e-7;.1736;.2853;0.328	450000000	-8.65321	1	2	0	-0.30103	0	0.328	None	x	1.0106;1.0318;1.0954;1.2861;1.8583	.04292;.1238;.2825;.3493;.3493	1.8583	1.0522	1.8583	-0.269116	0.3493
PGK_TRPS3	Enzym	combo	x	PGK	5	Energy1-Glycolysis	TRPS3	3	Amino-TrpTyrPhe	x	0.349332	-2.8156e-07	1.19016e-13	0.349332	None	x	17.361;52.083;156.25;468.75;1406.2	-2.816e-7;-2.816e-7;.1736;.2853;0.328	1406.2	150.49	1406.2	-3.14805	0.328	5555556;1.6667e7;50000000;1.5000e8;4.5000e8	-2.816e-7;-2.816e-7;-2.816e-7;-2.816e-7;-2.816e-7	450000000	5555556	450000000	-8.65321	0	5555573.361;16667052.083;50000156.25;150000468.75;450001406.2	-2.816e-7;-2.816e-7;.1736;.2853;0.328	450000000	-8.65321	1	2	0	-0.30103	0	0.328	None	x	1.0106;1.0318;1.0954;1.2861;1.8583	.04292;.1238;.2825;.3493;.3493	1.8583	1.0522	1.8583	-0.269116	0.3493
PGK_DHPS2	Enzym	combo	x	PGK	5	Energy1-Glycolysis	DHPS2	1	Cofac-Folate	x	0.349332	1	0	1	None	x	17.361;52.083;156.25;468.75;1406.2	-2.816e-7;-2.816e-7;.1736;.2853;0.328	1406.2	150.49	1406.2	-3.14805	0.328	361111;1083333;3250000;9750000;29250000	-2.816e-7;-2.816e-7;.4986;.8329;.9443	29250000	3135062	3277221	-6.51551	0.9443	361128.361;1083385.083;3250156.25;9750468.75;29251406.2	-2.816e-7;-2.816e-7;.4986;.8329;.9443	3277379	-6.51553	1	1.112	0	-0.0461048	0	0.9443	None	x	1.0106;1.0318;1.0954;1.2861;1.8583	.04292;.1238;.2825;.3493;.3493	1.8583	1.0522	1.8583	-0.269116	0.3493
PGK_DHFS	Enzym	combo	x	PGK	5	Energy1-Glycolysis	DHFS	2	Cofac-Folate	x	0.349332	1	0	1	None	x	17.361;52.083;156.25;468.75;1406.2	-2.816e-7;-2.816e-7;.1736;.2853;0.328	1406.2	150.49	1406.2	-3.14805	0.328	361111;1083333;3250000;9750000;29250000	-2.816e-7;-2.816e-7;.4986;.8329;.9443	29250000	3135062	3277221	-6.51551	0.9443	361128.361;1083385.083;3250156.25;9750468.75;29251406.2	-2.816e-7;-2.816e-7;.4986;.8329;.9443	3277379	-6.51553	1	1.112	0	-0.0461048	0	0.9443	None	x	1.0106;1.0318;1.0954;1.2861;1.8583	.04292;.1238;.2825;.3493;.3493	1.8583	1.0522	1.8583	-0.269116	0.3493
PGK_DHFR	Enzym	combo	x	PGK	5	Energy1-Glycolysis	DHFR	3	Cofac-Folate	x	0.349332	1	0	1	None	x	17.361;52.083;156.25;468.75;1406.2	-2.816e-7;-2.816e-7;.1736;.2853;0.328	1406.2	150.49	1406.2	-3.14805	0.328	8930.9;26793;80378;241135;723406	-2.816e-7;-2.816e-7;.4946;.8315;.9438	723406	77919	82955	-4.91884	0.9438	8948.261;26845.083;80534.25;241603.75;724812.2	-2.816e-7;-2.816e-7;.4946;.8315;.9438	83116	-4.91968	1	1.1147	0	-0.047158	0	0.9438	None	x	1.0106;1.0318;1.0954;1.2861;1.8583	.04292;.1238;.2825;.3493;.3493	1.8583	1.0522	1.8583	-0.269116	0.3493
PGK_GARFT	Enzym	combo	x	PGK	5	Energy1-Glycolysis	GARFT	1	DNA-Purine	x	0.349332	0.00405517	0.00264527	0.351977	None	x	17.361;52.083;156.25;468.75;1406.2	-2.816e-7;-2.816e-7;.1736;.2853;0.328	1406.2	150.49	1406.2	-3.14805	0.328	5555556;1.6667e7;50000000;1.5000e8;4.5000e8	.004053;.004055;.004055;.004055;.004055	450000000	5555556	450000000	-8.65321	0.004055	5555573.361;16667052.083;50000156.25;150000468.75;450001406.2	.004053;.004055;.1771;.2882;.3307	450000000	-8.65321	1	2	0	-0.30103	0.0035	0.3307	None	x	1.0106;1.0318;1.0954;1.2861;1.8583	.04292;.1238;.2825;.3493;.3493	1.8583	1.0522	1.8583	-0.269116	0.3493
PGK_GART	Enzym	combo	x	PGK	5	Energy1-Glycolysis	GART	1	DNA-Purine	x	0.349332	-2.8156e-07	4.58075e-06	0.349336	None	x	17.361;52.083;156.25;468.75;1406.2	-2.816e-7;-2.816e-7;.1736;.2853;0.328	1406.2	150.49	1406.2	-3.14805	0.328	5555556;1.6667e7;50000000;1.5000e8;4.5000e8	-2.816e-7;-2.816e-7;-2.816e-7;-2.816e-7;-2.816e-7	450000000	5555556	450000000	-8.65321	0	5555573.361;16667052.083;50000156.25;150000468.75;450001406.2	-2.816e-7;-2.816e-7;.1736;.2853;0.328	450000000	-8.65321	1	2	0	-0.30103	0	0.328	None	x	1.0106;1.0318;1.0954;1.2861;1.8583	.04292;.1238;.2825;.3493;.3493	1.8583	1.0522	1.8583	-0.269116	0.3493
PGK_IMPD	Enzym	combo	x	PGK	5	Energy1-Glycolysis	IMPD	2	DNA-Purine	x	0.349332	0.00222006	0.00145027	0.350782	None	x	17.361;52.083;156.25;468.75;1406.2	-2.816e-7;-2.816e-7;.1736;.2853;0.328	1406.2	150.49	1406.2	-3.14805	0.328	5555556;1.6667e7;50000000;1.5000e8;4.5000e8	.002218;.002219;0.00222;0.00222;0.00222	450000000	5555556	450000000	-8.65321	0.00222	5555573.361;16667052.083;50000156.25;150000468.75;450001406.2	.002218;.002219;.1755;.2868;.3295	450000000	-8.65321	1	2	0	-0.30103	0.0019	0.3295	None	x	1.0106;1.0318;1.0954;1.2861;1.8583	.04292;.1238;.2825;.3493;.3493	1.8583	1.0522	1.8583	-0.269116	0.3493
PGK_DHORD2	Enzym	combo	x	PGK	5	Energy1-Glycolysis	DHORD2	3	DNA-Pyrimid	x	0.349332	0.00151058	0.000986859	0.350319	None	x	17.361;52.083;156.25;468.75;1406.2	-2.816e-7;-2.816e-7;.1736;.2853;0.328	1406.2	150.49	1406.2	-3.14805	0.328	5555556;1.6667e7;50000000;1.5000e8;4.5000e8	0.00151;0.00151;0.00151;.001511;.001511	450000000	5555556	450000000	-8.65321	0.001511	5555573.361;16667052.083;50000156.25;150000468.75;450001406.2	0.00151;0.00151;.1749;.2863;0.329	450000000	-8.65321	1	2	0	-0.30103	0.0013	0.329	None	x	1.0106;1.0318;1.0954;1.2861;1.8583	.04292;.1238;.2825;.3493;.3493	1.8583	1.0522	1.8583	-0.269116	0.3493
PGK_DHORD5	Enzym	combo	x	PGK	5	Energy1-Glycolysis	DHORD5	3	DNA-Pyrimid	x	0.349332	-2.8156e-07	1.07025e-13	0.349332	None	x	17.361;52.083;156.25;468.75;1406.2	-2.816e-7;-2.816e-7;.1736;.2853;0.328	1406.2	150.49	1406.2	-3.14805	0.328	5555556;1.6667e7;50000000;1.5000e8;4.5000e8	-2.816e-7;-2.816e-7;-2.816e-7;-2.816e-7;-2.816e-7	450000000	5555556	450000000	-8.65321	0	5555573.361;16667052.083;50000156.25;150000468.75;450001406.2	-2.816e-7;-2.816e-7;.1736;.2853;0.328	450000000	-8.65321	1	2	0	-0.30103	0	0.328	None	x	1.0106;1.0318;1.0954;1.2861;1.8583	.04292;.1238;.2825;.3493;.3493	1.8583	1.0522	1.8583	-0.269116	0.3493
PGK_PGI	Enzym	combo	x	PGK	5	Energy1-Glycolysis	PGI	2	Energy1-Glycolysis	x	0.349332	0.0226901	1.34004e-13	0.349332	None	x	17.361;52.083;156.25;468.75;1406.2	-2.816e-7;-2.816e-7;.1736;.2853;0.328	1406.2	150.49	1406.2	-3.14805	0.328	111.11;333.33;1000;3000;9000	-2.816e-7;.009985;.01846;.02128;.02222	9000	421.83	9000	-3.95424	0.02222	128.471;385.413;1156.25;3468.75;10406.2	-2.816e-7;.009985;.1736;.2853;0.328	10406	-4.01728	1	2	0	-0.30103	0	0.328	None	x	1.0106;1.0318;1.0954;1.2861;1.8583	.04292;.1238;.2825;.3493;.3493	1.8583	1.0522	1.8583	-0.269116	0.3493
PGK_FBP	Enzym	combo	x	PGK	5	Energy1-Glycolysis	FBP	3	Energy1-Glycolysis	x	0.349332	-2.8156e-07	1.18017e-13	0.349332	None	x	17.361;52.083;156.25;468.75;1406.2	-2.816e-7;-2.816e-7;.1736;.2853;0.328	1406.2	150.49	1406.2	-3.14805	0.328	5555556;1.6667e7;50000000;1.5000e8;4.5000e8	-2.816e-7;-2.816e-7;-2.816e-7;-2.816e-7;-2.816e-7	450000000	5555556	450000000	-8.65321	0	5555573.361;16667052.083;50000156.25;150000468.75;450001406.2	-2.816e-7;-2.816e-7;.1736;.2853;0.328	450000000	-8.65321	1	2	0	-0.30103	0	0.328	None	x	1.0106;1.0318;1.0954;1.2861;1.8583	.04292;.1238;.2825;.3493;.3493	1.8583	1.0522	1.8583	-0.269116	0.3493
PGK_PFK	Enzym	combo	x	PGK	5	Energy1-Glycolysis	PFK	3	Energy1-Glycolysis	x	0.349332	0.0159098	0	0.349332	None	x	17.361;52.083;156.25;468.75;1406.2	-2.816e-7;-2.816e-7;.1736;.2853;0.328	1406.2	150.49	1406.2	-3.14805	0.328	5555556;1.6667e7;50000000;1.5000e8;4.5000e8	.01591;.01591;.01591;.01591;.01591	450000000	5555556	450000000	-8.65321	0.01591	5555573.361;16667052.083;50000156.25;150000468.75;450001406.2	.01591;.01591;.1736;.2853;0.328	450000000	-8.65321	1	2	0	-0.30103	0	0.328	None	x	1.0106;1.0318;1.0954;1.2861;1.8583	.04292;.1238;.2825;.3493;.3493	1.8583	1.0522	1.8583	-0.269116	0.3493
PGK_GAPD	Enzym	combo	x	PGK	5	Energy1-Glycolysis	GAPD	4	Energy1-Glycolysis	x	0.349332	0.349332	-4.19664e-14	0.349332	None	x	17.361;52.083;156.25;468.75;1406.2	-2.816e-7;-2.816e-7;.1736;.2853;0.328	1406.2	150.49	1406.2	-3.14805	0.328	17.361;52.083;156.25;468.75;1406.2	-2.816e-7;-2.816e-7;.1736;.2853;0.328	1406.2	150.49	1406.2	-3.14805	0.328	34.722;104.166;312.5;937.5;2812.4	-2.816e-7;-2.816e-7;.1736;.2853;0.328	2812.4	-3.44908	1	2	0	-0.30103	0	0.328	None	x	1.0106;1.0318;1.0954;1.2861;1.8583	.04292;.1238;.2825;.3493;.3493	1.8583	1.0522	1.8583	-0.269116	0.3493
ENO_ALAR	Enzym	combo	x	ENO	7	Energy1-Glycolysis	ALAR	0	Amino-Ala	x	0.228626	1	0	1	None	x	17.361;52.083;156.25;468.75;1406.2	-2.816e-7;-2.816e-7;0.12;.1839;.2137	1406.2	144.84	1406.2	-3.14805	0.2137	5840.7;17522;52567;157700;473099	-2.816e-7;-2.816e-7;.5023;.8341;.9447	473099	50477	52407	-4.71939	0.9447	5858.061;17574.083;52723.25;158168.75;474505.2	-2.816e-7;-2.816e-7;.5023;.8341;.9447	52562	-4.72067	1	1.1108	0	-0.0456359	0	0.9447	None	x	2.3442;5.0327;13.098;37.294;109.88	.2286;.2286;.2286;.2286;.2286	109.88	2.3442	109.88	-2.04092	0.2286
ENO_GLNS	Enzym	combo	x	ENO	7	Energy1-Glycolysis	GLNS	1	Amino-GluGln	x	0.228626	1	-5.98965e-13	1	None	x	17.361;52.083;156.25;468.75;1406.2	-2.816e-7;-2.816e-7;0.12;.1839;.2137	1406.2	144.84	1406.2	-3.14805	0.2137	135.65;406.94;1220.8;3662.5;10987	-2.816e-7;-2.816e-7;.5059;.8353;.9451	10987	1167.1	1211.3	-3.08325	0.9451	153.011;459.023;1377.05;4131.25;12393.2	-2.816e-7;-2.816e-7;.5059;.8353;.9451	1366.3	-3.13555	1	1.1103	0	-0.0454403	0	0.9451	None	x	2.3442;5.0327;13.098;37.294;109.88	.2286;.2286;.2286;.2286;.2286	109.88	2.3442	109.88	-2.04092	0.2286
ENO_GLUDy	Enzym	combo	x	ENO	7	Energy1-Glycolysis	GLUDy	2	Amino-GluGln	x	0.228626	0.0729077	0.13973	0.368356	SL	x	17.361;52.083;156.25;468.75;1406.2	-2.816e-7;-2.816e-7;0.12;.1839;.2137	1406.2	144.84	1406.2	-3.14805	0.2137	36.111;108.33;325;975;2925	-2.816e-7;-2.816e-7;.04446;.06342;.06975	2925	278.29	2925	-3.46613	0.06975	53.472;160.413;481.25;1443.75;4331.2	-2.816e-7;-2.816e-7;.1778;.2962;.3443	4331.2	-3.63661	1	2	0	-0.30103	0.1306	0.3443	SL	x	2.3442;5.0327;13.098;37.294;109.88	.2286;.2286;.2286;.2286;.2286	109.88	2.3442	109.88	-2.04092	0.2286
ENO_GLUSy	Enzym	combo	x	ENO	7	Energy1-Glycolysis	GLUSy	2	Amino-GluGln	x	0.228626	-2.8156e-07	4.69902e-14	0.228626	None	x	17.361;52.083;156.25;468.75;1406.2	-2.816e-7;-2.816e-7;0.12;.1839;.2137	1406.2	144.84	1406.2	-3.14805	0.2137	5555556;1.6667e7;50000000;1.5000e8;4.5000e8	-2.816e-7;-2.816e-7;-2.816e-7;-2.816e-7;-2.816e-7	450000000	5555556	450000000	-8.65321	0	5555573.361;16667052.083;50000156.25;150000468.75;450001406.2	-2.816e-7;-2.816e-7;0.12;.1839;.2137	450000000	-8.65321	1	2	0	-0.30103	0	0.2137	None	x	2.3442;5.0327;13.098;37.294;109.88	.2286;.2286;.2286;.2286;.2286	109.88	2.3442	109.88	-2.04092	0.2286
ENO_GLUDC	Enzym	combo	x	ENO	7	Energy1-Glycolysis	GLUDC	3	Amino-GluGln	x	0.228626	-2.8156e-07	1.19904e-14	0.228626	None	x	17.361;52.083;156.25;468.75;1406.2	-2.816e-7;-2.816e-7;0.12;.1839;.2137	1406.2	144.84	1406.2	-3.14805	0.2137	5555556;1.6667e7;50000000;1.5000e8;4.5000e8	-2.816e-7;-2.816e-7;-2.816e-7;-2.816e-7;-2.816e-7	450000000	5555556	450000000	-8.65321	0	5555573.361;16667052.083;50000156.25;150000468.75;450001406.2	-2.816e-7;-2.816e-7;0.12;.1839;.2137	450000000	-8.65321	1	2	0	-0.30103	0	0.2137	None	x	2.3442;5.0327;13.098;37.294;109.88	.2286;.2286;.2286;.2286;.2286	109.88	2.3442	109.88	-2.04092	0.2286
ENO_DHDPS	Enzym	combo	x	ENO	7	Energy1-Glycolysis	DHDPS	1	Amino-Lys	x	0.228626	1	0	1	None	x	17.361;52.083;156.25;468.75;1406.2	-2.816e-7;-2.816e-7;0.12;.1839;.2137	1406.2	144.84	1406.2	-3.14805	0.2137	654.08;1962.2;5886.7;17660;52980	-2.816e-7;-2.816e-7;.5008;.8336;.9445	52980	5663	5880.4	-3.76941	0.9445	671.441;2014.283;6042.95;18128.75;54386.2	-2.816e-7;-2.816e-7;.5008;.8336;.9445	6036.5	-3.78079	1	1.111	0	-0.0457141	0	0.9445	None	x	2.3442;5.0327;13.098;37.294;109.88	.2286;.2286;.2286;.2286;.2286	109.88	2.3442	109.88	-2.04092	0.2286
ENO_DHDPRy	Enzym	combo	x	ENO	7	Energy1-Glycolysis	DHDPRy	2	Amino-Lys	x	0.228626	1	0	1	None	x	17.361;52.083;156.25;468.75;1406.2	-2.816e-7;-2.816e-7;0.12;.1839;.2137	1406.2	144.84	1406.2	-3.14805	0.2137	654.08;1962.2;5886.7;17660;52980	-2.816e-7;-2.816e-7;.5008;.8336;.9445	52980	5663	5880.4	-3.76941	0.9445	671.441;2014.283;6042.95;18128.75;54386.2	-2.816e-7;-2.816e-7;.5008;.8336;.9445	6036.5	-3.78079	1	1.111	0	-0.0457141	0	0.9445	None	x	2.3442;5.0327;13.098;37.294;109.88	.2286;.2286;.2286;.2286;.2286	109.88	2.3442	109.88	-2.04092	0.2286
ENO_THDPS	Enzym	combo	x	ENO	7	Energy1-Glycolysis	THDPS	3	Amino-Lys	x	0.228626	1	0	1	None	x	17.361;52.083;156.25;468.75;1406.2	-2.816e-7;-2.816e-7;0.12;.1839;.2137	1406.2	144.84	1406.2	-3.14805	0.2137	654.08;1962.2;5886.7;17660;52980	-2.816e-7;-2.816e-7;.5008;.8336;.9445	52980	5663	5880.4	-3.76941	0.9445	671.441;2014.283;6042.95;18128.75;54386.2	-2.816e-7;-2.816e-7;.5008;.8336;.9445	6036.5	-3.78079	1	1.111	0	-0.0457141	0	0.9445	None	x	2.3442;5.0327;13.098;37.294;109.88	.2286;.2286;.2286;.2286;.2286	109.88	2.3442	109.88	-2.04092	0.2286
ENO_SDPTA	Enzym	combo	x	ENO	7	Energy1-Glycolysis	SDPTA	4	Amino-Lys	x	0.228626	1	0	1	None	x	17.361;52.083;156.25;468.75;1406.2	-2.816e-7;-2.816e-7;0.12;.1839;.2137	1406.2	144.84	1406.2	-3.14805	0.2137	654.08;1962.2;5886.7;17660;52980	-2.816e-7;-2.816e-7;.5008;.8336;.9445	52980	5663	5880.4	-3.76941	0.9445	671.441;2014.283;6042.95;18128.75;54386.2	-2.816e-7;-2.816e-7;.5008;.8336;.9445	6036.5	-3.78079	1	1.111	0	-0.0457141	0	0.9445	None	x	2.3442;5.0327;13.098;37.294;109.88	.2286;.2286;.2286;.2286;.2286	109.88	2.3442	109.88	-2.04092	0.2286
ENO_DAPE	Enzym	combo	x	ENO	7	Energy1-Glycolysis	DAPE	5	Amino-Lys	x	0.228626	1	0	1	None	x	17.361;52.083;156.25;468.75;1406.2	-2.816e-7;-2.816e-7;0.12;.1839;.2137	1406.2	144.84	1406.2	-3.14805	0.2137	654.08;1962.2;5886.7;17660;52980	-2.816e-7;-2.816e-7;.5008;.8336;.9445	52980	5663	5880.4	-3.76941	0.9445	671.441;2014.283;6042.95;18128.75;54386.2	-2.816e-7;-2.816e-7;.5008;.8336;.9445	6036.5	-3.78079	1	1.111	0	-0.0457141	0	0.9445	None	x	2.3442;5.0327;13.098;37.294;109.88	.2286;.2286;.2286;.2286;.2286	109.88	2.3442	109.88	-2.04092	0.2286
ENO_PGCD	Enzym	combo	x	ENO	7	Energy1-Glycolysis	PGCD	1	Amino-SerGly	x	0.228626	0.0854379	0.176369	0.404995	SL	x	17.361;52.083;156.25;468.75;1406.2	-2.816e-7;-2.816e-7;0.12;.1839;.2137	1406.2	144.84	1406.2	-3.14805	0.2137	111.11;333.33;1000;3000;9000	-2.816e-7;-2.816e-7;.03279;.06776;.07942	9000	1395.8	9000	-3.95424	0.07942	128.471;385.413;1156.25;3468.75;10406.2	-2.816e-7;-2.816e-7;.1685;.3197;.3766	10406	-4.01728	1	2	0	-0.30103	0.1629	0.3766	SL	x	2.3442;5.0327;13.098;37.294;109.88	.2286;.2286;.2286;.2286;.2286	109.88	2.3442	109.88	-2.04092	0.2286
ENO_PSERT	Enzym	combo	x	ENO	7	Energy1-Glycolysis	PSERT	2	Amino-SerGly	x	0.228626	0.0854379	0.176369	0.404995	SL	x	17.361;52.083;156.25;468.75;1406.2	-2.816e-7;-2.816e-7;0.12;.1839;.2137	1406.2	144.84	1406.2	-3.14805	0.2137	111.11;333.33;1000;3000;9000	-2.816e-7;-2.816e-7;.03279;.06776;.07942	9000	1395.8	9000	-3.95424	0.07942	128.471;385.413;1156.25;3468.75;10406.2	-2.816e-7;-2.816e-7;.1685;.3197;.3766	10406	-4.01728	1	2	0	-0.30103	0.1629	0.3766	SL	x	2.3442;5.0327;13.098;37.294;109.88	.2286;.2286;.2286;.2286;.2286	109.88	2.3442	109.88	-2.04092	0.2286
ENO_PSP-L	Enzym	combo	x	ENO	7	Energy1-Glycolysis	PSP-L	3	Amino-SerGly	x	0.228626	0.0854379	0.176369	0.404995	SL	x	17.361;52.083;156.25;468.75;1406.2	-2.816e-7;-2.816e-7;0.12;.1839;.2137	1406.2	144.84	1406.2	-3.14805	0.2137	111.11;333.33;1000;3000;9000	-2.816e-7;-2.816e-7;.03279;.06776;.07942	9000	1395.8	9000	-3.95424	0.07942	128.471;385.413;1156.25;3468.75;10406.2	-2.816e-7;-2.816e-7;.1685;.3197;.3766	10406	-4.01728	1	2	0	-0.30103	0.1629	0.3766	SL	x	2.3442;5.0327;13.098;37.294;109.88	.2286;.2286;.2286;.2286;.2286	109.88	2.3442	109.88	-2.04092	0.2286
ENO_GHMT2r	Enzym	combo	x	ENO	7	Energy1-Glycolysis	GHMT2r	4	Amino-SerGly	x	0.228626	0.0553393	0.0596059	0.288232	SL	x	17.361;52.083;156.25;468.75;1406.2	-2.816e-7;-2.816e-7;0.12;.1839;.2137	1406.2	144.84	1406.2	-3.14805	0.2137	236.11;708.33;2125;6375;19125	-2.816e-7;-2.816e-7;.02984;.04684;.05251	19125	1954.8	19125	-4.2816	0.05251	253.471;760.413;2281.25;6843.75;20531.2	-2.816e-7;-2.816e-7;.1474;.2351;.2705	20531	-4.31241	1	2	0	-0.30103	0.0591	0.2705	SL	x	2.3442;5.0327;13.098;37.294;109.88	.2286;.2286;.2286;.2286;.2286	109.88	2.3442	109.88	-2.04092	0.2286
ENO_GLYCL	Enzym	combo	x	ENO	7	Energy1-Glycolysis	GLYCL	5	Amino-SerGly	x	0.228626	0.00259112	0.00149048	0.230116	None	x	17.361;52.083;156.25;468.75;1406.2	-2.816e-7;-2.816e-7;0.12;.1839;.2137	1406.2	144.84	1406.2	-3.14805	0.2137	5555556;1.6667e7;50000000;1.5000e8;4.5000e8	.002582;.002588;0.00259;.002591;.002591	450000000	5555556	450000000	-8.65321	0.002591	5555573.361;16667052.083;50000156.25;150000468.75;450001406.2	.002582;.002588;.1218;.1855;.2152	450000000	-8.65321	1	2	0	-0.30103	0.0018	0.2152	None	x	2.3442;5.0327;13.098;37.294;109.88	.2286;.2286;.2286;.2286;.2286	109.88	2.3442	109.88	-2.04092	0.2286
ENO_THRS	Enzym	combo	x	ENO	7	Energy1-Glycolysis	THRS	0	Amino-Thr	x	0.228626	1	0	1	None	x	17.361;52.083;156.25;468.75;1406.2	-2.816e-7;-2.816e-7;0.12;.1839;.2137	1406.2	144.84	1406.2	-3.14805	0.2137	440.85;1322.6;3967.7;11903;35709	-2.816e-7;-2.816e-7;.4951;.8317;.9439	35709	3844	4083.2	-3.611	0.9439	458.211;1374.683;4123.95;12371.75;37115.2	-2.816e-7;-2.816e-7;.4951;.8317;.9439	4244	-3.62778	1	1.1144	0	-0.0470411	0	0.9439	None	x	2.3442;5.0327;13.098;37.294;109.88	.2286;.2286;.2286;.2286;.2286	109.88	2.3442	109.88	-2.04092	0.2286
ENO_PSCVT	Enzym	combo	x	ENO	7	Energy1-Glycolysis	PSCVT	1	Amino-TrpTyrPhe	x	0.228626	1	0	1	None	x	17.361;52.083;156.25;468.75;1406.2	-2.816e-7;-2.816e-7;0.12;.1839;.2137	1406.2	144.84	1406.2	-3.14805	0.2137	654.08;1962.2;5886.7;17660;52980	-2.816e-7;-2.816e-7;.5018;.8339;.9446	52980	5656	5872.6	-3.76883	0.9446	671.441;2014.283;6042.95;18128.75;54386.2	-2.816e-7;-2.816e-7;.5018;.8339;.9446	6028.5	-3.78021	1	1.1108	0	-0.0456359	0	0.9446	None	x	2.3442;5.0327;13.098;37.294;109.88	.2286;.2286;.2286;.2286;.2286	109.88	2.3442	109.88	-2.04092	0.2286
ENO_CHORM	Enzym	combo	x	ENO	7	Energy1-Glycolysis	CHORM	2	Amino-TrpTyrPhe	x	0.228626	1	0	1	None	x	17.361;52.083;156.25;468.75;1406.2	-2.816e-7;-2.816e-7;0.12;.1839;.2137	1406.2	144.84	1406.2	-3.14805	0.2137	782.99;2349.0;7046.9;21141;63422	-2.816e-7;-2.816e-7;.5073;.8358;.9453	63422	6726	6979.3	-3.84381	0.9453	800.351;2401.083;7203.15;21609.75;64828.2	-2.816e-7;-2.816e-7;.5073;.8358;.9453	7134	-3.85333	1	1.11	0	-0.045323	0	0.9453	None	x	2.3442;5.0327;13.098;37.294;109.88	.2286;.2286;.2286;.2286;.2286	109.88	2.3442	109.88	-2.04092	0.2286
ENO_TRPS1	Enzym	combo	x	ENO	7	Energy1-Glycolysis	TRPS1	3	Amino-TrpTyrPhe	x	0.228626	-2.8156e-07	4.5991e-14	0.228626	None	x	17.361;52.083;156.25;468.75;1406.2	-2.816e-7;-2.816e-7;0.12;.1839;.2137	1406.2	144.84	1406.2	-3.14805	0.2137	5555556;1.6667e7;50000000;1.5000e8;4.5000e8	-2.816e-7;-2.816e-7;-2.816e-7;-2.816e-7;-2.816e-7	450000000	5555556	450000000	-8.65321	0	5555573.361;16667052.083;50000156.25;150000468.75;450001406.2	-2.816e-7;-2.816e-7;0.12;.1839;.2137	450000000	-8.65321	1	2	0	-0.30103	0	0.2137	None	x	2.3442;5.0327;13.098;37.294;109.88	.2286;.2286;.2286;.2286;.2286	109.88	2.3442	109.88	-2.04092	0.2286
ENO_TRPS3	Enzym	combo	x	ENO	7	Energy1-Glycolysis	TRPS3	3	Amino-TrpTyrPhe	x	0.228626	-2.8156e-07	5.9952e-15	0.228626	None	x	17.361;52.083;156.25;468.75;1406.2	-2.816e-7;-2.816e-7;0.12;.1839;.2137	1406.2	144.84	1406.2	-3.14805	0.2137	5555556;1.6667e7;50000000;1.5000e8;4.5000e8	-2.816e-7;-2.816e-7;-2.816e-7;-2.816e-7;-2.816e-7	450000000	5555556	450000000	-8.65321	0	5555573.361;16667052.083;50000156.25;150000468.75;450001406.2	-2.816e-7;-2.816e-7;0.12;.1839;.2137	450000000	-8.65321	1	2	0	-0.30103	0	0.2137	None	x	2.3442;5.0327;13.098;37.294;109.88	.2286;.2286;.2286;.2286;.2286	109.88	2.3442	109.88	-2.04092	0.2286
ENO_DHPS2	Enzym	combo	x	ENO	7	Energy1-Glycolysis	DHPS2	1	Cofac-Folate	x	0.228626	1	0	1	None	x	17.361;52.083;156.25;468.75;1406.2	-2.816e-7;-2.816e-7;0.12;.1839;.2137	1406.2	144.84	1406.2	-3.14805	0.2137	361111;1083333;3250000;9750000;29250000	-2.816e-7;-2.816e-7;.4986;.8329;.9443	29250000	3135062	3277221	-6.51551	0.9443	361128.361;1083385.083;3250156.25;9750468.75;29251406.2	-2.816e-7;-2.816e-7;.4986;.8329;.9443	3277379	-6.51553	1	1.112	0	-0.0461048	0	0.9443	None	x	2.3442;5.0327;13.098;37.294;109.88	.2286;.2286;.2286;.2286;.2286	109.88	2.3442	109.88	-2.04092	0.2286
ENO_DHFS	Enzym	combo	x	ENO	7	Energy1-Glycolysis	DHFS	2	Cofac-Folate	x	0.228626	1	0	1	None	x	17.361;52.083;156.25;468.75;1406.2	-2.816e-7;-2.816e-7;0.12;.1839;.2137	1406.2	144.84	1406.2	-3.14805	0.2137	361111;1083333;3250000;9750000;29250000	-2.816e-7;-2.816e-7;.4986;.8329;.9443	29250000	3135062	3277221	-6.51551	0.9443	361128.361;1083385.083;3250156.25;9750468.75;29251406.2	-2.816e-7;-2.816e-7;.4986;.8329;.9443	3277379	-6.51553	1	1.112	0	-0.0461048	0	0.9443	None	x	2.3442;5.0327;13.098;37.294;109.88	.2286;.2286;.2286;.2286;.2286	109.88	2.3442	109.88	-2.04092	0.2286
ENO_DHFR	Enzym	combo	x	ENO	7	Energy1-Glycolysis	DHFR	3	Cofac-Folate	x	0.228626	1	-3.59712e-14	1	None	x	17.361;52.083;156.25;468.75;1406.2	-2.816e-7;-2.816e-7;0.12;.1839;.2137	1406.2	144.84	1406.2	-3.14805	0.2137	8930.9;26793;80378;241135;723406	-2.816e-7;-2.816e-7;.4946;.8315;.9438	723406	77919	82955	-4.91884	0.9438	8948.261;26845.083;80534.25;241603.75;724812.2	-2.816e-7;-2.816e-7;.4946;.8315;.9438	83116	-4.91968	1	1.1147	0	-0.047158	0	0.9438	None	x	2.3442;5.0327;13.098;37.294;109.88	.2286;.2286;.2286;.2286;.2286	109.88	2.3442	109.88	-2.04092	0.2286
ENO_GARFT	Enzym	combo	x	ENO	7	Energy1-Glycolysis	GARFT	1	DNA-Purine	x	0.228626	0.00405517	0.00319718	0.231823	None	x	17.361;52.083;156.25;468.75;1406.2	-2.816e-7;-2.816e-7;0.12;.1839;.2137	1406.2	144.84	1406.2	-3.14805	0.2137	5555556;1.6667e7;50000000;1.5000e8;4.5000e8	.004053;.004055;.004055;.004055;.004055	450000000	5555556	450000000	-8.65321	0.004055	5555573.361;16667052.083;50000156.25;150000468.75;450001406.2	.004053;.004055;.1238;.1873;0.217	450000000	-8.65321	1	2	0	-0.30103	0.0038	0.217	None	x	2.3442;5.0327;13.098;37.294;109.88	.2286;.2286;.2286;.2286;.2286	109.88	2.3442	109.88	-2.04092	0.2286
ENO_GART	Enzym	combo	x	ENO	7	Energy1-Glycolysis	GART	1	DNA-Purine	x	0.228626	-2.8156e-07	-7.99361e-15	0.228626	None	x	17.361;52.083;156.25;468.75;1406.2	-2.816e-7;-2.816e-7;0.12;.1839;.2137	1406.2	144.84	1406.2	-3.14805	0.2137	5555556;1.6667e7;50000000;1.5000e8;4.5000e8	-2.816e-7;-2.816e-7;-2.816e-7;-2.816e-7;-2.816e-7	450000000	5555556	450000000	-8.65321	0	5555573.361;16667052.083;50000156.25;150000468.75;450001406.2	-2.816e-7;-2.816e-7;0.12;.1839;.2137	450000000	-8.65321	1	2	0	-0.30103	0	0.2137	None	x	2.3442;5.0327;13.098;37.294;109.88	.2286;.2286;.2286;.2286;.2286	109.88	2.3442	109.88	-2.04092	0.2286
ENO_IMPD	Enzym	combo	x	ENO	7	Energy1-Glycolysis	IMPD	2	DNA-Purine	x	0.228626	0.00222006	0.00174586	0.230372	None	x	17.361;52.083;156.25;468.75;1406.2	-2.816e-7;-2.816e-7;0.12;.1839;.2137	1406.2	144.84	1406.2	-3.14805	0.2137	5555556;1.6667e7;50000000;1.5000e8;4.5000e8	.002218;.002219;0.00222;0.00222;0.00222	450000000	5555556	450000000	-8.65321	0.00222	5555573.361;16667052.083;50000156.25;150000468.75;450001406.2	.002218;.002219;.1221;.1857;.2155	450000000	-8.65321	1	2	0	-0.30103	0.0021	0.2155	None	x	2.3442;5.0327;13.098;37.294;109.88	.2286;.2286;.2286;.2286;.2286	109.88	2.3442	109.88	-2.04092	0.2286
ENO_DHORD2	Enzym	combo	x	ENO	7	Energy1-Glycolysis	DHORD2	3	DNA-Pyrimid	x	0.228626	0.00151058	0.00118801	0.229814	None	x	17.361;52.083;156.25;468.75;1406.2	-2.816e-7;-2.816e-7;0.12;.1839;.2137	1406.2	144.84	1406.2	-3.14805	0.2137	5555556;1.6667e7;50000000;1.5000e8;4.5000e8	0.00151;0.00151;0.00151;.001511;.001511	450000000	5555556	450000000	-8.65321	0.001511	5555573.361;16667052.083;50000156.25;150000468.75;450001406.2	0.00151;0.00151;.1214;.1851;.2149	450000000	-8.65321	1	2	0	-0.30103	0.0014	0.2149	None	x	2.3442;5.0327;13.098;37.294;109.88	.2286;.2286;.2286;.2286;.2286	109.88	2.3442	109.88	-2.04092	0.2286
ENO_DHORD5	Enzym	combo	x	ENO	7	Energy1-Glycolysis	DHORD5	3	DNA-Pyrimid	x	0.228626	-2.8156e-07	0	0.228626	None	x	17.361;52.083;156.25;468.75;1406.2	-2.816e-7;-2.816e-7;0.12;.1839;.2137	1406.2	144.84	1406.2	-3.14805	0.2137	5555556;1.6667e7;50000000;1.5000e8;4.5000e8	-2.816e-7;-2.816e-7;-2.816e-7;-2.816e-7;-2.816e-7	450000000	5555556	450000000	-8.65321	0	5555573.361;16667052.083;50000156.25;150000468.75;450001406.2	-2.816e-7;-2.816e-7;0.12;.1839;.2137	450000000	-8.65321	1	2	0	-0.30103	0	0.2137	None	x	2.3442;5.0327;13.098;37.294;109.88	.2286;.2286;.2286;.2286;.2286	109.88	2.3442	109.88	-2.04092	0.2286
ENO_PGI	Enzym	combo	x	ENO	7	Energy1-Glycolysis	PGI	2	Energy1-Glycolysis	x	0.228626	0.0226901	0.0168513	0.245477	None	x	17.361;52.083;156.25;468.75;1406.2	-2.816e-7;-2.816e-7;0.12;.1839;.2137	1406.2	144.84	1406.2	-3.14805	0.2137	111.11;333.33;1000;3000;9000	-2.816e-7;.009985;.01846;.02128;.02222	9000	421.83	9000	-3.95424	0.02222	128.471;385.413;1156.25;3468.75;10406.2	-2.816e-7;.009985;0.12;.1914;.2274	10406	-4.01728	1	2	0	-0.30103	0.0137	0.2274	None	x	2.3442;5.0327;13.098;37.294;109.88	.2286;.2286;.2286;.2286;.2286	109.88	2.3442	109.88	-2.04092	0.2286
ENO_FBP	Enzym	combo	x	ENO	7	Energy1-Glycolysis	FBP	3	Energy1-Glycolysis	x	0.228626	-2.8156e-07	3.1003e-14	0.228626	None	x	17.361;52.083;156.25;468.75;1406.2	-2.816e-7;-2.816e-7;0.12;.1839;.2137	1406.2	144.84	1406.2	-3.14805	0.2137	5555556;1.6667e7;50000000;1.5000e8;4.5000e8	-2.816e-7;-2.816e-7;-2.816e-7;-2.816e-7;-2.816e-7	450000000	5555556	450000000	-8.65321	0	5555573.361;16667052.083;50000156.25;150000468.75;450001406.2	-2.816e-7;-2.816e-7;0.12;.1839;.2137	450000000	-8.65321	1	2	0	-0.30103	0	0.2137	None	x	2.3442;5.0327;13.098;37.294;109.88	.2286;.2286;.2286;.2286;.2286	109.88	2.3442	109.88	-2.04092	0.2286
ENO_PFK	Enzym	combo	x	ENO	7	Energy1-Glycolysis	PFK	3	Energy1-Glycolysis	x	0.228626	0.0159098	4.19942e-14	0.228626	None	x	17.361;52.083;156.25;468.75;1406.2	-2.816e-7;-2.816e-7;0.12;.1839;.2137	1406.2	144.84	1406.2	-3.14805	0.2137	5555556;1.6667e7;50000000;1.5000e8;4.5000e8	.01591;.01591;.01591;.01591;.01591	450000000	5555556	450000000	-8.65321	0.01591	5555573.361;16667052.083;50000156.25;150000468.75;450001406.2	.01591;.01591;0.12;.1839;.2137	450000000	-8.65321	1	2	0	-0.30103	0	0.2137	None	x	2.3442;5.0327;13.098;37.294;109.88	.2286;.2286;.2286;.2286;.2286	109.88	2.3442	109.88	-2.04092	0.2286
ENO_GAPD	Enzym	combo	x	ENO	7	Energy1-Glycolysis	GAPD	4	Energy1-Glycolysis	x	0.228626	0.349332	0.0556519	0.404984	SL	x	17.361;52.083;156.25;468.75;1406.2	-2.816e-7;-2.816e-7;0.12;.1839;.2137	1406.2	144.84	1406.2	-3.14805	0.2137	17.361;52.083;156.25;468.75;1406.2	-2.816e-7;-2.816e-7;.1736;.2853;0.328	1406.2	150.49	1406.2	-3.14805	0.328	34.722;104.166;312.5;937.5;2812.4	-2.816e-7;-2.816e-7;.1736;.2853;0.328	2812.4	-3.44908	1	2	0	-0.30103	0.0331	0.328	None	x	2.3442;5.0327;13.098;37.294;109.88	.2286;.2286;.2286;.2286;.2286	109.88	2.3442	109.88	-2.04092	0.2286
ENO_PGK	Enzym	combo	x	ENO	7	Energy1-Glycolysis	PGK	5	Energy1-Glycolysis	x	0.228626	0.349332	0.0556519	0.404984	SL	x	17.361;52.083;156.25;468.75;1406.2	-2.816e-7;-2.816e-7;0.12;.1839;.2137	1406.2	144.84	1406.2	-3.14805	0.2137	17.361;52.083;156.25;468.75;1406.2	-2.816e-7;-2.816e-7;.1736;.2853;0.328	1406.2	150.49	1406.2	-3.14805	0.328	34.722;104.166;312.5;937.5;2812.4	-2.816e-7;-2.816e-7;.1736;.2853;0.328	2812.4	-3.44908	1	2	0	-0.30103	0.0331	0.328	None	x	2.3442;5.0327;13.098;37.294;109.88	.2286;.2286;.2286;.2286;.2286	109.88	2.3442	109.88	-2.04092	0.2286
PPS_ALAR	Enzym	combo	x	PPS	8	Energy1-Glycolysis	ALAR	0	Amino-Ala	x	-2.8156e-07	1	0	1	None	x	5555556;1.6667e7;50000000;1.5000e8;4.5000e8	-2.816e-7;-2.816e-7;-2.816e-7;-2.816e-7;-2.816e-7	450000000	5555556	450000000	-8.65321	0	5840.7;17522;52567;157700;473099	-2.816e-7;-2.816e-7;.5023;.8341;.9447	473099	50477	52407	-4.71939	0.9447	5561396.7;16684522;50052567;150157700;450473099	-2.816e-7;-2.816e-7;.5023;.8341;.9447	49900000	-7.6981	1	1.1108	0	-0.0456359	0	0.9447	None	x	5.5556e7;1.6667e8;5.0000e8;1.5000e9;4.5000e9	-2.816e-7;-2.816e-7;-2.816e-7;-2.816e-7;-2.816e-7	4500000000	55556000	4500000000	-9.65321	0
PPS_GLNS	Enzym	combo	x	PPS	8	Energy1-Glycolysis	GLNS	1	Amino-GluGln	x	-2.8156e-07	1	0	1	None	x	5555556;1.6667e7;50000000;1.5000e8;4.5000e8	-2.816e-7;-2.816e-7;-2.816e-7;-2.816e-7;-2.816e-7	450000000	5555556	450000000	-8.65321	0	135.65;406.94;1220.8;3662.5;10987	-2.816e-7;-2.816e-7;.5059;.8353;.9451	10987	1167.1	1211.3	-3.08325	0.9451	5555691.65;16667406.94;50001220.8;150003662.5;450010987	-2.816e-7;-2.816e-7;.5059;.8353;.9451	49600000	-7.69548	1	1.1102	0	-0.0454012	0	0.9451	None	x	5.5556e7;1.6667e8;5.0000e8;1.5000e9;4.5000e9	-2.816e-7;-2.816e-7;-2.816e-7;-2.816e-7;-2.816e-7	4500000000	55556000	4500000000	-9.65321	0
PPS_GLUDy	Enzym	combo	x	PPS	8	Energy1-Glycolysis	GLUDy	2	Amino-GluGln	x	-2.8156e-07	0.0729077	1.70391e-13	0.0729077	None	x	5555556;1.6667e7;50000000;1.5000e8;4.5000e8	-2.816e-7;-2.816e-7;-2.816e-7;-2.816e-7;-2.816e-7	450000000	5555556	450000000	-8.65321	0	36.111;108.33;325;975;2925	-2.816e-7;-2.816e-7;.04446;.06342;.06975	2925	278.29	2925	-3.46613	0.06975	5555592.111;16667108.33;50000325;150000975;450002925	-2.816e-7;-2.816e-7;.04446;.06342;.06975	450000000	-8.65321	1	2	0	-0.30103	0	0.06975	None	x	5.5556e7;1.6667e8;5.0000e8;1.5000e9;4.5000e9	-2.816e-7;-2.816e-7;-2.816e-7;-2.816e-7;-2.816e-7	4500000000	55556000	4500000000	-9.65321	0
PPS_GLUSy	Enzym	combo	x	PPS	8	Energy1-Glycolysis	GLUSy	2	Amino-GluGln	x	-2.8156e-07	-2.8156e-07	0	-2.8156e-07	None	x	5555556;1.6667e7;50000000;1.5000e8;4.5000e8	-2.816e-7;-2.816e-7;-2.816e-7;-2.816e-7;-2.816e-7	450000000	5555556	450000000	-8.65321	0	5555556;1.6667e7;50000000;1.5000e8;4.5000e8	-2.816e-7;-2.816e-7;-2.816e-7;-2.816e-7;-2.816e-7	450000000	5555556	450000000	-8.65321	0	11111112;33334000;100000000;300000000;900000000	-2.816e-7;-2.816e-7;-2.816e-7;-2.816e-7;-2.816e-7	900000000	-8.95424	1	2	0	-0.30103	0	0	None	x	5.5556e7;1.6667e8;5.0000e8;1.5000e9;4.5000e9	-2.816e-7;-2.816e-7;-2.816e-7;-2.816e-7;-2.816e-7	4500000000	55556000	4500000000	-9.65321	0
PPS_GLUDC	Enzym	combo	x	PPS	8	Energy1-Glycolysis	GLUDC	3	Amino-GluGln	x	-2.8156e-07	-2.8156e-07	-5.19584e-14	-2.8156e-07	None	x	5555556;1.6667e7;50000000;1.5000e8;4.5000e8	-2.816e-7;-2.816e-7;-2.816e-7;-2.816e-7;-2.816e-7	450000000	5555556	450000000	-8.65321	0	5555556;1.6667e7;50000000;1.5000e8;4.5000e8	-2.816e-7;-2.816e-7;-2.816e-7;-2.816e-7;-2.816e-7	450000000	5555556	450000000	-8.65321	0	11111112;33334000;100000000;300000000;900000000	-2.816e-7;-2.816e-7;-2.816e-7;-2.816e-7;-2.816e-7	900000000	-8.95424	1	2	0	-0.30103	0	0	None	x	5.5556e7;1.6667e8;5.0000e8;1.5000e9;4.5000e9	-2.816e-7;-2.816e-7;-2.816e-7;-2.816e-7;-2.816e-7	4500000000	55556000	4500000000	-9.65321	0
PPS_DHDPS	Enzym	combo	x	PPS	8	Energy1-Glycolysis	DHDPS	1	Amino-Lys	x	-2.8156e-07	1	0	1	None	x	5555556;1.6667e7;50000000;1.5000e8;4.5000e8	-2.816e-7;-2.816e-7;-2.816e-7;-2.816e-7;-2.816e-7	450000000	5555556	450000000	-8.65321	0	654.08;1962.2;5886.7;17660;52980	-2.816e-7;-2.816e-7;.5008;.8336;.9445	52980	5663	5880.4	-3.76941	0.9445	5556210.08;16668962.2;50005886.7;150017660;450052980	-2.816e-7;-2.816e-7;.5008;.8336;.9445	50000000	-7.69897	1	1.111	0	-0.0457141	0	0.9445	None	x	5.5556e7;1.6667e8;5.0000e8;1.5000e9;4.5000e9	-2.816e-7;-2.816e-7;-2.816e-7;-2.816e-7;-2.816e-7	4500000000	55556000	4500000000	-9.65321	0
PPS_DHDPRy	Enzym	combo	x	PPS	8	Energy1-Glycolysis	DHDPRy	2	Amino-Lys	x	-2.8156e-07	1	0	1	None	x	5555556;1.6667e7;50000000;1.5000e8;4.5000e8	-2.816e-7;-2.816e-7;-2.816e-7;-2.816e-7;-2.816e-7	450000000	5555556	450000000	-8.65321	0	654.08;1962.2;5886.7;17660;52980	-2.816e-7;-2.816e-7;.5008;.8336;.9445	52980	5663	5880.4	-3.76941	0.9445	5556210.08;16668962.2;50005886.7;150017660;450052980	-2.816e-7;-2.816e-7;.5008;.8336;.9445	50000000	-7.69897	1	1.111	0	-0.0457141	0	0.9445	None	x	5.5556e7;1.6667e8;5.0000e8;1.5000e9;4.5000e9	-2.816e-7;-2.816e-7;-2.816e-7;-2.816e-7;-2.816e-7	4500000000	55556000	4500000000	-9.65321	0
PPS_THDPS	Enzym	combo	x	PPS	8	Energy1-Glycolysis	THDPS	3	Amino-Lys	x	-2.8156e-07	1	0	1	None	x	5555556;1.6667e7;50000000;1.5000e8;4.5000e8	-2.816e-7;-2.816e-7;-2.816e-7;-2.816e-7;-2.816e-7	450000000	5555556	450000000	-8.65321	0	654.08;1962.2;5886.7;17660;52980	-2.816e-7;-2.816e-7;.5008;.8336;.9445	52980	5663	5880.4	-3.76941	0.9445	5556210.08;16668962.2;50005886.7;150017660;450052980	-2.816e-7;-2.816e-7;.5008;.8336;.9445	50000000	-7.69897	1	1.111	0	-0.0457141	0	0.9445	None	x	5.5556e7;1.6667e8;5.0000e8;1.5000e9;4.5000e9	-2.816e-7;-2.816e-7;-2.816e-7;-2.816e-7;-2.816e-7	4500000000	55556000	4500000000	-9.65321	0
PPS_SDPTA	Enzym	combo	x	PPS	8	Energy1-Glycolysis	SDPTA	4	Amino-Lys	x	-2.8156e-07	1	0	1	None	x	5555556;1.6667e7;50000000;1.5000e8;4.5000e8	-2.816e-7;-2.816e-7;-2.816e-7;-2.816e-7;-2.816e-7	450000000	5555556	450000000	-8.65321	0	654.08;1962.2;5886.7;17660;52980	-2.816e-7;-2.816e-7;.5008;.8336;.9445	52980	5663	5880.4	-3.76941	0.9445	5556210.08;16668962.2;50005886.7;150017660;450052980	-2.816e-7;-2.816e-7;.5008;.8336;.9445	50000000	-7.69897	1	1.111	0	-0.0457141	0	0.9445	None	x	5.5556e7;1.6667e8;5.0000e8;1.5000e9;4.5000e9	-2.816e-7;-2.816e-7;-2.816e-7;-2.816e-7;-2.816e-7	4500000000	55556000	4500000000	-9.65321	0
PPS_DAPE	Enzym	combo	x	PPS	8	Energy1-Glycolysis	DAPE	5	Amino-Lys	x	-2.8156e-07	1	0	1	None	x	5555556;1.6667e7;50000000;1.5000e8;4.5000e8	-2.816e-7;-2.816e-7;-2.816e-7;-2.816e-7;-2.816e-7	450000000	5555556	450000000	-8.65321	0	654.08;1962.2;5886.7;17660;52980	-2.816e-7;-2.816e-7;.5008;.8336;.9445	52980	5663	5880.4	-3.76941	0.9445	5556210.08;16668962.2;50005886.7;150017660;450052980	-2.816e-7;-2.816e-7;.5008;.8336;.9445	50000000	-7.69897	1	1.111	0	-0.0457141	0	0.9445	None	x	5.5556e7;1.6667e8;5.0000e8;1.5000e9;4.5000e9	-2.816e-7;-2.816e-7;-2.816e-7;-2.816e-7;-2.816e-7	4500000000	55556000	4500000000	-9.65321	0
PPS_PGCD	Enzym	combo	x	PPS	8	Energy1-Glycolysis	PGCD	1	Amino-SerGly	x	-2.8156e-07	0.0854379	0	0.0854379	None	x	5555556;1.6667e7;50000000;1.5000e8;4.5000e8	-2.816e-7;-2.816e-7;-2.816e-7;-2.816e-7;-2.816e-7	450000000	5555556	450000000	-8.65321	0	111.11;333.33;1000;3000;9000	-2.816e-7;-2.816e-7;.03279;.06776;.07942	9000	1395.8	9000	-3.95424	0.07942	5555667.11;16667333.33;50001000;150003000;450009000	-2.816e-7;-2.816e-7;.03279;.06776;.07942	450000000	-8.65321	1	2	0	-0.30103	0	0.07942	None	x	5.5556e7;1.6667e8;5.0000e8;1.5000e9;4.5000e9	-2.816e-7;-2.816e-7;-2.816e-7;-2.816e-7;-2.816e-7	4500000000	55556000	4500000000	-9.65321	0
PPS_PSERT	Enzym	combo	x	PPS	8	Energy1-Glycolysis	PSERT	2	Amino-SerGly	x	-2.8156e-07	0.0854379	0	0.0854379	None	x	5555556;1.6667e7;50000000;1.5000e8;4.5000e8	-2.816e-7;-2.816e-7;-2.816e-7;-2.816e-7;-2.816e-7	450000000	5555556	450000000	-8.65321	0	111.11;333.33;1000;3000;9000	-2.816e-7;-2.816e-7;.03279;.06776;.07942	9000	1395.8	9000	-3.95424	0.07942	5555667.11;16667333.33;50001000;150003000;450009000	-2.816e-7;-2.816e-7;.03279;.06776;.07942	450000000	-8.65321	1	2	0	-0.30103	0	0.07942	None	x	5.5556e7;1.6667e8;5.0000e8;1.5000e9;4.5000e9	-2.816e-7;-2.816e-7;-2.816e-7;-2.816e-7;-2.816e-7	4500000000	55556000	4500000000	-9.65321	0
PPS_PSP-L	Enzym	combo	x	PPS	8	Energy1-Glycolysis	PSP-L	3	Amino-SerGly	x	-2.8156e-07	0.0854379	1.30035e-14	0.0854379	None	x	5555556;1.6667e7;50000000;1.5000e8;4.5000e8	-2.816e-7;-2.816e-7;-2.816e-7;-2.816e-7;-2.816e-7	450000000	5555556	450000000	-8.65321	0	111.11;333.33;1000;3000;9000	-2.816e-7;-2.816e-7;.03279;.06776;.07942	9000	1395.8	9000	-3.95424	0.07942	5555667.11;16667333.33;50001000;150003000;450009000	-2.816e-7;-2.816e-7;.03279;.06776;.07942	450000000	-8.65321	1	2	0	-0.30103	0	0.07942	None	x	5.5556e7;1.6667e8;5.0000e8;1.5000e9;4.5000e9	-2.816e-7;-2.816e-7;-2.816e-7;-2.816e-7;-2.816e-7	4500000000	55556000	4500000000	-9.65321	0
PPS_GHMT2r	Enzym	combo	x	PPS	8	Energy1-Glycolysis	GHMT2r	4	Amino-SerGly	x	-2.8156e-07	0.0553393	0	0.0553393	None	x	5555556;1.6667e7;50000000;1.5000e8;4.5000e8	-2.816e-7;-2.816e-7;-2.816e-7;-2.816e-7;-2.816e-7	450000000	5555556	450000000	-8.65321	0	236.11;708.33;2125;6375;19125	-2.816e-7;-2.816e-7;.02984;.04684;.05251	19125	1954.8	19125	-4.2816	0.05251	5555792.11;16667708.33;50002125;150006375;450019125	-2.816e-7;-2.816e-7;.02984;.04684;.05251	450000000	-8.65321	1	2	0	-0.30103	0	0.05251	None	x	5.5556e7;1.6667e8;5.0000e8;1.5000e9;4.5000e9	-2.816e-7;-2.816e-7;-2.816e-7;-2.816e-7;-2.816e-7	4500000000	55556000	4500000000	-9.65321	0
PPS_GLYCL	Enzym	combo	x	PPS	8	Energy1-Glycolysis	GLYCL	5	Amino-SerGly	x	-2.8156e-07	0.00259112	0	0.00259112	None	x	5555556;1.6667e7;50000000;1.5000e8;4.5000e8	-2.816e-7;-2.816e-7;-2.816e-7;-2.816e-7;-2.816e-7	450000000	5555556	450000000	-8.65321	0	5555556;1.6667e7;50000000;1.5000e8;4.5000e8	.002582;.002588;0.00259;.002591;.002591	450000000	5555556	450000000	-8.65321	0.002591	11111112;33334000;100000000;300000000;900000000	.002582;.002588;0.00259;.002591;.002591	900000000	-8.95424	1	2	0	-0.30103	0	0.002591	None	x	5.5556e7;1.6667e8;5.0000e8;1.5000e9;4.5000e9	-2.816e-7;-2.816e-7;-2.816e-7;-2.816e-7;-2.816e-7	4500000000	55556000	4500000000	-9.65321	0
PPS_THRS	Enzym	combo	x	PPS	8	Energy1-Glycolysis	THRS	0	Amino-Thr	x	-2.8156e-07	1	0	1	None	x	5555556;1.6667e7;50000000;1.5000e8;4.5000e8	-2.816e-7;-2.816e-7;-2.816e-7;-2.816e-7;-2.816e-7	450000000	5555556	450000000	-8.65321	0	440.85;1322.6;3967.7;11903;35709	-2.816e-7;-2.816e-7;.4951;.8317;.9439	35709	3844	4083.2	-3.611	0.9439	5555996.85;16668322.6;50003967.7;150011903;450035709	-2.816e-7;-2.816e-7;.4951;.8317;.9439	51500000	-7.71181	1	1.1143	0	-0.0470021	0	0.9439	None	x	5.5556e7;1.6667e8;5.0000e8;1.5000e9;4.5000e9	-2.816e-7;-2.816e-7;-2.816e-7;-2.816e-7;-2.816e-7	4500000000	55556000	4500000000	-9.65321	0
PPS_PSCVT	Enzym	combo	x	PPS	8	Energy1-Glycolysis	PSCVT	1	Amino-TrpTyrPhe	x	-2.8156e-07	1	0	1	None	x	5555556;1.6667e7;50000000;1.5000e8;4.5000e8	-2.816e-7;-2.816e-7;-2.816e-7;-2.816e-7;-2.816e-7	450000000	5555556	450000000	-8.65321	0	654.08;1962.2;5886.7;17660;52980	-2.816e-7;-2.816e-7;.5018;.8339;.9446	52980	5656	5872.6	-3.76883	0.9446	5556210.08;16668962.2;50005886.7;150017660;450052980	-2.816e-7;-2.816e-7;.5018;.8339;.9446	49900000	-7.6981	1	1.1108	0	-0.0456359	0	0.9446	None	x	5.5556e7;1.6667e8;5.0000e8;1.5000e9;4.5000e9	-2.816e-7;-2.816e-7;-2.816e-7;-2.816e-7;-2.816e-7	4500000000	55556000	4500000000	-9.65321	0
PPS_CHORM	Enzym	combo	x	PPS	8	Energy1-Glycolysis	CHORM	2	Amino-TrpTyrPhe	x	-2.8156e-07	1	0	1	None	x	5555556;1.6667e7;50000000;1.5000e8;4.5000e8	-2.816e-7;-2.816e-7;-2.816e-7;-2.816e-7;-2.816e-7	450000000	5555556	450000000	-8.65321	0	782.99;2349.0;7046.9;21141;63422	-2.816e-7;-2.816e-7;.5073;.8358;.9453	63422	6726	6979.3	-3.84381	0.9453	5556338.99;16669349;50007046.9;150021141;450063422	-2.816e-7;-2.816e-7;.5073;.8358;.9453	49500000	-7.69461	1	1.11	0	-0.045323	0	0.9453	None	x	5.5556e7;1.6667e8;5.0000e8;1.5000e9;4.5000e9	-2.816e-7;-2.816e-7;-2.816e-7;-2.816e-7;-2.816e-7	4500000000	55556000	4500000000	-9.65321	0
PPS_TRPS1	Enzym	combo	x	PPS	8	Energy1-Glycolysis	TRPS1	3	Amino-TrpTyrPhe	x	-2.8156e-07	-2.8156e-07	-3.06422e-14	-2.8156e-07	None	x	5555556;1.6667e7;50000000;1.5000e8;4.5000e8	-2.816e-7;-2.816e-7;-2.816e-7;-2.816e-7;-2.816e-7	450000000	5555556	450000000	-8.65321	0	5555556;1.6667e7;50000000;1.5000e8;4.5000e8	-2.816e-7;-2.816e-7;-2.816e-7;-2.816e-7;-2.816e-7	450000000	5555556	450000000	-8.65321	0	11111112;33334000;100000000;300000000;900000000	-2.816e-7;-2.816e-7;-2.816e-7;-2.816e-7;-2.816e-7	900000000	-8.95424	1	2	0	-0.30103	0	0	None	x	5.5556e7;1.6667e8;5.0000e8;1.5000e9;4.5000e9	-2.816e-7;-2.816e-7;-2.816e-7;-2.816e-7;-2.816e-7	4500000000	55556000	4500000000	-9.65321	0
PPS_TRPS3	Enzym	combo	x	PPS	8	Energy1-Glycolysis	TRPS3	3	Amino-TrpTyrPhe	x	-2.8156e-07	-2.8156e-07	-2.13163e-14	-2.8156e-07	None	x	5555556;1.6667e7;50000000;1.5000e8;4.5000e8	-2.816e-7;-2.816e-7;-2.816e-7;-2.816e-7;-2.816e-7	450000000	5555556	450000000	-8.65321	0	5555556;1.6667e7;50000000;1.5000e8;4.5000e8	-2.816e-7;-2.816e-7;-2.816e-7;-2.816e-7;-2.816e-7	450000000	5555556	450000000	-8.65321	0	11111112;33334000;100000000;300000000;900000000	-2.816e-7;-2.816e-7;-2.816e-7;-2.816e-7;-2.816e-7	900000000	-8.95424	1	2	0	-0.30103	0	0	None	x	5.5556e7;1.6667e8;5.0000e8;1.5000e9;4.5000e9	-2.816e-7;-2.816e-7;-2.816e-7;-2.816e-7;-2.816e-7	4500000000	55556000	4500000000	-9.65321	0
PPS_DHPS2	Enzym	combo	x	PPS	8	Energy1-Glycolysis	DHPS2	1	Cofac-Folate	x	-2.8156e-07	1	0	1	None	x	5555556;1.6667e7;50000000;1.5000e8;4.5000e8	-2.816e-7;-2.816e-7;-2.816e-7;-2.816e-7;-2.816e-7	450000000	5555556	450000000	-8.65321	0	361111;1083333;3250000;9750000;29250000	-2.816e-7;-2.816e-7;.4986;.8329;.9443	29250000	3135062	3277221	-6.51551	0.9443	5916667;17750333;53250000;159750000;479250000	-2.816e-7;-2.816e-7;.4986;.8329;.9443	53700000	-7.72997	1	1.112	0	-0.0461048	0	0.9443	None	x	5.5556e7;1.6667e8;5.0000e8;1.5000e9;4.5000e9	-2.816e-7;-2.816e-7;-2.816e-7;-2.816e-7;-2.816e-7	4500000000	55556000	4500000000	-9.65321	0
PPS_DHFS	Enzym	combo	x	PPS	8	Energy1-Glycolysis	DHFS	2	Cofac-Folate	x	-2.8156e-07	1	0	1	None	x	5555556;1.6667e7;50000000;1.5000e8;4.5000e8	-2.816e-7;-2.816e-7;-2.816e-7;-2.816e-7;-2.816e-7	450000000	5555556	450000000	-8.65321	0	361111;1083333;3250000;9750000;29250000	-2.816e-7;-2.816e-7;.4986;.8329;.9443	29250000	3135062	3277221	-6.51551	0.9443	5916667;17750333;53250000;159750000;479250000	-2.816e-7;-2.816e-7;.4986;.8329;.9443	53700000	-7.72997	1	1.112	0	-0.0461048	0	0.9443	None	x	5.5556e7;1.6667e8;5.0000e8;1.5000e9;4.5000e9	-2.816e-7;-2.816e-7;-2.816e-7;-2.816e-7;-2.816e-7	4500000000	55556000	4500000000	-9.65321	0
PPS_DHFR	Enzym	combo	x	PPS	8	Energy1-Glycolysis	DHFR	3	Cofac-Folate	x	-2.8156e-07	1	0	1	None	x	5555556;1.6667e7;50000000;1.5000e8;4.5000e8	-2.816e-7;-2.816e-7;-2.816e-7;-2.816e-7;-2.816e-7	450000000	5555556	450000000	-8.65321	0	8930.9;26793;80378;241135;723406	-2.816e-7;-2.816e-7;.4946;.8315;.9438	723406	77919	82955	-4.91884	0.9438	5564486.9;16693793;50080378;150241135;450723406	-2.816e-7;-2.816e-7;.4946;.8315;.9438	51700000	-7.71349	1	1.1147	0	-0.047158	0	0.9438	None	x	5.5556e7;1.6667e8;5.0000e8;1.5000e9;4.5000e9	-2.816e-7;-2.816e-7;-2.816e-7;-2.816e-7;-2.816e-7	4500000000	55556000	4500000000	-9.65321	0
PPS_GARFT	Enzym	combo	x	PPS	8	Energy1-Glycolysis	GARFT	1	DNA-Purine	x	-2.8156e-07	0.00405517	7.32053e-15	0.00405517	None	x	5555556;1.6667e7;50000000;1.5000e8;4.5000e8	-2.816e-7;-2.816e-7;-2.816e-7;-2.816e-7;-2.816e-7	450000000	5555556	450000000	-8.65321	0	5555556;1.6667e7;50000000;1.5000e8;4.5000e8	.004053;.004055;.004055;.004055;.004055	450000000	5555556	450000000	-8.65321	0.004055	11111112;33334000;100000000;300000000;900000000	.004053;.004055;.004055;.004055;.004055	900000000	-8.95424	1	2	0	-0.30103	0	0.004055	None	x	5.5556e7;1.6667e8;5.0000e8;1.5000e9;4.5000e9	-2.816e-7;-2.816e-7;-2.816e-7;-2.816e-7;-2.816e-7	4500000000	55556000	4500000000	-9.65321	0
PPS_GART	Enzym	combo	x	PPS	8	Energy1-Glycolysis	GART	1	DNA-Purine	x	-2.8156e-07	-2.8156e-07	-4.44089e-15	-2.8156e-07	None	x	5555556;1.6667e7;50000000;1.5000e8;4.5000e8	-2.816e-7;-2.816e-7;-2.816e-7;-2.816e-7;-2.816e-7	450000000	5555556	450000000	-8.65321	0	5555556;1.6667e7;50000000;1.5000e8;4.5000e8	-2.816e-7;-2.816e-7;-2.816e-7;-2.816e-7;-2.816e-7	450000000	5555556	450000000	-8.65321	0	11111112;33334000;100000000;300000000;900000000	-2.816e-7;-2.816e-7;-2.816e-7;-2.816e-7;-2.816e-7	900000000	-8.95424	1	2	0	-0.30103	0	0	None	x	5.5556e7;1.6667e8;5.0000e8;1.5000e9;4.5000e9	-2.816e-7;-2.816e-7;-2.816e-7;-2.816e-7;-2.816e-7	4500000000	55556000	4500000000	-9.65321	0
PPS_IMPD	Enzym	combo	x	PPS	8	Energy1-Glycolysis	IMPD	2	DNA-Purine	x	-2.8156e-07	0.00222006	0	0.00222006	None	x	5555556;1.6667e7;50000000;1.5000e8;4.5000e8	-2.816e-7;-2.816e-7;-2.816e-7;-2.816e-7;-2.816e-7	450000000	5555556	450000000	-8.65321	0	5555556;1.6667e7;50000000;1.5000e8;4.5000e8	.002218;.002219;0.00222;0.00222;0.00222	450000000	5555556	450000000	-8.65321	0.00222	11111112;33334000;100000000;300000000;900000000	.002218;.002219;0.00222;0.00222;0.00222	900000000	-8.95424	1	2	0	-0.30103	0	0.00222	None	x	5.5556e7;1.6667e8;5.0000e8;1.5000e9;4.5000e9	-2.816e-7;-2.816e-7;-2.816e-7;-2.816e-7;-2.816e-7	4500000000	55556000	4500000000	-9.65321	0
PPS_DHORD2	Enzym	combo	x	PPS	8	Energy1-Glycolysis	DHORD2	3	DNA-Pyrimid	x	-2.8156e-07	0.00151058	0	0.00151058	None	x	5555556;1.6667e7;50000000;1.5000e8;4.5000e8	-2.816e-7;-2.816e-7;-2.816e-7;-2.816e-7;-2.816e-7	450000000	5555556	450000000	-8.65321	0	5555556;1.6667e7;50000000;1.5000e8;4.5000e8	0.00151;0.00151;0.00151;.001511;.001511	450000000	5555556	450000000	-8.65321	0.001511	11111112;33334000;100000000;300000000;900000000	0.00151;0.00151;0.00151;.001511;.001511	900000000	-8.95424	1	2	0	-0.30103	0	0.001511	None	x	5.5556e7;1.6667e8;5.0000e8;1.5000e9;4.5000e9	-2.816e-7;-2.816e-7;-2.816e-7;-2.816e-7;-2.816e-7	4500000000	55556000	4500000000	-9.65321	0
PPS_DHORD5	Enzym	combo	x	PPS	8	Energy1-Glycolysis	DHORD5	3	DNA-Pyrimid	x	-2.8156e-07	-2.8156e-07	-2.57794e-13	-2.8156e-07	None	x	5555556;1.6667e7;50000000;1.5000e8;4.5000e8	-2.816e-7;-2.816e-7;-2.816e-7;-2.816e-7;-2.816e-7	450000000	5555556	450000000	-8.65321	0	5555556;1.6667e7;50000000;1.5000e8;4.5000e8	-2.816e-7;-2.816e-7;-2.816e-7;-2.816e-7;-2.816e-7	450000000	5555556	450000000	-8.65321	0	11111112;33334000;100000000;300000000;900000000	-2.816e-7;-2.816e-7;-2.816e-7;-2.816e-7;-2.816e-7	900000000	-8.95424	1	2	0	-0.30103	0	0	None	x	5.5556e7;1.6667e8;5.0000e8;1.5000e9;4.5000e9	-2.816e-7;-2.816e-7;-2.816e-7;-2.816e-7;-2.816e-7	4500000000	55556000	4500000000	-9.65321	0
PPS_PGI	Enzym	combo	x	PPS	8	Energy1-Glycolysis	PGI	2	Energy1-Glycolysis	x	-2.8156e-07	0.0226901	-9.99895e-15	0.0226901	None	x	5555556;1.6667e7;50000000;1.5000e8;4.5000e8	-2.816e-7;-2.816e-7;-2.816e-7;-2.816e-7;-2.816e-7	450000000	5555556	450000000	-8.65321	0	111.11;333.33;1000;3000;9000	-2.816e-7;.009985;.01846;.02128;.02222	9000	421.83	9000	-3.95424	0.02222	5555667.11;16667333.33;50001000;150003000;450009000	-2.816e-7;.009985;.01846;.02128;.02222	450000000	-8.65321	1	2	0	-0.30103	0	0.02222	None	x	5.5556e7;1.6667e8;5.0000e8;1.5000e9;4.5000e9	-2.816e-7;-2.816e-7;-2.816e-7;-2.816e-7;-2.816e-7	4500000000	55556000	4500000000	-9.65321	0
PPS_FBP	Enzym	combo	x	PPS	8	Energy1-Glycolysis	FBP	3	Energy1-Glycolysis	x	-2.8156e-07	-2.8156e-07	0	-2.8156e-07	None	x	5555556;1.6667e7;50000000;1.5000e8;4.5000e8	-2.816e-7;-2.816e-7;-2.816e-7;-2.816e-7;-2.816e-7	450000000	5555556	450000000	-8.65321	0	5555556;1.6667e7;50000000;1.5000e8;4.5000e8	-2.816e-7;-2.816e-7;-2.816e-7;-2.816e-7;-2.816e-7	450000000	5555556	450000000	-8.65321	0	11111112;33334000;100000000;300000000;900000000	-2.816e-7;-2.816e-7;-2.816e-7;-2.816e-7;-2.816e-7	900000000	-8.95424	1	2	0	-0.30103	0	0	None	x	5.5556e7;1.6667e8;5.0000e8;1.5000e9;4.5000e9	-2.816e-7;-2.816e-7;-2.816e-7;-2.816e-7;-2.816e-7	4500000000	55556000	4500000000	-9.65321	0
PPS_PFK	Enzym	combo	x	PPS	8	Energy1-Glycolysis	PFK	3	Energy1-Glycolysis	x	-2.8156e-07	0.0159098	0	0.0159098	None	x	5555556;1.6667e7;50000000;1.5000e8;4.5000e8	-2.816e-7;-2.816e-7;-2.816e-7;-2.816e-7;-2.816e-7	450000000	5555556	450000000	-8.65321	0	5555556;1.6667e7;50000000;1.5000e8;4.5000e8	.01591;.01591;.01591;.01591;.01591	450000000	5555556	450000000	-8.65321	0.01591	11111112;33334000;100000000;300000000;900000000	.01591;.01591;.01591;.01591;.01591	900000000	-8.95424	1	2	0	-0.30103	0	0.01591	None	x	5.5556e7;1.6667e8;5.0000e8;1.5000e9;4.5000e9	-2.816e-7;-2.816e-7;-2.816e-7;-2.816e-7;-2.816e-7	4500000000	55556000	4500000000	-9.65321	0
PPS_GAPD	Enzym	combo	x	PPS	8	Energy1-Glycolysis	GAPD	4	Energy1-Glycolysis	x	-2.8156e-07	0.349332	0.650668	1	SL	x	5555556;1.6667e7;50000000;1.5000e8;4.5000e8	-2.816e-7;-2.816e-7;-2.816e-7;-2.816e-7;-2.816e-7	450000000	5555556	450000000	-8.65321	0	17.361;52.083;156.25;468.75;1406.2	-2.816e-7;-2.816e-7;.1736;.2853;0.328	1406.2	150.49	1406.2	-3.14805	0.328	5555573.361;16667052.083;50000156.25;150000468.75;450001406.2	-2.816e-7;-2.816e-7;.1736;.5803;.8601	130000000	-8.11394	0.2895	0.5789	0.538351	0.237396	0.5321	0.8601	SL	x	5.5556e7;1.6667e8;5.0000e8;1.5000e9;4.5000e9	-2.816e-7;-2.816e-7;-2.816e-7;-2.816e-7;-2.816e-7	4500000000	55556000	4500000000	-9.65321	0
PPS_PGK	Enzym	combo	x	PPS	8	Energy1-Glycolysis	PGK	5	Energy1-Glycolysis	x	-2.8156e-07	0.349332	0.650668	1	SL	x	5555556;1.6667e7;50000000;1.5000e8;4.5000e8	-2.816e-7;-2.816e-7;-2.816e-7;-2.816e-7;-2.816e-7	450000000	5555556	450000000	-8.65321	0	17.361;52.083;156.25;468.75;1406.2	-2.816e-7;-2.816e-7;.1736;.2853;0.328	1406.2	150.49	1406.2	-3.14805	0.328	5555573.361;16667052.083;50000156.25;150000468.75;450001406.2	-2.816e-7;-2.816e-7;.1736;.5803;.8601	130000000	-8.11394	0.2895	0.5789	0.538351	0.237396	0.5321	0.8601	SL	x	5.5556e7;1.6667e8;5.0000e8;1.5000e9;4.5000e9	-2.816e-7;-2.816e-7;-2.816e-7;-2.816e-7;-2.816e-7	4500000000	55556000	4500000000	-9.65321	0
PPS_ENO	Enzym	combo	x	PPS	8	Energy1-Glycolysis	ENO	7	Energy1-Glycolysis	x	-2.8156e-07	0.228626	0.771374	1	SL	x	5555556;1.6667e7;50000000;1.5000e8;4.5000e8	-2.816e-7;-2.816e-7;-2.816e-7;-2.816e-7;-2.816e-7	450000000	5555556	450000000	-8.65321	0	17.361;52.083;156.25;468.75;1406.2	-2.816e-7;-2.816e-7;0.12;.1839;.2137	1406.2	144.84	1406.2	-3.14805	0.2137	5555573.361;16667052.083;50000156.25;150000468.75;450001406.2	-2.816e-7;-2.816e-7;0.12;.3831;.7944	235000000	-8.37107	0.5228	1.0456	0.281664	-0.0193656	0.5807	0.7944	SL	x	5.5556e7;1.6667e8;5.0000e8;1.5000e9;4.5000e9	-2.816e-7;-2.816e-7;-2.816e-7;-2.816e-7;-2.816e-7	4500000000	55556000	4500000000	-9.65321	0
PYK_ALAR	Enzym	combo	x	PYK	8	Energy1-Glycolysis	ALAR	0	Amino-Ala	x	-2.8156e-07	1	0	1	None	x	5555556;1.6667e7;50000000;1.5000e8;4.5000e8	-2.816e-7;-2.816e-7;-2.816e-7;-2.816e-7;-2.816e-7	450000000	5555556	450000000	-8.65321	0	5840.7;17522;52567;157700;473099	-2.816e-7;-2.816e-7;.5023;.8341;.9447	473099	50477	52407	-4.71939	0.9447	5561396.7;16684522;50052567;150157700;450473099	-2.816e-7;-2.816e-7;.5023;.8341;.9447	49900000	-7.6981	1	1.1108	0	-0.0456359	0	0.9447	None	x	5.5556e7;1.6667e8;5.0000e8;1.5000e9;4.5000e9	-2.816e-7;-2.816e-7;-2.816e-7;-2.816e-7;-2.816e-7	4500000000	55556000	4500000000	-9.65321	0
PYK_GLNS	Enzym	combo	x	PYK	8	Energy1-Glycolysis	GLNS	1	Amino-GluGln	x	-2.8156e-07	1	0	1	None	x	5555556;1.6667e7;50000000;1.5000e8;4.5000e8	-2.816e-7;-2.816e-7;-2.816e-7;-2.816e-7;-2.816e-7	450000000	5555556	450000000	-8.65321	0	135.65;406.94;1220.8;3662.5;10987	-2.816e-7;-2.816e-7;.5059;.8353;.9451	10987	1167.1	1211.3	-3.08325	0.9451	5555691.65;16667406.94;50001220.8;150003662.5;450010987	-2.816e-7;-2.816e-7;.5059;.8353;.9451	49600000	-7.69548	1	1.1102	0	-0.0454012	0	0.9451	None	x	5.5556e7;1.6667e8;5.0000e8;1.5000e9;4.5000e9	-2.816e-7;-2.816e-7;-2.816e-7;-2.816e-7;-2.816e-7	4500000000	55556000	4500000000	-9.65321	0
PYK_GLUDy	Enzym	combo	x	PYK	8	Energy1-Glycolysis	GLUDy	2	Amino-GluGln	x	-2.8156e-07	0.0729077	3.48888e-14	0.0729077	None	x	5555556;1.6667e7;50000000;1.5000e8;4.5000e8	-2.816e-7;-2.816e-7;-2.816e-7;-2.816e-7;-2.816e-7	450000000	5555556	450000000	-8.65321	0	36.111;108.33;325;975;2925	-2.816e-7;-2.816e-7;.04446;.06342;.06975	2925	278.29	2925	-3.46613	0.06975	5555592.111;16667108.33;50000325;150000975;450002925	-2.816e-7;-2.816e-7;.04446;.06342;.06975	450000000	-8.65321	1	2	0	-0.30103	0	0.06975	None	x	5.5556e7;1.6667e8;5.0000e8;1.5000e9;4.5000e9	-2.816e-7;-2.816e-7;-2.816e-7;-2.816e-7;-2.816e-7	4500000000	55556000	4500000000	-9.65321	0
PYK_GLUSy	Enzym	combo	x	PYK	8	Energy1-Glycolysis	GLUSy	2	Amino-GluGln	x	-2.8156e-07	-2.8156e-07	-6.12843e-14	-2.8156e-07	None	x	5555556;1.6667e7;50000000;1.5000e8;4.5000e8	-2.816e-7;-2.816e-7;-2.816e-7;-2.816e-7;-2.816e-7	450000000	5555556	450000000	-8.65321	0	5555556;1.6667e7;50000000;1.5000e8;4.5000e8	-2.816e-7;-2.816e-7;-2.816e-7;-2.816e-7;-2.816e-7	450000000	5555556	450000000	-8.65321	0	11111112;33334000;100000000;300000000;900000000	-2.816e-7;-2.816e-7;-2.816e-7;-2.816e-7;-2.816e-7	900000000	-8.95424	1	2	0	-0.30103	0	0	None	x	5.5556e7;1.6667e8;5.0000e8;1.5000e9;4.5000e9	-2.816e-7;-2.816e-7;-2.816e-7;-2.816e-7;-2.816e-7	4500000000	55556000	4500000000	-9.65321	0
PYK_GLUDC	Enzym	combo	x	PYK	8	Energy1-Glycolysis	GLUDC	3	Amino-GluGln	x	-2.8156e-07	-2.8156e-07	2.68674e-14	-2.8156e-07	None	x	5555556;1.6667e7;50000000;1.5000e8;4.5000e8	-2.816e-7;-2.816e-7;-2.816e-7;-2.816e-7;-2.816e-7	450000000	5555556	450000000	-8.65321	0	5555556;1.6667e7;50000000;1.5000e8;4.5000e8	-2.816e-7;-2.816e-7;-2.816e-7;-2.816e-7;-2.816e-7	450000000	5555556	450000000	-8.65321	0	11111112;33334000;100000000;300000000;900000000	-2.816e-7;-2.816e-7;-2.816e-7;-2.816e-7;-2.816e-7	900000000	-8.95424	1	2	0	-0.30103	0	0	None	x	5.5556e7;1.6667e8;5.0000e8;1.5000e9;4.5000e9	-2.816e-7;-2.816e-7;-2.816e-7;-2.816e-7;-2.816e-7	4500000000	55556000	4500000000	-9.65321	0
PYK_DHDPS	Enzym	combo	x	PYK	8	Energy1-Glycolysis	DHDPS	1	Amino-Lys	x	-2.8156e-07	1	0	1	None	x	5555556;1.6667e7;50000000;1.5000e8;4.5000e8	-2.816e-7;-2.816e-7;-2.816e-7;-2.816e-7;-2.816e-7	450000000	5555556	450000000	-8.65321	0	654.08;1962.2;5886.7;17660;52980	-2.816e-7;-2.816e-7;.5008;.8336;.9445	52980	5663	5880.4	-3.76941	0.9445	5556210.08;16668962.2;50005886.7;150017660;450052980	-2.816e-7;-2.816e-7;.5008;.8336;.9445	50000000	-7.69897	1	1.111	0	-0.0457141	0	0.9445	None	x	5.5556e7;1.6667e8;5.0000e8;1.5000e9;4.5000e9	-2.816e-7;-2.816e-7;-2.816e-7;-2.816e-7;-2.816e-7	4500000000	55556000	4500000000	-9.65321	0
PYK_DHDPRy	Enzym	combo	x	PYK	8	Energy1-Glycolysis	DHDPRy	2	Amino-Lys	x	-2.8156e-07	1	0	1	None	x	5555556;1.6667e7;50000000;1.5000e8;4.5000e8	-2.816e-7;-2.816e-7;-2.816e-7;-2.816e-7;-2.816e-7	450000000	5555556	450000000	-8.65321	0	654.08;1962.2;5886.7;17660;52980	-2.816e-7;-2.816e-7;.5008;.8336;.9445	52980	5663	5880.4	-3.76941	0.9445	5556210.08;16668962.2;50005886.7;150017660;450052980	-2.816e-7;-2.816e-7;.5008;.8336;.9445	50000000	-7.69897	1	1.111	0	-0.0457141	0	0.9445	None	x	5.5556e7;1.6667e8;5.0000e8;1.5000e9;4.5000e9	-2.816e-7;-2.816e-7;-2.816e-7;-2.816e-7;-2.816e-7	4500000000	55556000	4500000000	-9.65321	0
PYK_THDPS	Enzym	combo	x	PYK	8	Energy1-Glycolysis	THDPS	3	Amino-Lys	x	-2.8156e-07	1	0	1	None	x	5555556;1.6667e7;50000000;1.5000e8;4.5000e8	-2.816e-7;-2.816e-7;-2.816e-7;-2.816e-7;-2.816e-7	450000000	5555556	450000000	-8.65321	0	654.08;1962.2;5886.7;17660;52980	-2.816e-7;-2.816e-7;.5008;.8336;.9445	52980	5663	5880.4	-3.76941	0.9445	5556210.08;16668962.2;50005886.7;150017660;450052980	-2.816e-7;-2.816e-7;.5008;.8336;.9445	50000000	-7.69897	1	1.111	0	-0.0457141	0	0.9445	None	x	5.5556e7;1.6667e8;5.0000e8;1.5000e9;4.5000e9	-2.816e-7;-2.816e-7;-2.816e-7;-2.816e-7;-2.816e-7	4500000000	55556000	4500000000	-9.65321	0
PYK_SDPTA	Enzym	combo	x	PYK	8	Energy1-Glycolysis	SDPTA	4	Amino-Lys	x	-2.8156e-07	1	0	1	None	x	5555556;1.6667e7;50000000;1.5000e8;4.5000e8	-2.816e-7;-2.816e-7;-2.816e-7;-2.816e-7;-2.816e-7	450000000	5555556	450000000	-8.65321	0	654.08;1962.2;5886.7;17660;52980	-2.816e-7;-2.816e-7;.5008;.8336;.9445	52980	5663	5880.4	-3.76941	0.9445	5556210.08;16668962.2;50005886.7;150017660;450052980	-2.816e-7;-2.816e-7;.5008;.8336;.9445	50000000	-7.69897	1	1.111	0	-0.0457141	0	0.9445	None	x	5.5556e7;1.6667e8;5.0000e8;1.5000e9;4.5000e9	-2.816e-7;-2.816e-7;-2.816e-7;-2.816e-7;-2.816e-7	4500000000	55556000	4500000000	-9.65321	0
PYK_DAPE	Enzym	combo	x	PYK	8	Energy1-Glycolysis	DAPE	5	Amino-Lys	x	-2.8156e-07	1	0	1	None	x	5555556;1.6667e7;50000000;1.5000e8;4.5000e8	-2.816e-7;-2.816e-7;-2.816e-7;-2.816e-7;-2.816e-7	450000000	5555556	450000000	-8.65321	0	654.08;1962.2;5886.7;17660;52980	-2.816e-7;-2.816e-7;.5008;.8336;.9445	52980	5663	5880.4	-3.76941	0.9445	5556210.08;16668962.2;50005886.7;150017660;450052980	-2.816e-7;-2.816e-7;.5008;.8336;.9445	50000000	-7.69897	1	1.111	0	-0.0457141	0	0.9445	None	x	5.5556e7;1.6667e8;5.0000e8;1.5000e9;4.5000e9	-2.816e-7;-2.816e-7;-2.816e-7;-2.816e-7;-2.816e-7	4500000000	55556000	4500000000	-9.65321	0
PYK_PGCD	Enzym	combo	x	PYK	8	Energy1-Glycolysis	PGCD	1	Amino-SerGly	x	-2.8156e-07	0.0854379	2.64899e-13	0.0854379	None	x	5555556;1.6667e7;50000000;1.5000e8;4.5000e8	-2.816e-7;-2.816e-7;-2.816e-7;-2.816e-7;-2.816e-7	450000000	5555556	450000000	-8.65321	0	111.11;333.33;1000;3000;9000	-2.816e-7;-2.816e-7;.03279;.06776;.07942	9000	1395.8	9000	-3.95424	0.07942	5555667.11;16667333.33;50001000;150003000;450009000	-2.816e-7;-2.816e-7;.03279;.06776;.07942	450000000	-8.65321	1	2	0	-0.30103	0	0.07942	None	x	5.5556e7;1.6667e8;5.0000e8;1.5000e9;4.5000e9	-2.816e-7;-2.816e-7;-2.816e-7;-2.816e-7;-2.816e-7	4500000000	55556000	4500000000	-9.65321	0
[truncated: 619 more rows]
[truncated: 45 more columns]
