# Supplementary material for: Simulating Serial-Target Antibacterial Drug Synergies Using Flux Balance Analysis
Source: PLoS One. 2016 Jan 28;11(1):e0147651. doi: 10.1371/journal.pone.0147651 (PMC4731467; doi:10.1371/journal.pone.0147651)
Supplement: S2 Table — (XLSX) [file pone.0147651.s002.xlsx]

## Sheet: TabS1 Enzymes
Enzyme	Ecoli Gene (KEGG)	GeneID (KEGG)	Pathway	Pos	Enzyme iAF1260	Pathway iAF1260	Enzyme iJR904	Pathway iJR904 Map	Reaction
ALAR	alr;dadX	b4053;b1190	Amino-Ala	0	ALAR	Alanine and Aspartate Metabolism	ALAR	Amino Acid Alanine Leucine and Valine	[c] : ala-L <==> ala-D
GLNS	glnA	b3870	Amino-GluGln	1	GLNS	Glutamate metabolism	GLNS	Amino Acid Metabolism Glutamate and Glutamine	[c] : atp + glu-L + nh4 --> adp + gln-L + h + pi
GLUDy	gdhA	b1761	Amino-GluGln	2	GLUDy	Glutamate Metabolism	GLUDy	Amino Acid Metabolism Glutamate and Glutamine	[c] : glu-L + h2o + nadp <==> akg + h + nadph + nh4
GLUSy	gltB;gltD	b3212;b3213	Amino-GluGln	2	GLUSy	Glutamate metabolism	GLUSy	Amino Acid Metabolism Glutamate and Glutamine	[c] : akg + gln-L + h + nadph --> (2) glu-L + nadp
GLUDC	gadA;gadB	b3517;b1493	Amino-GluGln	3	GLUDC	Glutamate Metabolism	GLUABUTt7	Amino Acid Metabolism Glutamate and Glutamine	[c] : glu-L + h --> 4abut + co2
DHDPS	dapA	b2478	Amino-Lys	1	DHDPS	Threonine and Lysine Metabolism	DHDPS	Amino Acid Metabolism Lysine	[c] : aspsa + pyr --> 23dhdp + h + (2) h2o
DHDPRy	dapB	b0031	Amino-Lys	2	DHDPRy	Threonine and Lysine Metabolism	DHDPRy	Amino Acid Metabolism Lysine	[c] : 23dhdp + h + nadph --> nadp + thdp
THDPS	dapD	b0166	Amino-Lys	3	THDPS	Threonine and Lysine Metabolism	THDPS	Amino Acid Metabolism Lysine	[c] : h2o + succoa + thdp --> coa + sl2a6o
SDPTA	argD	b3359	Amino-Lys	4	SDPTA	Threonine and Lysine Metabolism	SDPTA	Amino Acid Metabolism Lysine	[c] : akg + sl26da <==> glu-L + sl2a6o
DAPE	dapF	b3809	Amino-Lys	5	DAPE	Threonine and Lysine Metabolism	DAPE	Amino Acid Metabolism Lysine	[c] : 26dap-LL <==> 26dap-M
PGCD	serA	b2913	Amino-SerGly	1	PGCD	Glycine and Serine Metabolism	PGCD	Amino Acid Metabolism Glycine and Serine	[c] : 3pg + nad --> 3php + h + nadh
PSERT	serC	b0907	Amino-SerGly	2	PSERT	Glycine and Serine Metabolism	PSERT	Amino Acid Metabolism Glycine and Serine	[c] : 3php + glu-L --> akg + pser-L
PSP-L	serB	b4388	Amino-SerGly	3	PSP_L	Glycine and Serine Metabolism	PSP_L	Amino Acid Metabolism Glycine and Serine	[c] : h2o + pser-L --> pi + ser-L
GHMT2r	glyA	b2551	Amino-SerGly	4	GHMT2r	Glycine and Serine Metabolism	GHMT2	Amino Acid Metabolism Glycine and Serine	[c] : ser-L + thf <==> gly + h2o + mlthf
GLYCL	gcvP	b2903	Amino-SerGly	5	GLYCL	Folate Metabolism	GLYCL	Cofactor Biosynthesis Folate	[c] : gly + nad + thf --> co2 + mlthf + nadh + nh4
THRS	thrC	b0004	Amino-Thr	0	THRS	Threonine and Lysine Metabolism	THRS	Amino Acid Metabolism Threonine	[c] : h2o + phom --> pi + thr-L
PSCVT	aroA	b0908	Amino-TrpTyrPhe	1	PSCVT	Tyrosine, Tryptophan, and Phenylalanine Metabolism	PSCVT	Amino Acid Metabolism Tyrosine Tryptophan Phenylalanine	[c] : pep + skm5p <==> 3psme + pi
CHORM	pheA;tyrA	b2599;b2600	Amino-TrpTyrPhe	2	CHORM	Tyrosine, Tryptophan, and Phenylalanine Metabolism	CHORM	Amino Acid Metabolism Tyrosine Tryptophan Phenylalanine	[c] : chor --> pphn
TRPS1	trpB	b1261	Amino-TrpTyrPhe	3	TRPS1	Tyrosine, Tryptophan, and Phenylalanine Metabolism	TRPS1	Amino Acid Metabolism Tyrosine Tryptophan Phenylalanine	[c] : 3ig3p + ser-L --> g3p + h2o + trp-L
TRPS3	trpA	b1260	Amino-TrpTyrPhe	3	TRPS3	Tyrosine, Tryptophan, and Phenylalanine Metabolism	TRPS3	Amino Acid Metabolism Tyrosine Tryptophan Phenylalanine	[c] : 3ig3p --> g3p + indole
DHPS2	folP	b3177	Cofac-Folate	1	DHPS2	Cofactor and Prosthetic Group Biosynthesis	DHPS2	Cofactor Biosynthesis Folate	[c] : 4abz + 6hmhptpp --> dhpt + ppi
DHFS	folC	b2315	Cofac-Folate	2	DHFS	Cofactor and Prosthetic Group Biosynthesis	DHFS	Cofactor Biosynthesis Folate	[c] : atp + dhpt + glu-L --> adp + dhf + h + pi
DHFR	folA	b0048	Cofac-Folate	3	DHFR	Cofactor and Prosthetic Group Biosynthesis	DHFR	Cofactor Biosynthesis Folate	[c] : dhf + h + nadph <==> nadp + thf
GARFT	purT	b1849	DNA-Purine	1	GARFT	Purine and Pyrimidine Biosynthesis	GARFT	Nucleotide Metabolism Purine	[c] : 10fthf + gar <==> fgam + h + thf
GART	purN	b2500	DNA-Purine	1	GART	Purine and Pyrimidine Biosynthesis	GART	Nucleotide Metabolism Purine	[c] : atp + for + gar --> adp + fgam + h + pi
IMPD	guaB	b2508	DNA-Purine	2	IMPD	Purine and Pyrimidine Biosynthesis	IMPD	Nucleotide Metabolism Purine	[c] : h2o + imp + nad --> h + nadh + xmp
DHORD2	pyrD	b0945	DNA-Pyrimid	3	DHORD2	Purine and Pyrimidine Biosynthesis	DHORD2	Nucleotide Metabolism Pyrimidine	[c] : dhor-S + q8 --> orot + q8h2
DHORD5	pyrD	b0945	DNA-Pyrimid	3	DHORD5	Purine and Pyrimidine Biosynthesis	DHORD5	Nucleotide Metabolism Pyrimidine	[c] : dhor-S + mqn8 --> mql8 + orot
PGI	pgi	b4025	Energy1-Glycolysis	2	PGI	Glycolysis/Gluconeogenesis	PGI	Central Metabolism	[c] : g6p <==> f6p
FBP	fbp;glpX	b4232;b3925	Energy1-Glycolysis	3	FBP	Glycolysis/Gluconeogenesis	FBP	Central Metabolism	[c] : fdp + h2o --> f6p + pi
PFK	pfkA;pfkB	b3916;b1723	Energy1-Glycolysis	3	PFK	Glycolysis/Gluconeogenesis	PFK	Central Metabolism	[c] : atp + f6p --> adp + fdp + h
GAPD	gapA	b1779	Energy1-Glycolysis	4	GAPD	Glycolysis/Gluconeogenesis	GAPD	Central Metabolism	[c] : g3p + nad + pi <==> 13dpg + h + nadh
PGK	pgk	b2926	Energy1-Glycolysis	5	PGK	Glycolysis/Gluconeogenesis	PGK	Central Metabolism	[c] : 3pg + atp <==> 13dpg + adp
ENO	eno	b2779	Energy1-Glycolysis	7	ENO	Glycolysis/Gluconeogenesis	ENO	Central Metabolism	[c] : 2pg <==> h2o + pep
PPS	ppsA	b1702	Energy1-Glycolysis	8	PPS	Glycolysis/Gluconeogenesis	PPS	Central Metabolism	[c] : atp + h2o + pyr --> amp + (2) h + pep + pi
PYK	pykA;pykF	b1854;b1676	Energy1-Glycolysis	8	PYK	Glycolysis/Gluconeogenesis	PYK	Central Metabolism	[c] : adp + h + pep --> atp + pyr
PDH	aceE;aceF;lpd	b0114;b0115;b0116	Energy1-Glycolysis	9	PDH	Glycolysis/Gluconeogenesis	PDH	Central Metabolism	[c] : coa + nad + pyr --> accoa + co2 + nadh
CS	gltA	b0720	Energy2-Citrate	2	CS	Citric Acid Cycle	CS	Central Metabolism	[c] : accoa + h2o + oaa --> cit + coa + h
ACONTa	acnA	b0118	Energy2-Citrate	3	ACONTa	Citric Acid Cycle	ACONT	Central Metabolism	[c] : cit <==> acon-C + h2o
ACONTb	acnB	b1276	Energy2-Citrate	3	ACONTb	Citric Acid Cycle	ACONT	Central Metabolism	[c] : acon-C + h2o <==> icit
ICDHyr	icd	b1136	Energy2-Citrate	4	ICDHyr	Citric Acid Cycle	ICDHyr	Central Metabolism	[c] : icit + nadp <==> akg + co2 + nadph
PGL	pgl	b0767	Energy3-Pentose	2	PGL	Pentose Phosphate Pathway	PGL	Central Metabolism	[c] : 6pgl + h2o --> 6pgc + h
GND	eco	b2029	Energy3-Pentose	3	GND	Pentose Phosphate Pathway	GND	Central Metabolism	[c] : 6pgc + nadp --> co2 + nadph + ru5p-D
TALA	talA;talB	b2464;b0008	Energy3-Pentose	5	TALA	Pentose Phosphate Pathway	TALA	Central Metabolism	[c] : g3p + s7p <==> e4p + f6p
TKT1	tktA	b2935	Energy3-Pentose	5	TKT1	Pentose Phosphate Pathway	TKT1	Central Metabolism	[c] : r5p + xu5p-D <==> g3p + s7p
TKT2	tktB	b2465	Energy3-Pentose	5	TKT2	Pentose Phosphate Pathway	TKT2	Central Metabolism	[c] : e4p + xu5p-D <==> f6p + g3p
ACKr	ackA	b2296	Energy4-Pyruvate	0	ACKr	Pyruvate Metabolism	ACKr	Pyruvate Metabolism	[c] : ac + atp <==> actp + adp
UAGCVT	murA	b3189	Wall-Murein	1	UAGCVT	Cell Envelope Biosynthesis	UAGCVT	Membrane Constituents Peptidoglycan	[c] : pep + uacgam --> pi + uaccg
MCTP1App	murF	b0086	Wall-Murein	2	MCTP1App	Murein Biosynthesis	UGMDDS	Membrane Constituents Peptidoglycan	[p] : murein5p5p --> ala-D + murein5px4p
MPTG	pbpC	b2519	Wall-Murein	3	MPTG	Murein Biosynthesis	PPTGS	Membrane Constituents Peptidoglycan	(2) uaagmda[c] --> (2) h[c] + murein5p5p[p] + (2) udcpdp[c]
