# Supplementary material for: Simulating Serial-Target Antibacterial Drug Synergies Using Flux Balance Analysis
Source: PLoS One. 2016 Jan 28;11(1):e0147651. doi: 10.1371/journal.pone.0147651 (PMC4731467; doi:10.1371/journal.pone.0147651)
Supplement: S3 Table — (XLSX) [file pone.0147651.s003.xlsx]

## Sheet: TabS3 Drugs
Abbrev	Compound Name	CAS;	Drug Type	Target Enzymes (iAF1260)	Target Pathway	Top Conc (uM)
Ampcl	ampicillin	69-53-4;	antbacterial	MCTP1App	Wall-Murein	22.8
Appta	L-AP5	79055-67-7;	probe	unknown		500
Azide	sodium azide	26628-22-8;	probe	ATPS4rpp	Energy5-Oxphos	4000
Aztrm	aztreonam	78110-38-0;	antibacterial	MPTG	Wall-Murein	0.92
Cyser	cycloserine	68-41-7;	antibacterial	ALAR	Amino-Ala	520
Dfrox	desferroxamine	138-14-7;	anti-toxin	ICDHyr	Energy2-Citrate	500
Dsulf	disulfiram	97-77-8;	anti-abuse	ACALD;ACALD2x	Energy4-Pyruvate	364
Fosfm	fosfomycin	26016-98-8;	antibacterial	UAGCVT	Wall-Murein	76
Ioact	iodoacetate	305-53-3;	probe	LDH_D;LDH_D2	Energy4-Pyruvate	1400
Nfurz	nitrofurazone	59-87-0;	antibacterial	CS;PDH;ME1;GTHOr	Energy2-Citrate	56
Sulfx	sulfamethoxazole	723-46-6;	antbacterial	DHFS	Cofac-Folate	316
Tcarb	thiosemicarbazide	79-19-6;	probe	GHMT2r	Amino-SerGly	2000
Trimp	trimethoprim	738-70-5;	antibacterial	DHFR	Cofac-Folate	1.68
