# Supplementary material for: Simulating Serial-Target Antibacterial Drug Synergies Using Flux Balance Analysis
Source: PLoS One. 2016 Jan 28;11(1):e0147651. doi: 10.1371/journal.pone.0147651 (PMC4731467; doi:10.1371/journal.pone.0147651)
Supplement: S4 Table — (XLSX) [file pone.0147651.s004.xlsx]

## Sheet: TabS4 RawEcoli
Plate Name	Repl Num	Row	Col	DrugA	DrugB	DrugA Conc(uM)	DrugB Conc(uM)	OD600	Well Type
05032013_Tcarb_Ampcl_01	1	A	1	Tcarb	Ampcl	2000	22.8	0.042	Sample
05032013_Tcarb_Ampcl_01	1	B	1	Tcarb	Ampcl	2000	11.4	0.043	Sample
05032013_Tcarb_Ampcl_01	1	C	1	Tcarb	Ampcl	2000	5.7	0.069	Sample
05032013_Tcarb_Ampcl_01	1	D	1	Tcarb	Ampcl	2000	2.85	0.405	Sample
05032013_Tcarb_Ampcl_01	1	E	1	Tcarb	Ampcl	2000	1.425	0.58	Sample
05032013_Tcarb_Ampcl_01	1	F	1	Tcarb	Ampcl	2000	0.7125	0.714	Sample
05032013_Tcarb_Ampcl_01	1	G	1	Tcarb	Ampcl	2000	0.35625	0.703	Sample
05032013_Tcarb_Ampcl_01	1	H	1	Tcarb	Ampcl	2000	0.178125	0.713	Sample
05032013_Tcarb_Ampcl_01	1	A	2	Tcarb	Ampcl	1000	22.8	0.041	Sample
05032013_Tcarb_Ampcl_01	1	B	2	Tcarb	Ampcl	1000	11.4	0.043	Sample
05032013_Tcarb_Ampcl_01	1	C	2	Tcarb	Ampcl	1000	5.7	0.086	Sample
05032013_Tcarb_Ampcl_01	1	D	2	Tcarb	Ampcl	1000	2.85	0.316	Sample
05032013_Tcarb_Ampcl_01	1	E	2	Tcarb	Ampcl	1000	1.425	0.697	Sample
05032013_Tcarb_Ampcl_01	1	F	2	Tcarb	Ampcl	1000	0.7125	0.754	Sample
05032013_Tcarb_Ampcl_01	1	G	2	Tcarb	Ampcl	1000	0.35625	0.751	Sample
05032013_Tcarb_Ampcl_01	1	H	2	Tcarb	Ampcl	1000	0.178125	0.686	Sample
05032013_Tcarb_Ampcl_01	1	A	3	Tcarb	Ampcl	500	22.8	0.042	Sample
05032013_Tcarb_Ampcl_01	1	B	3	Tcarb	Ampcl	500	11.4	0.042	Sample
05032013_Tcarb_Ampcl_01	1	C	3	Tcarb	Ampcl	500	5.7	0.072	Sample
05032013_Tcarb_Ampcl_01	1	D	3	Tcarb	Ampcl	500	2.85	0.496	Sample
05032013_Tcarb_Ampcl_01	1	E	3	Tcarb	Ampcl	500	1.425	0.757	Sample
05032013_Tcarb_Ampcl_01	1	F	3	Tcarb	Ampcl	500	0.7125	0.829	Sample
05032013_Tcarb_Ampcl_01	1	G	3	Tcarb	Ampcl	500	0.35625	0.748	Sample
05032013_Tcarb_Ampcl_01	1	H	3	Tcarb	Ampcl	500	0.178125	0.761	Sample
05032013_Tcarb_Ampcl_01	1	A	4	Tcarb	Ampcl	250	22.8	0.042	Sample
05032013_Tcarb_Ampcl_01	1	B	4	Tcarb	Ampcl	250	11.4	0.043	Sample
05032013_Tcarb_Ampcl_01	1	C	4	Tcarb	Ampcl	250	5.7	0.14	Sample
05032013_Tcarb_Ampcl_01	1	D	4	Tcarb	Ampcl	250	2.85	0.573	Sample
05032013_Tcarb_Ampcl_01	1	E	4	Tcarb	Ampcl	250	1.425	0.857	Sample
05032013_Tcarb_Ampcl_01	1	F	4	Tcarb	Ampcl	250	0.7125	0.836	Sample
05032013_Tcarb_Ampcl_01	1	G	4	Tcarb	Ampcl	250	0.35625	0.869	Sample
05032013_Tcarb_Ampcl_01	1	H	4	Tcarb	Ampcl	250	0.178125	0.688	Sample
05032013_Tcarb_Ampcl_01	1	A	5	Tcarb	Ampcl	125	22.8	0.041	Sample
05032013_Tcarb_Ampcl_01	1	B	5	Tcarb	Ampcl	125	11.4	0.042	Sample
05032013_Tcarb_Ampcl_01	1	C	5	Tcarb	Ampcl	125	5.7	0.217	Sample
05032013_Tcarb_Ampcl_01	1	D	5	Tcarb	Ampcl	125	2.85	0.577	Sample
05032013_Tcarb_Ampcl_01	1	E	5	Tcarb	Ampcl	125	1.425	0.643	Sample
05032013_Tcarb_Ampcl_01	1	F	5	Tcarb	Ampcl	125	0.7125	0.846	Sample
05032013_Tcarb_Ampcl_01	1	G	5	Tcarb	Ampcl	125	0.35625	0.822	Sample
05032013_Tcarb_Ampcl_01	1	H	5	Tcarb	Ampcl	125	0.178125	0.813	Sample
05032013_Tcarb_Ampcl_01	1	A	6	Tcarb	Ampcl	62.5	22.8	0.041	Sample
05032013_Tcarb_Ampcl_01	1	B	6	Tcarb	Ampcl	62.5	11.4	0.043	Sample
05032013_Tcarb_Ampcl_01	1	C	6	Tcarb	Ampcl	62.5	5.7	0.06	Sample
05032013_Tcarb_Ampcl_01	1	D	6	Tcarb	Ampcl	62.5	2.85	0.618	Sample
05032013_Tcarb_Ampcl_01	1	E	6	Tcarb	Ampcl	62.5	1.425	0.702	Sample
05032013_Tcarb_Ampcl_01	1	F	6	Tcarb	Ampcl	62.5	0.7125	0.883	Sample
05032013_Tcarb_Ampcl_01	1	G	6	Tcarb	Ampcl	62.5	0.35625	0.864	Sample
05032013_Tcarb_Ampcl_01	1	H	6	Tcarb	Ampcl	62.5	0.178125	0.819	Sample
05032013_Tcarb_Ampcl_01	1	A	7	Tcarb	Ampcl	31.25	22.8	0.042	Sample
05032013_Tcarb_Ampcl_01	1	B	7	Tcarb	Ampcl	31.25	11.4	0.042	Sample
05032013_Tcarb_Ampcl_01	1	C	7	Tcarb	Ampcl	31.25	5.7	0.047	Sample
05032013_Tcarb_Ampcl_01	1	D	7	Tcarb	Ampcl	31.25	2.85	0.573	Sample
05032013_Tcarb_Ampcl_01	1	E	7	Tcarb	Ampcl	31.25	1.425	0.843	Sample
05032013_Tcarb_Ampcl_01	1	F	7	Tcarb	Ampcl	31.25	0.7125	0.77	Sample
05032013_Tcarb_Ampcl_01	1	G	7	Tcarb	Ampcl	31.25	0.35625	0.807	Sample
05032013_Tcarb_Ampcl_01	1	H	7	Tcarb	Ampcl	31.25	0.178125	0.818	Sample
05032013_Tcarb_Ampcl_01	1	A	8	Tcarb	Ampcl	15.625	22.8	0.047	Sample
05032013_Tcarb_Ampcl_01	1	B	8	Tcarb	Ampcl	15.625	11.4	0.041	Sample
05032013_Tcarb_Ampcl_01	1	C	8	Tcarb	Ampcl	15.625	5.7	0.319	Sample
05032013_Tcarb_Ampcl_01	1	D	8	Tcarb	Ampcl	15.625	2.85	0.47	Sample
05032013_Tcarb_Ampcl_01	1	E	8	Tcarb	Ampcl	15.625	1.425	0.696	Sample
05032013_Tcarb_Ampcl_01	1	F	8	Tcarb	Ampcl	15.625	0.7125	0.916	Sample
05032013_Tcarb_Ampcl_01	1	G	8	Tcarb	Ampcl	15.625	0.35625	0.853	Sample
05032013_Tcarb_Ampcl_01	1	H	8	Tcarb	Ampcl	15.625	0.178125	0.776	Sample
05032013_Tcarb_Ampcl_01	1	A	9	Tcarb	Ampcl	2000	0	0.751	Sample
05032013_Tcarb_Ampcl_01	1	B	9	Tcarb	Ampcl	1000	0	0.763	Sample
05032013_Tcarb_Ampcl_01	1	C	9	Tcarb	Ampcl	500	0	0.782	Sample
05032013_Tcarb_Ampcl_01	1	D	9	Tcarb	Ampcl	250	0	0.748	Sample
05032013_Tcarb_Ampcl_01	1	E	9	Tcarb	Ampcl	125	0	0.824	Sample
05032013_Tcarb_Ampcl_01	1	F	9	Tcarb	Ampcl	62.5	0	0.86	Sample
05032013_Tcarb_Ampcl_01	1	G	9	Tcarb	Ampcl	31.25	0	0.861	Sample
05032013_Tcarb_Ampcl_01	1	H	9	Tcarb	Ampcl	15.625	0	0.876	Sample
05032013_Tcarb_Ampcl_01	1	A	10	Tcarb	Ampcl	0	22.8	0.041	Sample
05032013_Tcarb_Ampcl_01	1	B	10	Tcarb	Ampcl	0	11.4	0.043	Sample
05032013_Tcarb_Ampcl_01	1	C	10	Tcarb	Ampcl	0	5.7	0.203	Sample
05032013_Tcarb_Ampcl_01	1	D	10	Tcarb	Ampcl	0	2.85	0.617	Sample
05032013_Tcarb_Ampcl_01	1	E	10	Tcarb	Ampcl	0	1.425	1.005	Sample
05032013_Tcarb_Ampcl_01	1	F	10	Tcarb	Ampcl	0	0.7125	0.946	Sample
05032013_Tcarb_Ampcl_01	1	G	10	Tcarb	Ampcl	0	0.35625	0.922	Sample
05032013_Tcarb_Ampcl_01	1	H	10	Tcarb	Ampcl	0	0.178125	0.797	Sample
05032013_Tcarb_Ampcl_02	2	A	1	Tcarb	Ampcl	2000	22.8	0.042	Sample
05032013_Tcarb_Ampcl_02	2	B	1	Tcarb	Ampcl	2000	11.4	0.043	Sample
05032013_Tcarb_Ampcl_02	2	C	1	Tcarb	Ampcl	2000	5.7	0.069	Sample
05032013_Tcarb_Ampcl_02	2	D	1	Tcarb	Ampcl	2000	2.85	0.405	Sample
05032013_Tcarb_Ampcl_02	2	E	1	Tcarb	Ampcl	2000	1.425	0.58	Sample
05032013_Tcarb_Ampcl_02	2	F	1	Tcarb	Ampcl	2000	0.7125	0.714	Sample
05032013_Tcarb_Ampcl_02	2	G	1	Tcarb	Ampcl	2000	0.35625	0.703	Sample
05032013_Tcarb_Ampcl_02	2	H	1	Tcarb	Ampcl	2000	0.178125	0.713	Sample
05032013_Tcarb_Ampcl_02	2	A	2	Tcarb	Ampcl	1000	22.8	0.041	Sample
05032013_Tcarb_Ampcl_02	2	B	2	Tcarb	Ampcl	1000	11.4	0.043	Sample
05032013_Tcarb_Ampcl_02	2	C	2	Tcarb	Ampcl	1000	5.7	0.086	Sample
05032013_Tcarb_Ampcl_02	2	D	2	Tcarb	Ampcl	1000	2.85	0.316	Sample
05032013_Tcarb_Ampcl_02	2	E	2	Tcarb	Ampcl	1000	1.425	0.697	Sample
05032013_Tcarb_Ampcl_02	2	F	2	Tcarb	Ampcl	1000	0.7125	0.754	Sample
05032013_Tcarb_Ampcl_02	2	G	2	Tcarb	Ampcl	1000	0.35625	0.751	Sample
05032013_Tcarb_Ampcl_02	2	H	2	Tcarb	Ampcl	1000	0.178125	0.686	Sample
05032013_Tcarb_Ampcl_02	2	A	3	Tcarb	Ampcl	500	22.8	0.042	Sample
05032013_Tcarb_Ampcl_02	2	B	3	Tcarb	Ampcl	500	11.4	0.042	Sample
05032013_Tcarb_Ampcl_02	2	C	3	Tcarb	Ampcl	500	5.7	0.072	Sample
05032013_Tcarb_Ampcl_02	2	D	3	Tcarb	Ampcl	500	2.85	0.496	Sample
05032013_Tcarb_Ampcl_02	2	E	3	Tcarb	Ampcl	500	1.425	0.757	Sample
05032013_Tcarb_Ampcl_02	2	F	3	Tcarb	Ampcl	500	0.7125	0.829	Sample
05032013_Tcarb_Ampcl_02	2	G	3	Tcarb	Ampcl	500	0.35625	0.748	Sample
05032013_Tcarb_Ampcl_02	2	H	3	Tcarb	Ampcl	500	0.178125	0.761	Sample
05032013_Tcarb_Ampcl_02	2	A	4	Tcarb	Ampcl	250	22.8	0.042	Sample
05032013_Tcarb_Ampcl_02	2	B	4	Tcarb	Ampcl	250	11.4	0.043	Sample
05032013_Tcarb_Ampcl_02	2	C	4	Tcarb	Ampcl	250	5.7	0.14	Sample
05032013_Tcarb_Ampcl_02	2	D	4	Tcarb	Ampcl	250	2.85	0.573	Sample
05032013_Tcarb_Ampcl_02	2	E	4	Tcarb	Ampcl	250	1.425	0.857	Sample
05032013_Tcarb_Ampcl_02	2	F	4	Tcarb	Ampcl	250	0.7125	0.836	Sample
05032013_Tcarb_Ampcl_02	2	G	4	Tcarb	Ampcl	250	0.35625	0.869	Sample
05032013_Tcarb_Ampcl_02	2	H	4	Tcarb	Ampcl	250	0.178125	0.688	Sample
05032013_Tcarb_Ampcl_02	2	A	5	Tcarb	Ampcl	125	22.8	0.041	Sample
05032013_Tcarb_Ampcl_02	2	B	5	Tcarb	Ampcl	125	11.4	0.042	Sample
05032013_Tcarb_Ampcl_02	2	C	5	Tcarb	Ampcl	125	5.7	0.217	Sample
05032013_Tcarb_Ampcl_02	2	D	5	Tcarb	Ampcl	125	2.85	0.577	Sample
05032013_Tcarb_Ampcl_02	2	E	5	Tcarb	Ampcl	125	1.425	0.643	Sample
05032013_Tcarb_Ampcl_02	2	F	5	Tcarb	Ampcl	125	0.7125	0.846	Sample
05032013_Tcarb_Ampcl_02	2	G	5	Tcarb	Ampcl	125	0.35625	0.822	Sample
05032013_Tcarb_Ampcl_02	2	H	5	Tcarb	Ampcl	125	0.178125	0.813	Sample
05032013_Tcarb_Ampcl_02	2	A	6	Tcarb	Ampcl	62.5	22.8	0.041	Sample
05032013_Tcarb_Ampcl_02	2	B	6	Tcarb	Ampcl	62.5	11.4	0.043	Sample
05032013_Tcarb_Ampcl_02	2	C	6	Tcarb	Ampcl	62.5	5.7	0.06	Sample
05032013_Tcarb_Ampcl_02	2	D	6	Tcarb	Ampcl	62.5	2.85	0.618	Sample
05032013_Tcarb_Ampcl_02	2	E	6	Tcarb	Ampcl	62.5	1.425	0.702	Sample
05032013_Tcarb_Ampcl_02	2	F	6	Tcarb	Ampcl	62.5	0.7125	0.883	Sample
05032013_Tcarb_Ampcl_02	2	G	6	Tcarb	Ampcl	62.5	0.35625	0.864	Sample
05032013_Tcarb_Ampcl_02	2	H	6	Tcarb	Ampcl	62.5	0.178125	0.819	Sample
05032013_Tcarb_Ampcl_02	2	A	7	Tcarb	Ampcl	31.25	22.8	0.042	Sample
05032013_Tcarb_Ampcl_02	2	B	7	Tcarb	Ampcl	31.25	11.4	0.042	Sample
05032013_Tcarb_Ampcl_02	2	C	7	Tcarb	Ampcl	31.25	5.7	0.047	Sample
05032013_Tcarb_Ampcl_02	2	D	7	Tcarb	Ampcl	31.25	2.85	0.573	Sample
05032013_Tcarb_Ampcl_02	2	E	7	Tcarb	Ampcl	31.25	1.425	0.843	Sample
05032013_Tcarb_Ampcl_02	2	F	7	Tcarb	Ampcl	31.25	0.7125	0.77	Sample
05032013_Tcarb_Ampcl_02	2	G	7	Tcarb	Ampcl	31.25	0.35625	0.807	Sample
05032013_Tcarb_Ampcl_02	2	H	7	Tcarb	Ampcl	31.25	0.178125	0.818	Sample
05032013_Tcarb_Ampcl_02	2	A	8	Tcarb	Ampcl	15.625	22.8	0.047	Sample
05032013_Tcarb_Ampcl_02	2	B	8	Tcarb	Ampcl	15.625	11.4	0.041	Sample
05032013_Tcarb_Ampcl_02	2	C	8	Tcarb	Ampcl	15.625	5.7	0.319	Sample
05032013_Tcarb_Ampcl_02	2	D	8	Tcarb	Ampcl	15.625	2.85	0.47	Sample
05032013_Tcarb_Ampcl_02	2	E	8	Tcarb	Ampcl	15.625	1.425	0.696	Sample
05032013_Tcarb_Ampcl_02	2	F	8	Tcarb	Ampcl	15.625	0.7125	0.916	Sample
05032013_Tcarb_Ampcl_02	2	G	8	Tcarb	Ampcl	15.625	0.35625	0.853	Sample
05032013_Tcarb_Ampcl_02	2	H	8	Tcarb	Ampcl	15.625	0.178125	0.776	Sample
05032013_Tcarb_Ampcl_02	2	A	9	Tcarb	Ampcl	2000	0	0.751	Sample
05032013_Tcarb_Ampcl_02	2	B	9	Tcarb	Ampcl	1000	0	0.763	Sample
05032013_Tcarb_Ampcl_02	2	C	9	Tcarb	Ampcl	500	0	0.782	Sample
05032013_Tcarb_Ampcl_02	2	D	9	Tcarb	Ampcl	250	0	0.748	Sample
05032013_Tcarb_Ampcl_02	2	E	9	Tcarb	Ampcl	125	0	0.824	Sample
05032013_Tcarb_Ampcl_02	2	F	9	Tcarb	Ampcl	62.5	0	0.86	Sample
05032013_Tcarb_Ampcl_02	2	G	9	Tcarb	Ampcl	31.25	0	0.861	Sample
05032013_Tcarb_Ampcl_02	2	H	9	Tcarb	Ampcl	15.625	0	0.876	Sample
05032013_Tcarb_Ampcl_02	2	A	10	Tcarb	Ampcl	0	22.8	0.041	Sample
05032013_Tcarb_Ampcl_02	2	B	10	Tcarb	Ampcl	0	11.4	0.043	Sample
05032013_Tcarb_Ampcl_02	2	C	10	Tcarb	Ampcl	0	5.7	0.203	Sample
05032013_Tcarb_Ampcl_02	2	D	10	Tcarb	Ampcl	0	2.85	0.617	Sample
05032013_Tcarb_Ampcl_02	2	E	10	Tcarb	Ampcl	0	1.425	1.005	Sample
05032013_Tcarb_Ampcl_02	2	F	10	Tcarb	Ampcl	0	0.7125	0.946	Sample
05032013_Tcarb_Ampcl_02	2	G	10	Tcarb	Ampcl	0	0.35625	0.922	Sample
05032013_Tcarb_Ampcl_02	2	H	10	Tcarb	Ampcl	0	0.178125	0.797	Sample
05032013_Tcarb_Ampcl_03	3	A	1	Tcarb	Ampcl	2000	22.8	0.042	Sample
05032013_Tcarb_Ampcl_03	3	B	1	Tcarb	Ampcl	2000	11.4	0.043	Sample
05032013_Tcarb_Ampcl_03	3	C	1	Tcarb	Ampcl	2000	5.7	0.069	Sample
05032013_Tcarb_Ampcl_03	3	D	1	Tcarb	Ampcl	2000	2.85	0.405	Sample
05032013_Tcarb_Ampcl_03	3	E	1	Tcarb	Ampcl	2000	1.425	0.58	Sample
05032013_Tcarb_Ampcl_03	3	F	1	Tcarb	Ampcl	2000	0.7125	0.714	Sample
05032013_Tcarb_Ampcl_03	3	G	1	Tcarb	Ampcl	2000	0.35625	0.703	Sample
05032013_Tcarb_Ampcl_03	3	H	1	Tcarb	Ampcl	2000	0.178125	0.713	Sample
05032013_Tcarb_Ampcl_03	3	A	2	Tcarb	Ampcl	1000	22.8	0.041	Sample
05032013_Tcarb_Ampcl_03	3	B	2	Tcarb	Ampcl	1000	11.4	0.043	Sample
05032013_Tcarb_Ampcl_03	3	C	2	Tcarb	Ampcl	1000	5.7	0.086	Sample
05032013_Tcarb_Ampcl_03	3	D	2	Tcarb	Ampcl	1000	2.85	0.316	Sample
05032013_Tcarb_Ampcl_03	3	E	2	Tcarb	Ampcl	1000	1.425	0.697	Sample
05032013_Tcarb_Ampcl_03	3	F	2	Tcarb	Ampcl	1000	0.7125	0.754	Sample
05032013_Tcarb_Ampcl_03	3	G	2	Tcarb	Ampcl	1000	0.35625	0.751	Sample
05032013_Tcarb_Ampcl_03	3	H	2	Tcarb	Ampcl	1000	0.178125	0.686	Sample
05032013_Tcarb_Ampcl_03	3	A	3	Tcarb	Ampcl	500	22.8	0.042	Sample
05032013_Tcarb_Ampcl_03	3	B	3	Tcarb	Ampcl	500	11.4	0.042	Sample
05032013_Tcarb_Ampcl_03	3	C	3	Tcarb	Ampcl	500	5.7	0.072	Sample
05032013_Tcarb_Ampcl_03	3	D	3	Tcarb	Ampcl	500	2.85	0.496	Sample
05032013_Tcarb_Ampcl_03	3	E	3	Tcarb	Ampcl	500	1.425	0.757	Sample
05032013_Tcarb_Ampcl_03	3	F	3	Tcarb	Ampcl	500	0.7125	0.829	Sample
05032013_Tcarb_Ampcl_03	3	G	3	Tcarb	Ampcl	500	0.35625	0.748	Sample
05032013_Tcarb_Ampcl_03	3	H	3	Tcarb	Ampcl	500	0.178125	0.761	Sample
05032013_Tcarb_Ampcl_03	3	A	4	Tcarb	Ampcl	250	22.8	0.042	Sample
05032013_Tcarb_Ampcl_03	3	B	4	Tcarb	Ampcl	250	11.4	0.043	Sample
05032013_Tcarb_Ampcl_03	3	C	4	Tcarb	Ampcl	250	5.7	0.14	Sample
05032013_Tcarb_Ampcl_03	3	D	4	Tcarb	Ampcl	250	2.85	0.573	Sample
05032013_Tcarb_Ampcl_03	3	E	4	Tcarb	Ampcl	250	1.425	0.857	Sample
05032013_Tcarb_Ampcl_03	3	F	4	Tcarb	Ampcl	250	0.7125	0.836	Sample
05032013_Tcarb_Ampcl_03	3	G	4	Tcarb	Ampcl	250	0.35625	0.869	Sample
05032013_Tcarb_Ampcl_03	3	H	4	Tcarb	Ampcl	250	0.178125	0.688	Sample
05032013_Tcarb_Ampcl_03	3	A	5	Tcarb	Ampcl	125	22.8	0.041	Sample
05032013_Tcarb_Ampcl_03	3	B	5	Tcarb	Ampcl	125	11.4	0.042	Sample
05032013_Tcarb_Ampcl_03	3	C	5	Tcarb	Ampcl	125	5.7	0.217	Sample
05032013_Tcarb_Ampcl_03	3	D	5	Tcarb	Ampcl	125	2.85	0.577	Sample
05032013_Tcarb_Ampcl_03	3	E	5	Tcarb	Ampcl	125	1.425	0.643	Sample
05032013_Tcarb_Ampcl_03	3	F	5	Tcarb	Ampcl	125	0.7125	0.846	Sample
05032013_Tcarb_Ampcl_03	3	G	5	Tcarb	Ampcl	125	0.35625	0.822	Sample
05032013_Tcarb_Ampcl_03	3	H	5	Tcarb	Ampcl	125	0.178125	0.813	Sample
05032013_Tcarb_Ampcl_03	3	A	6	Tcarb	Ampcl	62.5	22.8	0.041	Sample
05032013_Tcarb_Ampcl_03	3	B	6	Tcarb	Ampcl	62.5	11.4	0.043	Sample
05032013_Tcarb_Ampcl_03	3	C	6	Tcarb	Ampcl	62.5	5.7	0.06	Sample
05032013_Tcarb_Ampcl_03	3	D	6	Tcarb	Ampcl	62.5	2.85	0.618	Sample
05032013_Tcarb_Ampcl_03	3	E	6	Tcarb	Ampcl	62.5	1.425	0.702	Sample
05032013_Tcarb_Ampcl_03	3	F	6	Tcarb	Ampcl	62.5	0.7125	0.883	Sample
05032013_Tcarb_Ampcl_03	3	G	6	Tcarb	Ampcl	62.5	0.35625	0.864	Sample
05032013_Tcarb_Ampcl_03	3	H	6	Tcarb	Ampcl	62.5	0.178125	0.819	Sample
05032013_Tcarb_Ampcl_03	3	A	7	Tcarb	Ampcl	31.25	22.8	0.042	Sample
05032013_Tcarb_Ampcl_03	3	B	7	Tcarb	Ampcl	31.25	11.4	0.042	Sample
05032013_Tcarb_Ampcl_03	3	C	7	Tcarb	Ampcl	31.25	5.7	0.047	Sample
05032013_Tcarb_Ampcl_03	3	D	7	Tcarb	Ampcl	31.25	2.85	0.573	Sample
05032013_Tcarb_Ampcl_03	3	E	7	Tcarb	Ampcl	31.25	1.425	0.843	Sample
05032013_Tcarb_Ampcl_03	3	F	7	Tcarb	Ampcl	31.25	0.7125	0.77	Sample
05032013_Tcarb_Ampcl_03	3	G	7	Tcarb	Ampcl	31.25	0.35625	0.807	Sample
05032013_Tcarb_Ampcl_03	3	H	7	Tcarb	Ampcl	31.25	0.178125	0.818	Sample
05032013_Tcarb_Ampcl_03	3	A	8	Tcarb	Ampcl	15.625	22.8	0.047	Sample
05032013_Tcarb_Ampcl_03	3	B	8	Tcarb	Ampcl	15.625	11.4	0.041	Sample
05032013_Tcarb_Ampcl_03	3	C	8	Tcarb	Ampcl	15.625	5.7	0.319	Sample
05032013_Tcarb_Ampcl_03	3	D	8	Tcarb	Ampcl	15.625	2.85	0.47	Sample
05032013_Tcarb_Ampcl_03	3	E	8	Tcarb	Ampcl	15.625	1.425	0.696	Sample
05032013_Tcarb_Ampcl_03	3	F	8	Tcarb	Ampcl	15.625	0.7125	0.916	Sample
05032013_Tcarb_Ampcl_03	3	G	8	Tcarb	Ampcl	15.625	0.35625	0.853	Sample
05032013_Tcarb_Ampcl_03	3	H	8	Tcarb	Ampcl	15.625	0.178125	0.776	Sample
05032013_Tcarb_Ampcl_03	3	A	9	Tcarb	Ampcl	2000	0	0.751	Sample
05032013_Tcarb_Ampcl_03	3	B	9	Tcarb	Ampcl	1000	0	0.763	Sample
05032013_Tcarb_Ampcl_03	3	C	9	Tcarb	Ampcl	500	0	0.782	Sample
05032013_Tcarb_Ampcl_03	3	D	9	Tcarb	Ampcl	250	0	0.748	Sample
05032013_Tcarb_Ampcl_03	3	E	9	Tcarb	Ampcl	125	0	0.824	Sample
05032013_Tcarb_Ampcl_03	3	F	9	Tcarb	Ampcl	62.5	0	0.86	Sample
05032013_Tcarb_Ampcl_03	3	G	9	Tcarb	Ampcl	31.25	0	0.861	Sample
05032013_Tcarb_Ampcl_03	3	H	9	Tcarb	Ampcl	15.625	0	0.876	Sample
05032013_Tcarb_Ampcl_03	3	A	10	Tcarb	Ampcl	0	22.8	0.041	Sample
05032013_Tcarb_Ampcl_03	3	B	10	Tcarb	Ampcl	0	11.4	0.043	Sample
05032013_Tcarb_Ampcl_03	3	C	10	Tcarb	Ampcl	0	5.7	0.203	Sample
05032013_Tcarb_Ampcl_03	3	D	10	Tcarb	Ampcl	0	2.85	0.617	Sample
05032013_Tcarb_Ampcl_03	3	E	10	Tcarb	Ampcl	0	1.425	1.005	Sample
05032013_Tcarb_Ampcl_03	3	F	10	Tcarb	Ampcl	0	0.7125	0.946	Sample
05032013_Tcarb_Ampcl_03	3	G	10	Tcarb	Ampcl	0	0.35625	0.922	Sample
05032013_Tcarb_Ampcl_03	3	H	10	Tcarb	Ampcl	0	0.178125	0.797	Sample
05032013_Tcarb_Ampcl_04	4	A	1	Tcarb	Ampcl	2000	22.8	0.042	Sample
05032013_Tcarb_Ampcl_04	4	B	1	Tcarb	Ampcl	2000	11.4	0.043	Sample
05032013_Tcarb_Ampcl_04	4	C	1	Tcarb	Ampcl	2000	5.7	0.069	Sample
05032013_Tcarb_Ampcl_04	4	D	1	Tcarb	Ampcl	2000	2.85	0.405	Sample
05032013_Tcarb_Ampcl_04	4	E	1	Tcarb	Ampcl	2000	1.425	0.58	Sample
05032013_Tcarb_Ampcl_04	4	F	1	Tcarb	Ampcl	2000	0.7125	0.714	Sample
05032013_Tcarb_Ampcl_04	4	G	1	Tcarb	Ampcl	2000	0.35625	0.703	Sample
05032013_Tcarb_Ampcl_04	4	H	1	Tcarb	Ampcl	2000	0.178125	0.713	Sample
05032013_Tcarb_Ampcl_04	4	A	2	Tcarb	Ampcl	1000	22.8	0.041	Sample
05032013_Tcarb_Ampcl_04	4	B	2	Tcarb	Ampcl	1000	11.4	0.043	Sample
05032013_Tcarb_Ampcl_04	4	C	2	Tcarb	Ampcl	1000	5.7	0.086	Sample
05032013_Tcarb_Ampcl_04	4	D	2	Tcarb	Ampcl	1000	2.85	0.316	Sample
05032013_Tcarb_Ampcl_04	4	E	2	Tcarb	Ampcl	1000	1.425	0.697	Sample
05032013_Tcarb_Ampcl_04	4	F	2	Tcarb	Ampcl	1000	0.7125	0.754	Sample
05032013_Tcarb_Ampcl_04	4	G	2	Tcarb	Ampcl	1000	0.35625	0.751	Sample
05032013_Tcarb_Ampcl_04	4	H	2	Tcarb	Ampcl	1000	0.178125	0.686	Sample
05032013_Tcarb_Ampcl_04	4	A	3	Tcarb	Ampcl	500	22.8	0.042	Sample
05032013_Tcarb_Ampcl_04	4	B	3	Tcarb	Ampcl	500	11.4	0.042	Sample
05032013_Tcarb_Ampcl_04	4	C	3	Tcarb	Ampcl	500	5.7	0.072	Sample
05032013_Tcarb_Ampcl_04	4	D	3	Tcarb	Ampcl	500	2.85	0.496	Sample
05032013_Tcarb_Ampcl_04	4	E	3	Tcarb	Ampcl	500	1.425	0.757	Sample
05032013_Tcarb_Ampcl_04	4	F	3	Tcarb	Ampcl	500	0.7125	0.829	Sample
05032013_Tcarb_Ampcl_04	4	G	3	Tcarb	Ampcl	500	0.35625	0.748	Sample
05032013_Tcarb_Ampcl_04	4	H	3	Tcarb	Ampcl	500	0.178125	0.761	Sample
05032013_Tcarb_Ampcl_04	4	A	4	Tcarb	Ampcl	250	22.8	0.042	Sample
05032013_Tcarb_Ampcl_04	4	B	4	Tcarb	Ampcl	250	11.4	0.043	Sample
05032013_Tcarb_Ampcl_04	4	C	4	Tcarb	Ampcl	250	5.7	0.14	Sample
05032013_Tcarb_Ampcl_04	4	D	4	Tcarb	Ampcl	250	2.85	0.573	Sample
05032013_Tcarb_Ampcl_04	4	E	4	Tcarb	Ampcl	250	1.425	0.857	Sample
05032013_Tcarb_Ampcl_04	4	F	4	Tcarb	Ampcl	250	0.7125	0.836	Sample
05032013_Tcarb_Ampcl_04	4	G	4	Tcarb	Ampcl	250	0.35625	0.869	Sample
05032013_Tcarb_Ampcl_04	4	H	4	Tcarb	Ampcl	250	0.178125	0.688	Sample
05032013_Tcarb_Ampcl_04	4	A	5	Tcarb	Ampcl	125	22.8	0.041	Sample
05032013_Tcarb_Ampcl_04	4	B	5	Tcarb	Ampcl	125	11.4	0.042	Sample
05032013_Tcarb_Ampcl_04	4	C	5	Tcarb	Ampcl	125	5.7	0.217	Sample
05032013_Tcarb_Ampcl_04	4	D	5	Tcarb	Ampcl	125	2.85	0.577	Sample
05032013_Tcarb_Ampcl_04	4	E	5	Tcarb	Ampcl	125	1.425	0.643	Sample
05032013_Tcarb_Ampcl_04	4	F	5	Tcarb	Ampcl	125	0.7125	0.846	Sample
05032013_Tcarb_Ampcl_04	4	G	5	Tcarb	Ampcl	125	0.35625	0.822	Sample
05032013_Tcarb_Ampcl_04	4	H	5	Tcarb	Ampcl	125	0.178125	0.813	Sample
05032013_Tcarb_Ampcl_04	4	A	6	Tcarb	Ampcl	62.5	22.8	0.041	Sample
05032013_Tcarb_Ampcl_04	4	B	6	Tcarb	Ampcl	62.5	11.4	0.043	Sample
05032013_Tcarb_Ampcl_04	4	C	6	Tcarb	Ampcl	62.5	5.7	0.06	Sample
05032013_Tcarb_Ampcl_04	4	D	6	Tcarb	Ampcl	62.5	2.85	0.618	Sample
05032013_Tcarb_Ampcl_04	4	E	6	Tcarb	Ampcl	62.5	1.425	0.702	Sample
05032013_Tcarb_Ampcl_04	4	F	6	Tcarb	Ampcl	62.5	0.7125	0.883	Sample
05032013_Tcarb_Ampcl_04	4	G	6	Tcarb	Ampcl	62.5	0.35625	0.864	Sample
05032013_Tcarb_Ampcl_04	4	H	6	Tcarb	Ampcl	62.5	0.178125	0.819	Sample
05032013_Tcarb_Ampcl_04	4	A	7	Tcarb	Ampcl	31.25	22.8	0.042	Sample
05032013_Tcarb_Ampcl_04	4	B	7	Tcarb	Ampcl	31.25	11.4	0.042	Sample
05032013_Tcarb_Ampcl_04	4	C	7	Tcarb	Ampcl	31.25	5.7	0.047	Sample
05032013_Tcarb_Ampcl_04	4	D	7	Tcarb	Ampcl	31.25	2.85	0.573	Sample
05032013_Tcarb_Ampcl_04	4	E	7	Tcarb	Ampcl	31.25	1.425	0.843	Sample
05032013_Tcarb_Ampcl_04	4	F	7	Tcarb	Ampcl	31.25	0.7125	0.77	Sample
05032013_Tcarb_Ampcl_04	4	G	7	Tcarb	Ampcl	31.25	0.35625	0.807	Sample
05032013_Tcarb_Ampcl_04	4	H	7	Tcarb	Ampcl	31.25	0.178125	0.818	Sample
05032013_Tcarb_Ampcl_04	4	A	8	Tcarb	Ampcl	15.625	22.8	0.047	Sample
05032013_Tcarb_Ampcl_04	4	B	8	Tcarb	Ampcl	15.625	11.4	0.041	Sample
05032013_Tcarb_Ampcl_04	4	C	8	Tcarb	Ampcl	15.625	5.7	0.319	Sample
05032013_Tcarb_Ampcl_04	4	D	8	Tcarb	Ampcl	15.625	2.85	0.47	Sample
05032013_Tcarb_Ampcl_04	4	E	8	Tcarb	Ampcl	15.625	1.425	0.696	Sample
05032013_Tcarb_Ampcl_04	4	F	8	Tcarb	Ampcl	15.625	0.7125	0.916	Sample
05032013_Tcarb_Ampcl_04	4	G	8	Tcarb	Ampcl	15.625	0.35625	0.853	Sample
05032013_Tcarb_Ampcl_04	4	H	8	Tcarb	Ampcl	15.625	0.178125	0.776	Sample
05032013_Tcarb_Ampcl_04	4	A	9	Tcarb	Ampcl	2000	0	0.751	Sample
05032013_Tcarb_Ampcl_04	4	B	9	Tcarb	Ampcl	1000	0	0.763	Sample
05032013_Tcarb_Ampcl_04	4	C	9	Tcarb	Ampcl	500	0	0.782	Sample
05032013_Tcarb_Ampcl_04	4	D	9	Tcarb	Ampcl	250	0	0.748	Sample
05032013_Tcarb_Ampcl_04	4	E	9	Tcarb	Ampcl	125	0	0.824	Sample
05032013_Tcarb_Ampcl_04	4	F	9	Tcarb	Ampcl	62.5	0	0.86	Sample
05032013_Tcarb_Ampcl_04	4	G	9	Tcarb	Ampcl	31.25	0	0.861	Sample
05032013_Tcarb_Ampcl_04	4	H	9	Tcarb	Ampcl	15.625	0	0.876	Sample
05032013_Tcarb_Ampcl_04	4	A	10	Tcarb	Ampcl	0	22.8	0.041	Sample
05032013_Tcarb_Ampcl_04	4	B	10	Tcarb	Ampcl	0	11.4	0.043	Sample
05032013_Tcarb_Ampcl_04	4	C	10	Tcarb	Ampcl	0	5.7	0.203	Sample
05032013_Tcarb_Ampcl_04	4	D	10	Tcarb	Ampcl	0	2.85	0.617	Sample
05032013_Tcarb_Ampcl_04	4	E	10	Tcarb	Ampcl	0	1.425	1.005	Sample
05032013_Tcarb_Ampcl_04	4	F	10	Tcarb	Ampcl	0	0.7125	0.946	Sample
05032013_Tcarb_Ampcl_04	4	G	10	Tcarb	Ampcl	0	0.35625	0.922	Sample
05032013_Tcarb_Ampcl_04	4	H	10	Tcarb	Ampcl	0	0.178125	0.797	Sample
05032013_Tcarb_Ampcl_05	5	A	1	Tcarb	Ampcl	2000	22.8	0.042	Sample
05032013_Tcarb_Ampcl_05	5	B	1	Tcarb	Ampcl	2000	11.4	0.043	Sample
05032013_Tcarb_Ampcl_05	5	C	1	Tcarb	Ampcl	2000	5.7	0.069	Sample
05032013_Tcarb_Ampcl_05	5	D	1	Tcarb	Ampcl	2000	2.85	0.405	Sample
05032013_Tcarb_Ampcl_05	5	E	1	Tcarb	Ampcl	2000	1.425	0.58	Sample
05032013_Tcarb_Ampcl_05	5	F	1	Tcarb	Ampcl	2000	0.7125	0.714	Sample
05032013_Tcarb_Ampcl_05	5	G	1	Tcarb	Ampcl	2000	0.35625	0.703	Sample
05032013_Tcarb_Ampcl_05	5	H	1	Tcarb	Ampcl	2000	0.178125	0.713	Sample
05032013_Tcarb_Ampcl_05	5	A	2	Tcarb	Ampcl	1000	22.8	0.041	Sample
05032013_Tcarb_Ampcl_05	5	B	2	Tcarb	Ampcl	1000	11.4	0.043	Sample
05032013_Tcarb_Ampcl_05	5	C	2	Tcarb	Ampcl	1000	5.7	0.086	Sample
05032013_Tcarb_Ampcl_05	5	D	2	Tcarb	Ampcl	1000	2.85	0.316	Sample
05032013_Tcarb_Ampcl_05	5	E	2	Tcarb	Ampcl	1000	1.425	0.697	Sample
05032013_Tcarb_Ampcl_05	5	F	2	Tcarb	Ampcl	1000	0.7125	0.754	Sample
05032013_Tcarb_Ampcl_05	5	G	2	Tcarb	Ampcl	1000	0.35625	0.751	Sample
05032013_Tcarb_Ampcl_05	5	H	2	Tcarb	Ampcl	1000	0.178125	0.686	Sample
05032013_Tcarb_Ampcl_05	5	A	3	Tcarb	Ampcl	500	22.8	0.042	Sample
05032013_Tcarb_Ampcl_05	5	B	3	Tcarb	Ampcl	500	11.4	0.042	Sample
05032013_Tcarb_Ampcl_05	5	C	3	Tcarb	Ampcl	500	5.7	0.072	Sample
05032013_Tcarb_Ampcl_05	5	D	3	Tcarb	Ampcl	500	2.85	0.496	Sample
05032013_Tcarb_Ampcl_05	5	E	3	Tcarb	Ampcl	500	1.425	0.757	Sample
05032013_Tcarb_Ampcl_05	5	F	3	Tcarb	Ampcl	500	0.7125	0.829	Sample
05032013_Tcarb_Ampcl_05	5	G	3	Tcarb	Ampcl	500	0.35625	0.748	Sample
05032013_Tcarb_Ampcl_05	5	H	3	Tcarb	Ampcl	500	0.178125	0.761	Sample
05032013_Tcarb_Ampcl_05	5	A	4	Tcarb	Ampcl	250	22.8	0.042	Sample
05032013_Tcarb_Ampcl_05	5	B	4	Tcarb	Ampcl	250	11.4	0.043	Sample
05032013_Tcarb_Ampcl_05	5	C	4	Tcarb	Ampcl	250	5.7	0.14	Sample
05032013_Tcarb_Ampcl_05	5	D	4	Tcarb	Ampcl	250	2.85	0.573	Sample
05032013_Tcarb_Ampcl_05	5	E	4	Tcarb	Ampcl	250	1.425	0.857	Sample
05032013_Tcarb_Ampcl_05	5	F	4	Tcarb	Ampcl	250	0.7125	0.836	Sample
05032013_Tcarb_Ampcl_05	5	G	4	Tcarb	Ampcl	250	0.35625	0.869	Sample
05032013_Tcarb_Ampcl_05	5	H	4	Tcarb	Ampcl	250	0.178125	0.688	Sample
05032013_Tcarb_Ampcl_05	5	A	5	Tcarb	Ampcl	125	22.8	0.041	Sample
05032013_Tcarb_Ampcl_05	5	B	5	Tcarb	Ampcl	125	11.4	0.042	Sample
05032013_Tcarb_Ampcl_05	5	C	5	Tcarb	Ampcl	125	5.7	0.217	Sample
05032013_Tcarb_Ampcl_05	5	D	5	Tcarb	Ampcl	125	2.85	0.577	Sample
05032013_Tcarb_Ampcl_05	5	E	5	Tcarb	Ampcl	125	1.425	0.643	Sample
05032013_Tcarb_Ampcl_05	5	F	5	Tcarb	Ampcl	125	0.7125	0.846	Sample
05032013_Tcarb_Ampcl_05	5	G	5	Tcarb	Ampcl	125	0.35625	0.822	Sample
05032013_Tcarb_Ampcl_05	5	H	5	Tcarb	Ampcl	125	0.178125	0.813	Sample
05032013_Tcarb_Ampcl_05	5	A	6	Tcarb	Ampcl	62.5	22.8	0.041	Sample
05032013_Tcarb_Ampcl_05	5	B	6	Tcarb	Ampcl	62.5	11.4	0.043	Sample
05032013_Tcarb_Ampcl_05	5	C	6	Tcarb	Ampcl	62.5	5.7	0.06	Sample
05032013_Tcarb_Ampcl_05	5	D	6	Tcarb	Ampcl	62.5	2.85	0.618	Sample
05032013_Tcarb_Ampcl_05	5	E	6	Tcarb	Ampcl	62.5	1.425	0.702	Sample
05032013_Tcarb_Ampcl_05	5	F	6	Tcarb	Ampcl	62.5	0.7125	0.883	Sample
05032013_Tcarb_Ampcl_05	5	G	6	Tcarb	Ampcl	62.5	0.35625	0.864	Sample
05032013_Tcarb_Ampcl_05	5	H	6	Tcarb	Ampcl	62.5	0.178125	0.819	Sample
05032013_Tcarb_Ampcl_05	5	A	7	Tcarb	Ampcl	31.25	22.8	0.042	Sample
05032013_Tcarb_Ampcl_05	5	B	7	Tcarb	Ampcl	31.25	11.4	0.042	Sample
05032013_Tcarb_Ampcl_05	5	C	7	Tcarb	Ampcl	31.25	5.7	0.047	Sample
05032013_Tcarb_Ampcl_05	5	D	7	Tcarb	Ampcl	31.25	2.85	0.573	Sample
05032013_Tcarb_Ampcl_05	5	E	7	Tcarb	Ampcl	31.25	1.425	0.843	Sample
05032013_Tcarb_Ampcl_05	5	F	7	Tcarb	Ampcl	31.25	0.7125	0.77	Sample
05032013_Tcarb_Ampcl_05	5	G	7	Tcarb	Ampcl	31.25	0.35625	0.807	Sample
05032013_Tcarb_Ampcl_05	5	H	7	Tcarb	Ampcl	31.25	0.178125	0.818	Sample
05032013_Tcarb_Ampcl_05	5	A	8	Tcarb	Ampcl	15.625	22.8	0.047	Sample
05032013_Tcarb_Ampcl_05	5	B	8	Tcarb	Ampcl	15.625	11.4	0.041	Sample
05032013_Tcarb_Ampcl_05	5	C	8	Tcarb	Ampcl	15.625	5.7	0.319	Sample
05032013_Tcarb_Ampcl_05	5	D	8	Tcarb	Ampcl	15.625	2.85	0.47	Sample
05032013_Tcarb_Ampcl_05	5	E	8	Tcarb	Ampcl	15.625	1.425	0.696	Sample
05032013_Tcarb_Ampcl_05	5	F	8	Tcarb	Ampcl	15.625	0.7125	0.916	Sample
05032013_Tcarb_Ampcl_05	5	G	8	Tcarb	Ampcl	15.625	0.35625	0.853	Sample
05032013_Tcarb_Ampcl_05	5	H	8	Tcarb	Ampcl	15.625	0.178125	0.776	Sample
05032013_Tcarb_Ampcl_05	5	A	9	Tcarb	Ampcl	2000	0	0.751	Sample
05032013_Tcarb_Ampcl_05	5	B	9	Tcarb	Ampcl	1000	0	0.763	Sample
05032013_Tcarb_Ampcl_05	5	C	9	Tcarb	Ampcl	500	0	0.782	Sample
05032013_Tcarb_Ampcl_05	5	D	9	Tcarb	Ampcl	250	0	0.748	Sample
05032013_Tcarb_Ampcl_05	5	E	9	Tcarb	Ampcl	125	0	0.824	Sample
05032013_Tcarb_Ampcl_05	5	F	9	Tcarb	Ampcl	62.5	0	0.86	Sample
05032013_Tcarb_Ampcl_05	5	G	9	Tcarb	Ampcl	31.25	0	0.861	Sample
05032013_Tcarb_Ampcl_05	5	H	9	Tcarb	Ampcl	15.625	0	0.876	Sample
05032013_Tcarb_Ampcl_05	5	A	10	Tcarb	Ampcl	0	22.8	0.041	Sample
05032013_Tcarb_Ampcl_05	5	B	10	Tcarb	Ampcl	0	11.4	0.043	Sample
05032013_Tcarb_Ampcl_05	5	C	10	Tcarb	Ampcl	0	5.7	0.203	Sample
05032013_Tcarb_Ampcl_05	5	D	10	Tcarb	Ampcl	0	2.85	0.617	Sample
05032013_Tcarb_Ampcl_05	5	E	10	Tcarb	Ampcl	0	1.425	1.005	Sample
05032013_Tcarb_Ampcl_05	5	F	10	Tcarb	Ampcl	0	0.7125	0.946	Sample
05032013_Tcarb_Ampcl_05	5	G	10	Tcarb	Ampcl	0	0.35625	0.922	Sample
05032013_Tcarb_Ampcl_05	5	H	10	Tcarb	Ampcl	0	0.178125	0.797	Sample
05032013_Tcarb_Sulfx_01	1	A	1	Tcarb	Sulfx	2000	316	0.042	Sample
05032013_Tcarb_Sulfx_01	1	B	1	Tcarb	Sulfx	2000	158	0.043	Sample
05032013_Tcarb_Sulfx_01	1	C	1	Tcarb	Sulfx	2000	79	0.069	Sample
05032013_Tcarb_Sulfx_01	1	D	1	Tcarb	Sulfx	2000	39.5	0.405	Sample
05032013_Tcarb_Sulfx_01	1	E	1	Tcarb	Sulfx	2000	19.75	0.58	Sample
05032013_Tcarb_Sulfx_01	1	F	1	Tcarb	Sulfx	2000	9.875	0.714	Sample
05032013_Tcarb_Sulfx_01	1	G	1	Tcarb	Sulfx	2000	4.9375	0.703	Sample
05032013_Tcarb_Sulfx_01	1	H	1	Tcarb	Sulfx	2000	2.46875	0.713	Sample
05032013_Tcarb_Sulfx_01	1	A	2	Tcarb	Sulfx	1000	316	0.041	Sample
05032013_Tcarb_Sulfx_01	1	B	2	Tcarb	Sulfx	1000	158	0.043	Sample
05032013_Tcarb_Sulfx_01	1	C	2	Tcarb	Sulfx	1000	79	0.086	Sample
05032013_Tcarb_Sulfx_01	1	D	2	Tcarb	Sulfx	1000	39.5	0.316	Sample
05032013_Tcarb_Sulfx_01	1	E	2	Tcarb	Sulfx	1000	19.75	0.697	Sample
05032013_Tcarb_Sulfx_01	1	F	2	Tcarb	Sulfx	1000	9.875	0.754	Sample
05032013_Tcarb_Sulfx_01	1	G	2	Tcarb	Sulfx	1000	4.9375	0.751	Sample
05032013_Tcarb_Sulfx_01	1	H	2	Tcarb	Sulfx	1000	2.46875	0.686	Sample
05032013_Tcarb_Sulfx_01	1	A	3	Tcarb	Sulfx	500	316	0.042	Sample
05032013_Tcarb_Sulfx_01	1	B	3	Tcarb	Sulfx	500	158	0.042	Sample
05032013_Tcarb_Sulfx_01	1	C	3	Tcarb	Sulfx	500	79	0.072	Sample
05032013_Tcarb_Sulfx_01	1	D	3	Tcarb	Sulfx	500	39.5	0.496	Sample
05032013_Tcarb_Sulfx_01	1	E	3	Tcarb	Sulfx	500	19.75	0.757	Sample
05032013_Tcarb_Sulfx_01	1	F	3	Tcarb	Sulfx	500	9.875	0.829	Sample
05032013_Tcarb_Sulfx_01	1	G	3	Tcarb	Sulfx	500	4.9375	0.748	Sample
05032013_Tcarb_Sulfx_01	1	H	3	Tcarb	Sulfx	500	2.46875	0.761	Sample
05032013_Tcarb_Sulfx_01	1	A	4	Tcarb	Sulfx	250	316	0.042	Sample
05032013_Tcarb_Sulfx_01	1	B	4	Tcarb	Sulfx	250	158	0.043	Sample
05032013_Tcarb_Sulfx_01	1	C	4	Tcarb	Sulfx	250	79	0.14	Sample
05032013_Tcarb_Sulfx_01	1	D	4	Tcarb	Sulfx	250	39.5	0.573	Sample
05032013_Tcarb_Sulfx_01	1	E	4	Tcarb	Sulfx	250	19.75	0.857	Sample
05032013_Tcarb_Sulfx_01	1	F	4	Tcarb	Sulfx	250	9.875	0.836	Sample
05032013_Tcarb_Sulfx_01	1	G	4	Tcarb	Sulfx	250	4.9375	0.869	Sample
05032013_Tcarb_Sulfx_01	1	H	4	Tcarb	Sulfx	250	2.46875	0.688	Sample
05032013_Tcarb_Sulfx_01	1	A	5	Tcarb	Sulfx	125	316	0.041	Sample
05032013_Tcarb_Sulfx_01	1	B	5	Tcarb	Sulfx	125	158	0.042	Sample
05032013_Tcarb_Sulfx_01	1	C	5	Tcarb	Sulfx	125	79	0.217	Sample
05032013_Tcarb_Sulfx_01	1	D	5	Tcarb	Sulfx	125	39.5	0.577	Sample
05032013_Tcarb_Sulfx_01	1	E	5	Tcarb	Sulfx	125	19.75	0.643	Sample
05032013_Tcarb_Sulfx_01	1	F	5	Tcarb	Sulfx	125	9.875	0.846	Sample
05032013_Tcarb_Sulfx_01	1	G	5	Tcarb	Sulfx	125	4.9375	0.822	Sample
05032013_Tcarb_Sulfx_01	1	H	5	Tcarb	Sulfx	125	2.46875	0.813	Sample
05032013_Tcarb_Sulfx_01	1	A	6	Tcarb	Sulfx	62.5	316	0.041	Sample
05032013_Tcarb_Sulfx_01	1	B	6	Tcarb	Sulfx	62.5	158	0.043	Sample
05032013_Tcarb_Sulfx_01	1	C	6	Tcarb	Sulfx	62.5	79	0.06	Sample
05032013_Tcarb_Sulfx_01	1	D	6	Tcarb	Sulfx	62.5	39.5	0.618	Sample
05032013_Tcarb_Sulfx_01	1	E	6	Tcarb	Sulfx	62.5	19.75	0.702	Sample
05032013_Tcarb_Sulfx_01	1	F	6	Tcarb	Sulfx	62.5	9.875	0.883	Sample
05032013_Tcarb_Sulfx_01	1	G	6	Tcarb	Sulfx	62.5	4.9375	0.864	Sample
05032013_Tcarb_Sulfx_01	1	H	6	Tcarb	Sulfx	62.5	2.46875	0.819	Sample
05032013_Tcarb_Sulfx_01	1	A	7	Tcarb	Sulfx	31.25	316	0.042	Sample
05032013_Tcarb_Sulfx_01	1	B	7	Tcarb	Sulfx	31.25	158	0.042	Sample
05032013_Tcarb_Sulfx_01	1	C	7	Tcarb	Sulfx	31.25	79	0.047	Sample
05032013_Tcarb_Sulfx_01	1	D	7	Tcarb	Sulfx	31.25	39.5	0.573	Sample
05032013_Tcarb_Sulfx_01	1	E	7	Tcarb	Sulfx	31.25	19.75	0.843	Sample
05032013_Tcarb_Sulfx_01	1	F	7	Tcarb	Sulfx	31.25	9.875	0.77	Sample
05032013_Tcarb_Sulfx_01	1	G	7	Tcarb	Sulfx	31.25	4.9375	0.807	Sample
05032013_Tcarb_Sulfx_01	1	H	7	Tcarb	Sulfx	31.25	2.46875	0.818	Sample
05032013_Tcarb_Sulfx_01	1	A	8	Tcarb	Sulfx	15.625	316	0.047	Sample
05032013_Tcarb_Sulfx_01	1	B	8	Tcarb	Sulfx	15.625	158	0.041	Sample
05032013_Tcarb_Sulfx_01	1	C	8	Tcarb	Sulfx	15.625	79	0.319	Sample
05032013_Tcarb_Sulfx_01	1	D	8	Tcarb	Sulfx	15.625	39.5	0.47	Sample
05032013_Tcarb_Sulfx_01	1	E	8	Tcarb	Sulfx	15.625	19.75	0.696	Sample
05032013_Tcarb_Sulfx_01	1	F	8	Tcarb	Sulfx	15.625	9.875	0.916	Sample
05032013_Tcarb_Sulfx_01	1	G	8	Tcarb	Sulfx	15.625	4.9375	0.853	Sample
05032013_Tcarb_Sulfx_01	1	H	8	Tcarb	Sulfx	15.625	2.46875	0.776	Sample
05032013_Tcarb_Sulfx_01	1	A	9	Tcarb	Sulfx	2000	0	0.751	Sample
05032013_Tcarb_Sulfx_01	1	B	9	Tcarb	Sulfx	1000	0	0.763	Sample
05032013_Tcarb_Sulfx_01	1	C	9	Tcarb	Sulfx	500	0	0.782	Sample
05032013_Tcarb_Sulfx_01	1	D	9	Tcarb	Sulfx	250	0	0.748	Sample
05032013_Tcarb_Sulfx_01	1	E	9	Tcarb	Sulfx	125	0	0.824	Sample
05032013_Tcarb_Sulfx_01	1	F	9	Tcarb	Sulfx	62.5	0	0.86	Sample
05032013_Tcarb_Sulfx_01	1	G	9	Tcarb	Sulfx	31.25	0	0.861	Sample
05032013_Tcarb_Sulfx_01	1	H	9	Tcarb	Sulfx	15.625	0	0.876	Sample
05032013_Tcarb_Sulfx_01	1	A	10	Tcarb	Sulfx	0	316	0.041	Sample
05032013_Tcarb_Sulfx_01	1	B	10	Tcarb	Sulfx	0	158	0.043	Sample
05032013_Tcarb_Sulfx_01	1	C	10	Tcarb	Sulfx	0	79	0.203	Sample
05032013_Tcarb_Sulfx_01	1	D	10	Tcarb	Sulfx	0	39.5	0.617	Sample
05032013_Tcarb_Sulfx_01	1	E	10	Tcarb	Sulfx	0	19.75	1.005	Sample
05032013_Tcarb_Sulfx_01	1	F	10	Tcarb	Sulfx	0	9.875	0.946	Sample
05032013_Tcarb_Sulfx_01	1	G	10	Tcarb	Sulfx	0	4.9375	0.922	Sample
05032013_Tcarb_Sulfx_01	1	H	10	Tcarb	Sulfx	0	2.46875	0.797	Sample
05032013_Tcarb_Sulfx_02	2	A	1	Tcarb	Sulfx	2000	316	0.042	Sample
05032013_Tcarb_Sulfx_02	2	B	1	Tcarb	Sulfx	2000	158	0.043	Sample
05032013_Tcarb_Sulfx_02	2	C	1	Tcarb	Sulfx	2000	79	0.069	Sample
05032013_Tcarb_Sulfx_02	2	D	1	Tcarb	Sulfx	2000	39.5	0.405	Sample
05032013_Tcarb_Sulfx_02	2	E	1	Tcarb	Sulfx	2000	19.75	0.58	Sample
05032013_Tcarb_Sulfx_02	2	F	1	Tcarb	Sulfx	2000	9.875	0.714	Sample
05032013_Tcarb_Sulfx_02	2	G	1	Tcarb	Sulfx	2000	4.9375	0.703	Sample
05032013_Tcarb_Sulfx_02	2	H	1	Tcarb	Sulfx	2000	2.46875	0.713	Sample
05032013_Tcarb_Sulfx_02	2	A	2	Tcarb	Sulfx	1000	316	0.041	Sample
05032013_Tcarb_Sulfx_02	2	B	2	Tcarb	Sulfx	1000	158	0.043	Sample
05032013_Tcarb_Sulfx_02	2	C	2	Tcarb	Sulfx	1000	79	0.086	Sample
05032013_Tcarb_Sulfx_02	2	D	2	Tcarb	Sulfx	1000	39.5	0.316	Sample
05032013_Tcarb_Sulfx_02	2	E	2	Tcarb	Sulfx	1000	19.75	0.697	Sample
05032013_Tcarb_Sulfx_02	2	F	2	Tcarb	Sulfx	1000	9.875	0.754	Sample
05032013_Tcarb_Sulfx_02	2	G	2	Tcarb	Sulfx	1000	4.9375	0.751	Sample
05032013_Tcarb_Sulfx_02	2	H	2	Tcarb	Sulfx	1000	2.46875	0.686	Sample
05032013_Tcarb_Sulfx_02	2	A	3	Tcarb	Sulfx	500	316	0.042	Sample
05032013_Tcarb_Sulfx_02	2	B	3	Tcarb	Sulfx	500	158	0.042	Sample
05032013_Tcarb_Sulfx_02	2	C	3	Tcarb	Sulfx	500	79	0.072	Sample
05032013_Tcarb_Sulfx_02	2	D	3	Tcarb	Sulfx	500	39.5	0.496	Sample
05032013_Tcarb_Sulfx_02	2	E	3	Tcarb	Sulfx	500	19.75	0.757	Sample
05032013_Tcarb_Sulfx_02	2	F	3	Tcarb	Sulfx	500	9.875	0.829	Sample
05032013_Tcarb_Sulfx_02	2	G	3	Tcarb	Sulfx	500	4.9375	0.748	Sample
05032013_Tcarb_Sulfx_02	2	H	3	Tcarb	Sulfx	500	2.46875	0.761	Sample
05032013_Tcarb_Sulfx_02	2	A	4	Tcarb	Sulfx	250	316	0.042	Sample
05032013_Tcarb_Sulfx_02	2	B	4	Tcarb	Sulfx	250	158	0.043	Sample
05032013_Tcarb_Sulfx_02	2	C	4	Tcarb	Sulfx	250	79	0.14	Sample
05032013_Tcarb_Sulfx_02	2	D	4	Tcarb	Sulfx	250	39.5	0.573	Sample
05032013_Tcarb_Sulfx_02	2	E	4	Tcarb	Sulfx	250	19.75	0.857	Sample
05032013_Tcarb_Sulfx_02	2	F	4	Tcarb	Sulfx	250	9.875	0.836	Sample
05032013_Tcarb_Sulfx_02	2	G	4	Tcarb	Sulfx	250	4.9375	0.869	Sample
05032013_Tcarb_Sulfx_02	2	H	4	Tcarb	Sulfx	250	2.46875	0.688	Sample
05032013_Tcarb_Sulfx_02	2	A	5	Tcarb	Sulfx	125	316	0.041	Sample
05032013_Tcarb_Sulfx_02	2	B	5	Tcarb	Sulfx	125	158	0.042	Sample
05032013_Tcarb_Sulfx_02	2	C	5	Tcarb	Sulfx	125	79	0.217	Sample
05032013_Tcarb_Sulfx_02	2	D	5	Tcarb	Sulfx	125	39.5	0.577	Sample
05032013_Tcarb_Sulfx_02	2	E	5	Tcarb	Sulfx	125	19.75	0.643	Sample
05032013_Tcarb_Sulfx_02	2	F	5	Tcarb	Sulfx	125	9.875	0.846	Sample
05032013_Tcarb_Sulfx_02	2	G	5	Tcarb	Sulfx	125	4.9375	0.822	Sample
05032013_Tcarb_Sulfx_02	2	H	5	Tcarb	Sulfx	125	2.46875	0.813	Sample
05032013_Tcarb_Sulfx_02	2	A	6	Tcarb	Sulfx	62.5	316	0.041	Sample
05032013_Tcarb_Sulfx_02	2	B	6	Tcarb	Sulfx	62.5	158	0.043	Sample
05032013_Tcarb_Sulfx_02	2	C	6	Tcarb	Sulfx	62.5	79	0.06	Sample
05032013_Tcarb_Sulfx_02	2	D	6	Tcarb	Sulfx	62.5	39.5	0.618	Sample
05032013_Tcarb_Sulfx_02	2	E	6	Tcarb	Sulfx	62.5	19.75	0.702	Sample
05032013_Tcarb_Sulfx_02	2	F	6	Tcarb	Sulfx	62.5	9.875	0.883	Sample
05032013_Tcarb_Sulfx_02	2	G	6	Tcarb	Sulfx	62.5	4.9375	0.864	Sample
05032013_Tcarb_Sulfx_02	2	H	6	Tcarb	Sulfx	62.5	2.46875	0.819	Sample
05032013_Tcarb_Sulfx_02	2	A	7	Tcarb	Sulfx	31.25	316	0.042	Sample
05032013_Tcarb_Sulfx_02	2	B	7	Tcarb	Sulfx	31.25	158	0.042	Sample
05032013_Tcarb_Sulfx_02	2	C	7	Tcarb	Sulfx	31.25	79	0.047	Sample
05032013_Tcarb_Sulfx_02	2	D	7	Tcarb	Sulfx	31.25	39.5	0.573	Sample
05032013_Tcarb_Sulfx_02	2	E	7	Tcarb	Sulfx	31.25	19.75	0.843	Sample
05032013_Tcarb_Sulfx_02	2	F	7	Tcarb	Sulfx	31.25	9.875	0.77	Sample
05032013_Tcarb_Sulfx_02	2	G	7	Tcarb	Sulfx	31.25	4.9375	0.807	Sample
05032013_Tcarb_Sulfx_02	2	H	7	Tcarb	Sulfx	31.25	2.46875	0.818	Sample
05032013_Tcarb_Sulfx_02	2	A	8	Tcarb	Sulfx	15.625	316	0.047	Sample
05032013_Tcarb_Sulfx_02	2	B	8	Tcarb	Sulfx	15.625	158	0.041	Sample
05032013_Tcarb_Sulfx_02	2	C	8	Tcarb	Sulfx	15.625	79	0.319	Sample
05032013_Tcarb_Sulfx_02	2	D	8	Tcarb	Sulfx	15.625	39.5	0.47	Sample
05032013_Tcarb_Sulfx_02	2	E	8	Tcarb	Sulfx	15.625	19.75	0.696	Sample
05032013_Tcarb_Sulfx_02	2	F	8	Tcarb	Sulfx	15.625	9.875	0.916	Sample
05032013_Tcarb_Sulfx_02	2	G	8	Tcarb	Sulfx	15.625	4.9375	0.853	Sample
05032013_Tcarb_Sulfx_02	2	H	8	Tcarb	Sulfx	15.625	2.46875	0.776	Sample
05032013_Tcarb_Sulfx_02	2	A	9	Tcarb	Sulfx	2000	0	0.751	Sample
05032013_Tcarb_Sulfx_02	2	B	9	Tcarb	Sulfx	1000	0	0.763	Sample
05032013_Tcarb_Sulfx_02	2	C	9	Tcarb	Sulfx	500	0	0.782	Sample
05032013_Tcarb_Sulfx_02	2	D	9	Tcarb	Sulfx	250	0	0.748	Sample
05032013_Tcarb_Sulfx_02	2	E	9	Tcarb	Sulfx	125	0	0.824	Sample
05032013_Tcarb_Sulfx_02	2	F	9	Tcarb	Sulfx	62.5	0	0.86	Sample
05032013_Tcarb_Sulfx_02	2	G	9	Tcarb	Sulfx	31.25	0	0.861	Sample
05032013_Tcarb_Sulfx_02	2	H	9	Tcarb	Sulfx	15.625	0	0.876	Sample
05032013_Tcarb_Sulfx_02	2	A	10	Tcarb	Sulfx	0	316	0.041	Sample
05032013_Tcarb_Sulfx_02	2	B	10	Tcarb	Sulfx	0	158	0.043	Sample
05032013_Tcarb_Sulfx_02	2	C	10	Tcarb	Sulfx	0	79	0.203	Sample
05032013_Tcarb_Sulfx_02	2	D	10	Tcarb	Sulfx	0	39.5	0.617	Sample
05032013_Tcarb_Sulfx_02	2	E	10	Tcarb	Sulfx	0	19.75	1.005	Sample
05032013_Tcarb_Sulfx_02	2	F	10	Tcarb	Sulfx	0	9.875	0.946	Sample
05032013_Tcarb_Sulfx_02	2	G	10	Tcarb	Sulfx	0	4.9375	0.922	Sample
05032013_Tcarb_Sulfx_02	2	H	10	Tcarb	Sulfx	0	2.46875	0.797	Sample
05032013_Tcarb_Sulfx_03	3	A	1	Tcarb	Sulfx	2000	316	0.042	Sample
05032013_Tcarb_Sulfx_03	3	B	1	Tcarb	Sulfx	2000	158	0.043	Sample
05032013_Tcarb_Sulfx_03	3	C	1	Tcarb	Sulfx	2000	79	0.069	Sample
05032013_Tcarb_Sulfx_03	3	D	1	Tcarb	Sulfx	2000	39.5	0.405	Sample
05032013_Tcarb_Sulfx_03	3	E	1	Tcarb	Sulfx	2000	19.75	0.58	Sample
05032013_Tcarb_Sulfx_03	3	F	1	Tcarb	Sulfx	2000	9.875	0.714	Sample
05032013_Tcarb_Sulfx_03	3	G	1	Tcarb	Sulfx	2000	4.9375	0.703	Sample
05032013_Tcarb_Sulfx_03	3	H	1	Tcarb	Sulfx	2000	2.46875	0.713	Sample
05032013_Tcarb_Sulfx_03	3	A	2	Tcarb	Sulfx	1000	316	0.041	Sample
05032013_Tcarb_Sulfx_03	3	B	2	Tcarb	Sulfx	1000	158	0.043	Sample
05032013_Tcarb_Sulfx_03	3	C	2	Tcarb	Sulfx	1000	79	0.086	Sample
05032013_Tcarb_Sulfx_03	3	D	2	Tcarb	Sulfx	1000	39.5	0.316	Sample
05032013_Tcarb_Sulfx_03	3	E	2	Tcarb	Sulfx	1000	19.75	0.697	Sample
05032013_Tcarb_Sulfx_03	3	F	2	Tcarb	Sulfx	1000	9.875	0.754	Sample
05032013_Tcarb_Sulfx_03	3	G	2	Tcarb	Sulfx	1000	4.9375	0.751	Sample
05032013_Tcarb_Sulfx_03	3	H	2	Tcarb	Sulfx	1000	2.46875	0.686	Sample
05032013_Tcarb_Sulfx_03	3	A	3	Tcarb	Sulfx	500	316	0.042	Sample
05032013_Tcarb_Sulfx_03	3	B	3	Tcarb	Sulfx	500	158	0.042	Sample
05032013_Tcarb_Sulfx_03	3	C	3	Tcarb	Sulfx	500	79	0.072	Sample
05032013_Tcarb_Sulfx_03	3	D	3	Tcarb	Sulfx	500	39.5	0.496	Sample
05032013_Tcarb_Sulfx_03	3	E	3	Tcarb	Sulfx	500	19.75	0.757	Sample
05032013_Tcarb_Sulfx_03	3	F	3	Tcarb	Sulfx	500	9.875	0.829	Sample
05032013_Tcarb_Sulfx_03	3	G	3	Tcarb	Sulfx	500	4.9375	0.748	Sample
05032013_Tcarb_Sulfx_03	3	H	3	Tcarb	Sulfx	500	2.46875	0.761	Sample
05032013_Tcarb_Sulfx_03	3	A	4	Tcarb	Sulfx	250	316	0.042	Sample
05032013_Tcarb_Sulfx_03	3	B	4	Tcarb	Sulfx	250	158	0.043	Sample
05032013_Tcarb_Sulfx_03	3	C	4	Tcarb	Sulfx	250	79	0.14	Sample
05032013_Tcarb_Sulfx_03	3	D	4	Tcarb	Sulfx	250	39.5	0.573	Sample
05032013_Tcarb_Sulfx_03	3	E	4	Tcarb	Sulfx	250	19.75	0.857	Sample
05032013_Tcarb_Sulfx_03	3	F	4	Tcarb	Sulfx	250	9.875	0.836	Sample
05032013_Tcarb_Sulfx_03	3	G	4	Tcarb	Sulfx	250	4.9375	0.869	Sample
05032013_Tcarb_Sulfx_03	3	H	4	Tcarb	Sulfx	250	2.46875	0.688	Sample
05032013_Tcarb_Sulfx_03	3	A	5	Tcarb	Sulfx	125	316	0.041	Sample
05032013_Tcarb_Sulfx_03	3	B	5	Tcarb	Sulfx	125	158	0.042	Sample
05032013_Tcarb_Sulfx_03	3	C	5	Tcarb	Sulfx	125	79	0.217	Sample
05032013_Tcarb_Sulfx_03	3	D	5	Tcarb	Sulfx	125	39.5	0.577	Sample
05032013_Tcarb_Sulfx_03	3	E	5	Tcarb	Sulfx	125	19.75	0.643	Sample
05032013_Tcarb_Sulfx_03	3	F	5	Tcarb	Sulfx	125	9.875	0.846	Sample
05032013_Tcarb_Sulfx_03	3	G	5	Tcarb	Sulfx	125	4.9375	0.822	Sample
05032013_Tcarb_Sulfx_03	3	H	5	Tcarb	Sulfx	125	2.46875	0.813	Sample
05032013_Tcarb_Sulfx_03	3	A	6	Tcarb	Sulfx	62.5	316	0.041	Sample
05032013_Tcarb_Sulfx_03	3	B	6	Tcarb	Sulfx	62.5	158	0.043	Sample
05032013_Tcarb_Sulfx_03	3	C	6	Tcarb	Sulfx	62.5	79	0.06	Sample
05032013_Tcarb_Sulfx_03	3	D	6	Tcarb	Sulfx	62.5	39.5	0.618	Sample
05032013_Tcarb_Sulfx_03	3	E	6	Tcarb	Sulfx	62.5	19.75	0.702	Sample
05032013_Tcarb_Sulfx_03	3	F	6	Tcarb	Sulfx	62.5	9.875	0.883	Sample
05032013_Tcarb_Sulfx_03	3	G	6	Tcarb	Sulfx	62.5	4.9375	0.864	Sample
05032013_Tcarb_Sulfx_03	3	H	6	Tcarb	Sulfx	62.5	2.46875	0.819	Sample
05032013_Tcarb_Sulfx_03	3	A	7	Tcarb	Sulfx	31.25	316	0.042	Sample
05032013_Tcarb_Sulfx_03	3	B	7	Tcarb	Sulfx	31.25	158	0.042	Sample
05032013_Tcarb_Sulfx_03	3	C	7	Tcarb	Sulfx	31.25	79	0.047	Sample
05032013_Tcarb_Sulfx_03	3	D	7	Tcarb	Sulfx	31.25	39.5	0.573	Sample
05032013_Tcarb_Sulfx_03	3	E	7	Tcarb	Sulfx	31.25	19.75	0.843	Sample
05032013_Tcarb_Sulfx_03	3	F	7	Tcarb	Sulfx	31.25	9.875	0.77	Sample
05032013_Tcarb_Sulfx_03	3	G	7	Tcarb	Sulfx	31.25	4.9375	0.807	Sample
05032013_Tcarb_Sulfx_03	3	H	7	Tcarb	Sulfx	31.25	2.46875	0.818	Sample
05032013_Tcarb_Sulfx_03	3	A	8	Tcarb	Sulfx	15.625	316	0.047	Sample
05032013_Tcarb_Sulfx_03	3	B	8	Tcarb	Sulfx	15.625	158	0.041	Sample
05032013_Tcarb_Sulfx_03	3	C	8	Tcarb	Sulfx	15.625	79	0.319	Sample
05032013_Tcarb_Sulfx_03	3	D	8	Tcarb	Sulfx	15.625	39.5	0.47	Sample
05032013_Tcarb_Sulfx_03	3	E	8	Tcarb	Sulfx	15.625	19.75	0.696	Sample
05032013_Tcarb_Sulfx_03	3	F	8	Tcarb	Sulfx	15.625	9.875	0.916	Sample
05032013_Tcarb_Sulfx_03	3	G	8	Tcarb	Sulfx	15.625	4.9375	0.853	Sample
05032013_Tcarb_Sulfx_03	3	H	8	Tcarb	Sulfx	15.625	2.46875	0.776	Sample
05032013_Tcarb_Sulfx_03	3	A	9	Tcarb	Sulfx	2000	0	0.751	Sample
05032013_Tcarb_Sulfx_03	3	B	9	Tcarb	Sulfx	1000	0	0.763	Sample
05032013_Tcarb_Sulfx_03	3	C	9	Tcarb	Sulfx	500	0	0.782	Sample
05032013_Tcarb_Sulfx_03	3	D	9	Tcarb	Sulfx	250	0	0.748	Sample
05032013_Tcarb_Sulfx_03	3	E	9	Tcarb	Sulfx	125	0	0.824	Sample
05032013_Tcarb_Sulfx_03	3	F	9	Tcarb	Sulfx	62.5	0	0.86	Sample
05032013_Tcarb_Sulfx_03	3	G	9	Tcarb	Sulfx	31.25	0	0.861	Sample
05032013_Tcarb_Sulfx_03	3	H	9	Tcarb	Sulfx	15.625	0	0.876	Sample
05032013_Tcarb_Sulfx_03	3	A	10	Tcarb	Sulfx	0	316	0.041	Sample
05032013_Tcarb_Sulfx_03	3	B	10	Tcarb	Sulfx	0	158	0.043	Sample
05032013_Tcarb_Sulfx_03	3	C	10	Tcarb	Sulfx	0	79	0.203	Sample
05032013_Tcarb_Sulfx_03	3	D	10	Tcarb	Sulfx	0	39.5	0.617	Sample
05032013_Tcarb_Sulfx_03	3	E	10	Tcarb	Sulfx	0	19.75	1.005	Sample
05032013_Tcarb_Sulfx_03	3	F	10	Tcarb	Sulfx	0	9.875	0.946	Sample
05032013_Tcarb_Sulfx_03	3	G	10	Tcarb	Sulfx	0	4.9375	0.922	Sample
05032013_Tcarb_Sulfx_03	3	H	10	Tcarb	Sulfx	0	2.46875	0.797	Sample
05032013_Tcarb_Sulfx_04	4	A	1	Tcarb	Sulfx	2000	316	0.042	Sample
05032013_Tcarb_Sulfx_04	4	B	1	Tcarb	Sulfx	2000	158	0.043	Sample
05032013_Tcarb_Sulfx_04	4	C	1	Tcarb	Sulfx	2000	79	0.069	Sample
05032013_Tcarb_Sulfx_04	4	D	1	Tcarb	Sulfx	2000	39.5	0.405	Sample
05032013_Tcarb_Sulfx_04	4	E	1	Tcarb	Sulfx	2000	19.75	0.58	Sample
05032013_Tcarb_Sulfx_04	4	F	1	Tcarb	Sulfx	2000	9.875	0.714	Sample
05032013_Tcarb_Sulfx_04	4	G	1	Tcarb	Sulfx	2000	4.9375	0.703	Sample
05032013_Tcarb_Sulfx_04	4	H	1	Tcarb	Sulfx	2000	2.46875	0.713	Sample
05032013_Tcarb_Sulfx_04	4	A	2	Tcarb	Sulfx	1000	316	0.041	Sample
05032013_Tcarb_Sulfx_04	4	B	2	Tcarb	Sulfx	1000	158	0.043	Sample
05032013_Tcarb_Sulfx_04	4	C	2	Tcarb	Sulfx	1000	79	0.086	Sample
05032013_Tcarb_Sulfx_04	4	D	2	Tcarb	Sulfx	1000	39.5	0.316	Sample
05032013_Tcarb_Sulfx_04	4	E	2	Tcarb	Sulfx	1000	19.75	0.697	Sample
05032013_Tcarb_Sulfx_04	4	F	2	Tcarb	Sulfx	1000	9.875	0.754	Sample
05032013_Tcarb_Sulfx_04	4	G	2	Tcarb	Sulfx	1000	4.9375	0.751	Sample
05032013_Tcarb_Sulfx_04	4	H	2	Tcarb	Sulfx	1000	2.46875	0.686	Sample
05032013_Tcarb_Sulfx_04	4	A	3	Tcarb	Sulfx	500	316	0.042	Sample
05032013_Tcarb_Sulfx_04	4	B	3	Tcarb	Sulfx	500	158	0.042	Sample
05032013_Tcarb_Sulfx_04	4	C	3	Tcarb	Sulfx	500	79	0.072	Sample
05032013_Tcarb_Sulfx_04	4	D	3	Tcarb	Sulfx	500	39.5	0.496	Sample
05032013_Tcarb_Sulfx_04	4	E	3	Tcarb	Sulfx	500	19.75	0.757	Sample
05032013_Tcarb_Sulfx_04	4	F	3	Tcarb	Sulfx	500	9.875	0.829	Sample
05032013_Tcarb_Sulfx_04	4	G	3	Tcarb	Sulfx	500	4.9375	0.748	Sample
05032013_Tcarb_Sulfx_04	4	H	3	Tcarb	Sulfx	500	2.46875	0.761	Sample
05032013_Tcarb_Sulfx_04	4	A	4	Tcarb	Sulfx	250	316	0.042	Sample
05032013_Tcarb_Sulfx_04	4	B	4	Tcarb	Sulfx	250	158	0.043	Sample
05032013_Tcarb_Sulfx_04	4	C	4	Tcarb	Sulfx	250	79	0.14	Sample
05032013_Tcarb_Sulfx_04	4	D	4	Tcarb	Sulfx	250	39.5	0.573	Sample
05032013_Tcarb_Sulfx_04	4	E	4	Tcarb	Sulfx	250	19.75	0.857	Sample
05032013_Tcarb_Sulfx_04	4	F	4	Tcarb	Sulfx	250	9.875	0.836	Sample
05032013_Tcarb_Sulfx_04	4	G	4	Tcarb	Sulfx	250	4.9375	0.869	Sample
05032013_Tcarb_Sulfx_04	4	H	4	Tcarb	Sulfx	250	2.46875	0.688	Sample
05032013_Tcarb_Sulfx_04	4	A	5	Tcarb	Sulfx	125	316	0.041	Sample
05032013_Tcarb_Sulfx_04	4	B	5	Tcarb	Sulfx	125	158	0.042	Sample
05032013_Tcarb_Sulfx_04	4	C	5	Tcarb	Sulfx	125	79	0.217	Sample
05032013_Tcarb_Sulfx_04	4	D	5	Tcarb	Sulfx	125	39.5	0.577	Sample
05032013_Tcarb_Sulfx_04	4	E	5	Tcarb	Sulfx	125	19.75	0.643	Sample
05032013_Tcarb_Sulfx_04	4	F	5	Tcarb	Sulfx	125	9.875	0.846	Sample
05032013_Tcarb_Sulfx_04	4	G	5	Tcarb	Sulfx	125	4.9375	0.822	Sample
05032013_Tcarb_Sulfx_04	4	H	5	Tcarb	Sulfx	125	2.46875	0.813	Sample
05032013_Tcarb_Sulfx_04	4	A	6	Tcarb	Sulfx	62.5	316	0.041	Sample
05032013_Tcarb_Sulfx_04	4	B	6	Tcarb	Sulfx	62.5	158	0.043	Sample
05032013_Tcarb_Sulfx_04	4	C	6	Tcarb	Sulfx	62.5	79	0.06	Sample
05032013_Tcarb_Sulfx_04	4	D	6	Tcarb	Sulfx	62.5	39.5	0.618	Sample
05032013_Tcarb_Sulfx_04	4	E	6	Tcarb	Sulfx	62.5	19.75	0.702	Sample
05032013_Tcarb_Sulfx_04	4	F	6	Tcarb	Sulfx	62.5	9.875	0.883	Sample
05032013_Tcarb_Sulfx_04	4	G	6	Tcarb	Sulfx	62.5	4.9375	0.864	Sample
05032013_Tcarb_Sulfx_04	4	H	6	Tcarb	Sulfx	62.5	2.46875	0.819	Sample
05032013_Tcarb_Sulfx_04	4	A	7	Tcarb	Sulfx	31.25	316	0.042	Sample
05032013_Tcarb_Sulfx_04	4	B	7	Tcarb	Sulfx	31.25	158	0.042	Sample
05032013_Tcarb_Sulfx_04	4	C	7	Tcarb	Sulfx	31.25	79	0.047	Sample
05032013_Tcarb_Sulfx_04	4	D	7	Tcarb	Sulfx	31.25	39.5	0.573	Sample
05032013_Tcarb_Sulfx_04	4	E	7	Tcarb	Sulfx	31.25	19.75	0.843	Sample
05032013_Tcarb_Sulfx_04	4	F	7	Tcarb	Sulfx	31.25	9.875	0.77	Sample
05032013_Tcarb_Sulfx_04	4	G	7	Tcarb	Sulfx	31.25	4.9375	0.807	Sample
05032013_Tcarb_Sulfx_04	4	H	7	Tcarb	Sulfx	31.25	2.46875	0.818	Sample
05032013_Tcarb_Sulfx_04	4	A	8	Tcarb	Sulfx	15.625	316	0.047	Sample
05032013_Tcarb_Sulfx_04	4	B	8	Tcarb	Sulfx	15.625	158	0.041	Sample
05032013_Tcarb_Sulfx_04	4	C	8	Tcarb	Sulfx	15.625	79	0.319	Sample
05032013_Tcarb_Sulfx_04	4	D	8	Tcarb	Sulfx	15.625	39.5	0.47	Sample
05032013_Tcarb_Sulfx_04	4	E	8	Tcarb	Sulfx	15.625	19.75	0.696	Sample
05032013_Tcarb_Sulfx_04	4	F	8	Tcarb	Sulfx	15.625	9.875	0.916	Sample
05032013_Tcarb_Sulfx_04	4	G	8	Tcarb	Sulfx	15.625	4.9375	0.853	Sample
05032013_Tcarb_Sulfx_04	4	H	8	Tcarb	Sulfx	15.625	2.46875	0.776	Sample
05032013_Tcarb_Sulfx_04	4	A	9	Tcarb	Sulfx	2000	0	0.751	Sample
05032013_Tcarb_Sulfx_04	4	B	9	Tcarb	Sulfx	1000	0	0.763	Sample
05032013_Tcarb_Sulfx_04	4	C	9	Tcarb	Sulfx	500	0	0.782	Sample
05032013_Tcarb_Sulfx_04	4	D	9	Tcarb	Sulfx	250	0	0.748	Sample
05032013_Tcarb_Sulfx_04	4	E	9	Tcarb	Sulfx	125	0	0.824	Sample
05032013_Tcarb_Sulfx_04	4	F	9	Tcarb	Sulfx	62.5	0	0.86	Sample
05032013_Tcarb_Sulfx_04	4	G	9	Tcarb	Sulfx	31.25	0	0.861	Sample
05032013_Tcarb_Sulfx_04	4	H	9	Tcarb	Sulfx	15.625	0	0.876	Sample
05032013_Tcarb_Sulfx_04	4	A	10	Tcarb	Sulfx	0	316	0.041	Sample
05032013_Tcarb_Sulfx_04	4	B	10	Tcarb	Sulfx	0	158	0.043	Sample
05032013_Tcarb_Sulfx_04	4	C	10	Tcarb	Sulfx	0	79	0.203	Sample
05032013_Tcarb_Sulfx_04	4	D	10	Tcarb	Sulfx	0	39.5	0.617	Sample
05032013_Tcarb_Sulfx_04	4	E	10	Tcarb	Sulfx	0	19.75	1.005	Sample
05032013_Tcarb_Sulfx_04	4	F	10	Tcarb	Sulfx	0	9.875	0.946	Sample
05032013_Tcarb_Sulfx_04	4	G	10	Tcarb	Sulfx	0	4.9375	0.922	Sample
05032013_Tcarb_Sulfx_04	4	H	10	Tcarb	Sulfx	0	2.46875	0.797	Sample
05032013_Tcarb_Sulfx_05	5	A	1	Tcarb	Sulfx	2000	316	0.042	Sample
05032013_Tcarb_Sulfx_05	5	B	1	Tcarb	Sulfx	2000	158	0.043	Sample
05032013_Tcarb_Sulfx_05	5	C	1	Tcarb	Sulfx	2000	79	0.069	Sample
05032013_Tcarb_Sulfx_05	5	D	1	Tcarb	Sulfx	2000	39.5	0.405	Sample
05032013_Tcarb_Sulfx_05	5	E	1	Tcarb	Sulfx	2000	19.75	0.58	Sample
05032013_Tcarb_Sulfx_05	5	F	1	Tcarb	Sulfx	2000	9.875	0.714	Sample
05032013_Tcarb_Sulfx_05	5	G	1	Tcarb	Sulfx	2000	4.9375	0.703	Sample
05032013_Tcarb_Sulfx_05	5	H	1	Tcarb	Sulfx	2000	2.46875	0.713	Sample
05032013_Tcarb_Sulfx_05	5	A	2	Tcarb	Sulfx	1000	316	0.041	Sample
05032013_Tcarb_Sulfx_05	5	B	2	Tcarb	Sulfx	1000	158	0.043	Sample
05032013_Tcarb_Sulfx_05	5	C	2	Tcarb	Sulfx	1000	79	0.086	Sample
05032013_Tcarb_Sulfx_05	5	D	2	Tcarb	Sulfx	1000	39.5	0.316	Sample
05032013_Tcarb_Sulfx_05	5	E	2	Tcarb	Sulfx	1000	19.75	0.697	Sample
05032013_Tcarb_Sulfx_05	5	F	2	Tcarb	Sulfx	1000	9.875	0.754	Sample
05032013_Tcarb_Sulfx_05	5	G	2	Tcarb	Sulfx	1000	4.9375	0.751	Sample
05032013_Tcarb_Sulfx_05	5	H	2	Tcarb	Sulfx	1000	2.46875	0.686	Sample
05032013_Tcarb_Sulfx_05	5	A	3	Tcarb	Sulfx	500	316	0.042	Sample
05032013_Tcarb_Sulfx_05	5	B	3	Tcarb	Sulfx	500	158	0.042	Sample
05032013_Tcarb_Sulfx_05	5	C	3	Tcarb	Sulfx	500	79	0.072	Sample
05032013_Tcarb_Sulfx_05	5	D	3	Tcarb	Sulfx	500	39.5	0.496	Sample
05032013_Tcarb_Sulfx_05	5	E	3	Tcarb	Sulfx	500	19.75	0.757	Sample
05032013_Tcarb_Sulfx_05	5	F	3	Tcarb	Sulfx	500	9.875	0.829	Sample
05032013_Tcarb_Sulfx_05	5	G	3	Tcarb	Sulfx	500	4.9375	0.748	Sample
05032013_Tcarb_Sulfx_05	5	H	3	Tcarb	Sulfx	500	2.46875	0.761	Sample
05032013_Tcarb_Sulfx_05	5	A	4	Tcarb	Sulfx	250	316	0.042	Sample
05032013_Tcarb_Sulfx_05	5	B	4	Tcarb	Sulfx	250	158	0.043	Sample
05032013_Tcarb_Sulfx_05	5	C	4	Tcarb	Sulfx	250	79	0.14	Sample
05032013_Tcarb_Sulfx_05	5	D	4	Tcarb	Sulfx	250	39.5	0.573	Sample
05032013_Tcarb_Sulfx_05	5	E	4	Tcarb	Sulfx	250	19.75	0.857	Sample
05032013_Tcarb_Sulfx_05	5	F	4	Tcarb	Sulfx	250	9.875	0.836	Sample
05032013_Tcarb_Sulfx_05	5	G	4	Tcarb	Sulfx	250	4.9375	0.869	Sample
05032013_Tcarb_Sulfx_05	5	H	4	Tcarb	Sulfx	250	2.46875	0.688	Sample
05032013_Tcarb_Sulfx_05	5	A	5	Tcarb	Sulfx	125	316	0.041	Sample
05032013_Tcarb_Sulfx_05	5	B	5	Tcarb	Sulfx	125	158	0.042	Sample
05032013_Tcarb_Sulfx_05	5	C	5	Tcarb	Sulfx	125	79	0.217	Sample
05032013_Tcarb_Sulfx_05	5	D	5	Tcarb	Sulfx	125	39.5	0.577	Sample
05032013_Tcarb_Sulfx_05	5	E	5	Tcarb	Sulfx	125	19.75	0.643	Sample
05032013_Tcarb_Sulfx_05	5	F	5	Tcarb	Sulfx	125	9.875	0.846	Sample
05032013_Tcarb_Sulfx_05	5	G	5	Tcarb	Sulfx	125	4.9375	0.822	Sample
05032013_Tcarb_Sulfx_05	5	H	5	Tcarb	Sulfx	125	2.46875	0.813	Sample
05032013_Tcarb_Sulfx_05	5	A	6	Tcarb	Sulfx	62.5	316	0.041	Sample
05032013_Tcarb_Sulfx_05	5	B	6	Tcarb	Sulfx	62.5	158	0.043	Sample
05032013_Tcarb_Sulfx_05	5	C	6	Tcarb	Sulfx	62.5	79	0.06	Sample
05032013_Tcarb_Sulfx_05	5	D	6	Tcarb	Sulfx	62.5	39.5	0.618	Sample
05032013_Tcarb_Sulfx_05	5	E	6	Tcarb	Sulfx	62.5	19.75	0.702	Sample
05032013_Tcarb_Sulfx_05	5	F	6	Tcarb	Sulfx	62.5	9.875	0.883	Sample
05032013_Tcarb_Sulfx_05	5	G	6	Tcarb	Sulfx	62.5	4.9375	0.864	Sample
05032013_Tcarb_Sulfx_05	5	H	6	Tcarb	Sulfx	62.5	2.46875	0.819	Sample
05032013_Tcarb_Sulfx_05	5	A	7	Tcarb	Sulfx	31.25	316	0.042	Sample
05032013_Tcarb_Sulfx_05	5	B	7	Tcarb	Sulfx	31.25	158	0.042	Sample
05032013_Tcarb_Sulfx_05	5	C	7	Tcarb	Sulfx	31.25	79	0.047	Sample
05032013_Tcarb_Sulfx_05	5	D	7	Tcarb	Sulfx	31.25	39.5	0.573	Sample
05032013_Tcarb_Sulfx_05	5	E	7	Tcarb	Sulfx	31.25	19.75	0.843	Sample
05032013_Tcarb_Sulfx_05	5	F	7	Tcarb	Sulfx	31.25	9.875	0.77	Sample
05032013_Tcarb_Sulfx_05	5	G	7	Tcarb	Sulfx	31.25	4.9375	0.807	Sample
05032013_Tcarb_Sulfx_05	5	H	7	Tcarb	Sulfx	31.25	2.46875	0.818	Sample
05032013_Tcarb_Sulfx_05	5	A	8	Tcarb	Sulfx	15.625	316	0.047	Sample
05032013_Tcarb_Sulfx_05	5	B	8	Tcarb	Sulfx	15.625	158	0.041	Sample
05032013_Tcarb_Sulfx_05	5	C	8	Tcarb	Sulfx	15.625	79	0.319	Sample
05032013_Tcarb_Sulfx_05	5	D	8	Tcarb	Sulfx	15.625	39.5	0.47	Sample
05032013_Tcarb_Sulfx_05	5	E	8	Tcarb	Sulfx	15.625	19.75	0.696	Sample
05032013_Tcarb_Sulfx_05	5	F	8	Tcarb	Sulfx	15.625	9.875	0.916	Sample
05032013_Tcarb_Sulfx_05	5	G	8	Tcarb	Sulfx	15.625	4.9375	0.853	Sample
05032013_Tcarb_Sulfx_05	5	H	8	Tcarb	Sulfx	15.625	2.46875	0.776	Sample
05032013_Tcarb_Sulfx_05	5	A	9	Tcarb	Sulfx	2000	0	0.751	Sample
05032013_Tcarb_Sulfx_05	5	B	9	Tcarb	Sulfx	1000	0	0.763	Sample
05032013_Tcarb_Sulfx_05	5	C	9	Tcarb	Sulfx	500	0	0.782	Sample
05032013_Tcarb_Sulfx_05	5	D	9	Tcarb	Sulfx	250	0	0.748	Sample
05032013_Tcarb_Sulfx_05	5	E	9	Tcarb	Sulfx	125	0	0.824	Sample
05032013_Tcarb_Sulfx_05	5	F	9	Tcarb	Sulfx	62.5	0	0.86	Sample
05032013_Tcarb_Sulfx_05	5	G	9	Tcarb	Sulfx	31.25	0	0.861	Sample
05032013_Tcarb_Sulfx_05	5	H	9	Tcarb	Sulfx	15.625	0	0.876	Sample
05032013_Tcarb_Sulfx_05	5	A	10	Tcarb	Sulfx	0	316	0.041	Sample
05032013_Tcarb_Sulfx_05	5	B	10	Tcarb	Sulfx	0	158	0.043	Sample
05032013_Tcarb_Sulfx_05	5	C	10	Tcarb	Sulfx	0	79	0.203	Sample
05032013_Tcarb_Sulfx_05	5	D	10	Tcarb	Sulfx	0	39.5	0.617	Sample
05032013_Tcarb_Sulfx_05	5	E	10	Tcarb	Sulfx	0	19.75	1.005	Sample
05032013_Tcarb_Sulfx_05	5	F	10	Tcarb	Sulfx	0	9.875	0.946	Sample
05032013_Tcarb_Sulfx_05	5	G	10	Tcarb	Sulfx	0	4.9375	0.922	Sample
05032013_Tcarb_Sulfx_05	5	H	10	Tcarb	Sulfx	0	2.46875	0.797	Sample
05032013_Tcarb_Trimp_01	1	A	1	Tcarb	Trimp	2000	1.68	0.042	Sample
05032013_Tcarb_Trimp_01	1	B	1	Tcarb	Trimp	2000	0.84	0.043	Sample
05032013_Tcarb_Trimp_01	1	C	1	Tcarb	Trimp	2000	0.42	0.069	Sample
05032013_Tcarb_Trimp_01	1	D	1	Tcarb	Trimp	2000	0.21	0.405	Sample
05032013_Tcarb_Trimp_01	1	E	1	Tcarb	Trimp	2000	0.105	0.58	Sample
05032013_Tcarb_Trimp_01	1	F	1	Tcarb	Trimp	2000	0.0525	0.714	Sample
05032013_Tcarb_Trimp_01	1	G	1	Tcarb	Trimp	2000	0.02625	0.703	Sample
05032013_Tcarb_Trimp_01	1	H	1	Tcarb	Trimp	2000	0.013125	0.713	Sample
05032013_Tcarb_Trimp_01	1	A	2	Tcarb	Trimp	1000	1.68	0.041	Sample
05032013_Tcarb_Trimp_01	1	B	2	Tcarb	Trimp	1000	0.84	0.043	Sample
05032013_Tcarb_Trimp_01	1	C	2	Tcarb	Trimp	1000	0.42	0.086	Sample
05032013_Tcarb_Trimp_01	1	D	2	Tcarb	Trimp	1000	0.21	0.316	Sample
05032013_Tcarb_Trimp_01	1	E	2	Tcarb	Trimp	1000	0.105	0.697	Sample
05032013_Tcarb_Trimp_01	1	F	2	Tcarb	Trimp	1000	0.0525	0.754	Sample
05032013_Tcarb_Trimp_01	1	G	2	Tcarb	Trimp	1000	0.02625	0.751	Sample
05032013_Tcarb_Trimp_01	1	H	2	Tcarb	Trimp	1000	0.013125	0.686	Sample
05032013_Tcarb_Trimp_01	1	A	3	Tcarb	Trimp	500	1.68	0.042	Sample
05032013_Tcarb_Trimp_01	1	B	3	Tcarb	Trimp	500	0.84	0.042	Sample
05032013_Tcarb_Trimp_01	1	C	3	Tcarb	Trimp	500	0.42	0.072	Sample
05032013_Tcarb_Trimp_01	1	D	3	Tcarb	Trimp	500	0.21	0.496	Sample
05032013_Tcarb_Trimp_01	1	E	3	Tcarb	Trimp	500	0.105	0.757	Sample
05032013_Tcarb_Trimp_01	1	F	3	Tcarb	Trimp	500	0.0525	0.829	Sample
05032013_Tcarb_Trimp_01	1	G	3	Tcarb	Trimp	500	0.02625	0.748	Sample
05032013_Tcarb_Trimp_01	1	H	3	Tcarb	Trimp	500	0.013125	0.761	Sample
05032013_Tcarb_Trimp_01	1	A	4	Tcarb	Trimp	250	1.68	0.042	Sample
05032013_Tcarb_Trimp_01	1	B	4	Tcarb	Trimp	250	0.84	0.043	Sample
05032013_Tcarb_Trimp_01	1	C	4	Tcarb	Trimp	250	0.42	0.14	Sample
05032013_Tcarb_Trimp_01	1	D	4	Tcarb	Trimp	250	0.21	0.573	Sample
05032013_Tcarb_Trimp_01	1	E	4	Tcarb	Trimp	250	0.105	0.857	Sample
05032013_Tcarb_Trimp_01	1	F	4	Tcarb	Trimp	250	0.0525	0.836	Sample
05032013_Tcarb_Trimp_01	1	G	4	Tcarb	Trimp	250	0.02625	0.869	Sample
05032013_Tcarb_Trimp_01	1	H	4	Tcarb	Trimp	250	0.013125	0.688	Sample
05032013_Tcarb_Trimp_01	1	A	5	Tcarb	Trimp	125	1.68	0.041	Sample
05032013_Tcarb_Trimp_01	1	B	5	Tcarb	Trimp	125	0.84	0.042	Sample
05032013_Tcarb_Trimp_01	1	C	5	Tcarb	Trimp	125	0.42	0.217	Sample
05032013_Tcarb_Trimp_01	1	D	5	Tcarb	Trimp	125	0.21	0.577	Sample
05032013_Tcarb_Trimp_01	1	E	5	Tcarb	Trimp	125	0.105	0.643	Sample
05032013_Tcarb_Trimp_01	1	F	5	Tcarb	Trimp	125	0.0525	0.846	Sample
05032013_Tcarb_Trimp_01	1	G	5	Tcarb	Trimp	125	0.02625	0.822	Sample
05032013_Tcarb_Trimp_01	1	H	5	Tcarb	Trimp	125	0.013125	0.813	Sample
05032013_Tcarb_Trimp_01	1	A	6	Tcarb	Trimp	62.5	1.68	0.041	Sample
05032013_Tcarb_Trimp_01	1	B	6	Tcarb	Trimp	62.5	0.84	0.043	Sample
05032013_Tcarb_Trimp_01	1	C	6	Tcarb	Trimp	62.5	0.42	0.06	Sample
05032013_Tcarb_Trimp_01	1	D	6	Tcarb	Trimp	62.5	0.21	0.618	Sample
05032013_Tcarb_Trimp_01	1	E	6	Tcarb	Trimp	62.5	0.105	0.702	Sample
05032013_Tcarb_Trimp_01	1	F	6	Tcarb	Trimp	62.5	0.0525	0.883	Sample
05032013_Tcarb_Trimp_01	1	G	6	Tcarb	Trimp	62.5	0.02625	0.864	Sample
05032013_Tcarb_Trimp_01	1	H	6	Tcarb	Trimp	62.5	0.013125	0.819	Sample
05032013_Tcarb_Trimp_01	1	A	7	Tcarb	Trimp	31.25	1.68	0.042	Sample
05032013_Tcarb_Trimp_01	1	B	7	Tcarb	Trimp	31.25	0.84	0.042	Sample
05032013_Tcarb_Trimp_01	1	C	7	Tcarb	Trimp	31.25	0.42	0.047	Sample
05032013_Tcarb_Trimp_01	1	D	7	Tcarb	Trimp	31.25	0.21	0.573	Sample
05032013_Tcarb_Trimp_01	1	E	7	Tcarb	Trimp	31.25	0.105	0.843	Sample
05032013_Tcarb_Trimp_01	1	F	7	Tcarb	Trimp	31.25	0.0525	0.77	Sample
05032013_Tcarb_Trimp_01	1	G	7	Tcarb	Trimp	31.25	0.02625	0.807	Sample
05032013_Tcarb_Trimp_01	1	H	7	Tcarb	Trimp	31.25	0.013125	0.818	Sample
05032013_Tcarb_Trimp_01	1	A	8	Tcarb	Trimp	15.625	1.68	0.047	Sample
05032013_Tcarb_Trimp_01	1	B	8	Tcarb	Trimp	15.625	0.84	0.041	Sample
05032013_Tcarb_Trimp_01	1	C	8	Tcarb	Trimp	15.625	0.42	0.319	Sample
05032013_Tcarb_Trimp_01	1	D	8	Tcarb	Trimp	15.625	0.21	0.47	Sample
05032013_Tcarb_Trimp_01	1	E	8	Tcarb	Trimp	15.625	0.105	0.696	Sample
05032013_Tcarb_Trimp_01	1	F	8	Tcarb	Trimp	15.625	0.0525	0.916	Sample
05032013_Tcarb_Trimp_01	1	G	8	Tcarb	Trimp	15.625	0.02625	0.853	Sample
05032013_Tcarb_Trimp_01	1	H	8	Tcarb	Trimp	15.625	0.013125	0.776	Sample
05032013_Tcarb_Trimp_01	1	A	9	Tcarb	Trimp	2000	0	0.751	Sample
05032013_Tcarb_Trimp_01	1	B	9	Tcarb	Trimp	1000	0	0.763	Sample
05032013_Tcarb_Trimp_01	1	C	9	Tcarb	Trimp	500	0	0.782	Sample
05032013_Tcarb_Trimp_01	1	D	9	Tcarb	Trimp	250	0	0.748	Sample
05032013_Tcarb_Trimp_01	1	E	9	Tcarb	Trimp	125	0	0.824	Sample
05032013_Tcarb_Trimp_01	1	F	9	Tcarb	Trimp	62.5	0	0.86	Sample
05032013_Tcarb_Trimp_01	1	G	9	Tcarb	Trimp	31.25	0	0.861	Sample
05032013_Tcarb_Trimp_01	1	H	9	Tcarb	Trimp	15.625	0	0.876	Sample
05032013_Tcarb_Trimp_01	1	A	10	Tcarb	Trimp	0	1.68	0.041	Sample
05032013_Tcarb_Trimp_01	1	B	10	Tcarb	Trimp	0	0.84	0.043	Sample
05032013_Tcarb_Trimp_01	1	C	10	Tcarb	Trimp	0	0.42	0.203	Sample
05032013_Tcarb_Trimp_01	1	D	10	Tcarb	Trimp	0	0.21	0.617	Sample
05032013_Tcarb_Trimp_01	1	E	10	Tcarb	Trimp	0	0.105	1.005	Sample
05032013_Tcarb_Trimp_01	1	F	10	Tcarb	Trimp	0	0.0525	0.946	Sample
05032013_Tcarb_Trimp_01	1	G	10	Tcarb	Trimp	0	0.02625	0.922	Sample
05032013_Tcarb_Trimp_01	1	H	10	Tcarb	Trimp	0	0.013125	0.797	Sample
05032013_Tcarb_Trimp_02	2	A	1	Tcarb	Trimp	2000	1.68	0.042	Sample
05032013_Tcarb_Trimp_02	2	B	1	Tcarb	Trimp	2000	0.84	0.043	Sample
05032013_Tcarb_Trimp_02	2	C	1	Tcarb	Trimp	2000	0.42	0.069	Sample
05032013_Tcarb_Trimp_02	2	D	1	Tcarb	Trimp	2000	0.21	0.405	Sample
05032013_Tcarb_Trimp_02	2	E	1	Tcarb	Trimp	2000	0.105	0.58	Sample
05032013_Tcarb_Trimp_02	2	F	1	Tcarb	Trimp	2000	0.0525	0.714	Sample
05032013_Tcarb_Trimp_02	2	G	1	Tcarb	Trimp	2000	0.02625	0.703	Sample
05032013_Tcarb_Trimp_02	2	H	1	Tcarb	Trimp	2000	0.013125	0.713	Sample
05032013_Tcarb_Trimp_02	2	A	2	Tcarb	Trimp	1000	1.68	0.041	Sample
05032013_Tcarb_Trimp_02	2	B	2	Tcarb	Trimp	1000	0.84	0.043	Sample
05032013_Tcarb_Trimp_02	2	C	2	Tcarb	Trimp	1000	0.42	0.086	Sample
05032013_Tcarb_Trimp_02	2	D	2	Tcarb	Trimp	1000	0.21	0.316	Sample
05032013_Tcarb_Trimp_02	2	E	2	Tcarb	Trimp	1000	0.105	0.697	Sample
05032013_Tcarb_Trimp_02	2	F	2	Tcarb	Trimp	1000	0.0525	0.754	Sample
05032013_Tcarb_Trimp_02	2	G	2	Tcarb	Trimp	1000	0.02625	0.751	Sample
05032013_Tcarb_Trimp_02	2	H	2	Tcarb	Trimp	1000	0.013125	0.686	Sample
05032013_Tcarb_Trimp_02	2	A	3	Tcarb	Trimp	500	1.68	0.042	Sample
05032013_Tcarb_Trimp_02	2	B	3	Tcarb	Trimp	500	0.84	0.042	Sample
05032013_Tcarb_Trimp_02	2	C	3	Tcarb	Trimp	500	0.42	0.072	Sample
05032013_Tcarb_Trimp_02	2	D	3	Tcarb	Trimp	500	0.21	0.496	Sample
05032013_Tcarb_Trimp_02	2	E	3	Tcarb	Trimp	500	0.105	0.757	Sample
05032013_Tcarb_Trimp_02	2	F	3	Tcarb	Trimp	500	0.0525	0.829	Sample
05032013_Tcarb_Trimp_02	2	G	3	Tcarb	Trimp	500	0.02625	0.748	Sample
05032013_Tcarb_Trimp_02	2	H	3	Tcarb	Trimp	500	0.013125	0.761	Sample
05032013_Tcarb_Trimp_02	2	A	4	Tcarb	Trimp	250	1.68	0.042	Sample
05032013_Tcarb_Trimp_02	2	B	4	Tcarb	Trimp	250	0.84	0.043	Sample
05032013_Tcarb_Trimp_02	2	C	4	Tcarb	Trimp	250	0.42	0.14	Sample
05032013_Tcarb_Trimp_02	2	D	4	Tcarb	Trimp	250	0.21	0.573	Sample
05032013_Tcarb_Trimp_02	2	E	4	Tcarb	Trimp	250	0.105	0.857	Sample
05032013_Tcarb_Trimp_02	2	F	4	Tcarb	Trimp	250	0.0525	0.836	Sample
05032013_Tcarb_Trimp_02	2	G	4	Tcarb	Trimp	250	0.02625	0.869	Sample
05032013_Tcarb_Trimp_02	2	H	4	Tcarb	Trimp	250	0.013125	0.688	Sample
05032013_Tcarb_Trimp_02	2	A	5	Tcarb	Trimp	125	1.68	0.041	Sample
05032013_Tcarb_Trimp_02	2	B	5	Tcarb	Trimp	125	0.84	0.042	Sample
05032013_Tcarb_Trimp_02	2	C	5	Tcarb	Trimp	125	0.42	0.217	Sample
05032013_Tcarb_Trimp_02	2	D	5	Tcarb	Trimp	125	0.21	0.577	Sample
05032013_Tcarb_Trimp_02	2	E	5	Tcarb	Trimp	125	0.105	0.643	Sample
05032013_Tcarb_Trimp_02	2	F	5	Tcarb	Trimp	125	0.0525	0.846	Sample
05032013_Tcarb_Trimp_02	2	G	5	Tcarb	Trimp	125	0.02625	0.822	Sample
05032013_Tcarb_Trimp_02	2	H	5	Tcarb	Trimp	125	0.013125	0.813	Sample
05032013_Tcarb_Trimp_02	2	A	6	Tcarb	Trimp	62.5	1.68	0.041	Sample
05032013_Tcarb_Trimp_02	2	B	6	Tcarb	Trimp	62.5	0.84	0.043	Sample
05032013_Tcarb_Trimp_02	2	C	6	Tcarb	Trimp	62.5	0.42	0.06	Sample
05032013_Tcarb_Trimp_02	2	D	6	Tcarb	Trimp	62.5	0.21	0.618	Sample
05032013_Tcarb_Trimp_02	2	E	6	Tcarb	Trimp	62.5	0.105	0.702	Sample
05032013_Tcarb_Trimp_02	2	F	6	Tcarb	Trimp	62.5	0.0525	0.883	Sample
05032013_Tcarb_Trimp_02	2	G	6	Tcarb	Trimp	62.5	0.02625	0.864	Sample
05032013_Tcarb_Trimp_02	2	H	6	Tcarb	Trimp	62.5	0.013125	0.819	Sample
05032013_Tcarb_Trimp_02	2	A	7	Tcarb	Trimp	31.25	1.68	0.042	Sample
05032013_Tcarb_Trimp_02	2	B	7	Tcarb	Trimp	31.25	0.84	0.042	Sample
05032013_Tcarb_Trimp_02	2	C	7	Tcarb	Trimp	31.25	0.42	0.047	Sample
05032013_Tcarb_Trimp_02	2	D	7	Tcarb	Trimp	31.25	0.21	0.573	Sample
05032013_Tcarb_Trimp_02	2	E	7	Tcarb	Trimp	31.25	0.105	0.843	Sample
05032013_Tcarb_Trimp_02	2	F	7	Tcarb	Trimp	31.25	0.0525	0.77	Sample
05032013_Tcarb_Trimp_02	2	G	7	Tcarb	Trimp	31.25	0.02625	0.807	Sample
05032013_Tcarb_Trimp_02	2	H	7	Tcarb	Trimp	31.25	0.013125	0.818	Sample
05032013_Tcarb_Trimp_02	2	A	8	Tcarb	Trimp	15.625	1.68	0.047	Sample
05032013_Tcarb_Trimp_02	2	B	8	Tcarb	Trimp	15.625	0.84	0.041	Sample
05032013_Tcarb_Trimp_02	2	C	8	Tcarb	Trimp	15.625	0.42	0.319	Sample
05032013_Tcarb_Trimp_02	2	D	8	Tcarb	Trimp	15.625	0.21	0.47	Sample
05032013_Tcarb_Trimp_02	2	E	8	Tcarb	Trimp	15.625	0.105	0.696	Sample
05032013_Tcarb_Trimp_02	2	F	8	Tcarb	Trimp	15.625	0.0525	0.916	Sample
05032013_Tcarb_Trimp_02	2	G	8	Tcarb	Trimp	15.625	0.02625	0.853	Sample
05032013_Tcarb_Trimp_02	2	H	8	Tcarb	Trimp	15.625	0.013125	0.776	Sample
05032013_Tcarb_Trimp_02	2	A	9	Tcarb	Trimp	2000	0	0.751	Sample
05032013_Tcarb_Trimp_02	2	B	9	Tcarb	Trimp	1000	0	0.763	Sample
05032013_Tcarb_Trimp_02	2	C	9	Tcarb	Trimp	500	0	0.782	Sample
05032013_Tcarb_Trimp_02	2	D	9	Tcarb	Trimp	250	0	0.748	Sample
05032013_Tcarb_Trimp_02	2	E	9	Tcarb	Trimp	125	0	0.824	Sample
05032013_Tcarb_Trimp_02	2	F	9	Tcarb	Trimp	62.5	0	0.86	Sample
05032013_Tcarb_Trimp_02	2	G	9	Tcarb	Trimp	31.25	0	0.861	Sample
05032013_Tcarb_Trimp_02	2	H	9	Tcarb	Trimp	15.625	0	0.876	Sample
05032013_Tcarb_Trimp_02	2	A	10	Tcarb	Trimp	0	1.68	0.041	Sample
05032013_Tcarb_Trimp_02	2	B	10	Tcarb	Trimp	0	0.84	0.043	Sample
05032013_Tcarb_Trimp_02	2	C	10	Tcarb	Trimp	0	0.42	0.203	Sample
05032013_Tcarb_Trimp_02	2	D	10	Tcarb	Trimp	0	0.21	0.617	Sample
05032013_Tcarb_Trimp_02	2	E	10	Tcarb	Trimp	0	0.105	1.005	Sample
05032013_Tcarb_Trimp_02	2	F	10	Tcarb	Trimp	0	0.0525	0.946	Sample
05032013_Tcarb_Trimp_02	2	G	10	Tcarb	Trimp	0	0.02625	0.922	Sample
05032013_Tcarb_Trimp_02	2	H	10	Tcarb	Trimp	0	0.013125	0.797	Sample
05032013_Tcarb_Trimp_03	3	A	1	Tcarb	Trimp	2000	1.68	0.042	Sample
05032013_Tcarb_Trimp_03	3	B	1	Tcarb	Trimp	2000	0.84	0.043	Sample
05032013_Tcarb_Trimp_03	3	C	1	Tcarb	Trimp	2000	0.42	0.069	Sample
05032013_Tcarb_Trimp_03	3	D	1	Tcarb	Trimp	2000	0.21	0.405	Sample
05032013_Tcarb_Trimp_03	3	E	1	Tcarb	Trimp	2000	0.105	0.58	Sample
05032013_Tcarb_Trimp_03	3	F	1	Tcarb	Trimp	2000	0.0525	0.714	Sample
05032013_Tcarb_Trimp_03	3	G	1	Tcarb	Trimp	2000	0.02625	0.703	Sample
05032013_Tcarb_Trimp_03	3	H	1	Tcarb	Trimp	2000	0.013125	0.713	Sample
05032013_Tcarb_Trimp_03	3	A	2	Tcarb	Trimp	1000	1.68	0.041	Sample
05032013_Tcarb_Trimp_03	3	B	2	Tcarb	Trimp	1000	0.84	0.043	Sample
05032013_Tcarb_Trimp_03	3	C	2	Tcarb	Trimp	1000	0.42	0.086	Sample
05032013_Tcarb_Trimp_03	3	D	2	Tcarb	Trimp	1000	0.21	0.316	Sample
05032013_Tcarb_Trimp_03	3	E	2	Tcarb	Trimp	1000	0.105	0.697	Sample
05032013_Tcarb_Trimp_03	3	F	2	Tcarb	Trimp	1000	0.0525	0.754	Sample
05032013_Tcarb_Trimp_03	3	G	2	Tcarb	Trimp	1000	0.02625	0.751	Sample
05032013_Tcarb_Trimp_03	3	H	2	Tcarb	Trimp	1000	0.013125	0.686	Sample
05032013_Tcarb_Trimp_03	3	A	3	Tcarb	Trimp	500	1.68	0.042	Sample
05032013_Tcarb_Trimp_03	3	B	3	Tcarb	Trimp	500	0.84	0.042	Sample
05032013_Tcarb_Trimp_03	3	C	3	Tcarb	Trimp	500	0.42	0.072	Sample
05032013_Tcarb_Trimp_03	3	D	3	Tcarb	Trimp	500	0.21	0.496	Sample
05032013_Tcarb_Trimp_03	3	E	3	Tcarb	Trimp	500	0.105	0.757	Sample
05032013_Tcarb_Trimp_03	3	F	3	Tcarb	Trimp	500	0.0525	0.829	Sample
05032013_Tcarb_Trimp_03	3	G	3	Tcarb	Trimp	500	0.02625	0.748	Sample
05032013_Tcarb_Trimp_03	3	H	3	Tcarb	Trimp	500	0.013125	0.761	Sample
05032013_Tcarb_Trimp_03	3	A	4	Tcarb	Trimp	250	1.68	0.042	Sample
05032013_Tcarb_Trimp_03	3	B	4	Tcarb	Trimp	250	0.84	0.043	Sample
05032013_Tcarb_Trimp_03	3	C	4	Tcarb	Trimp	250	0.42	0.14	Sample
05032013_Tcarb_Trimp_03	3	D	4	Tcarb	Trimp	250	0.21	0.573	Sample
05032013_Tcarb_Trimp_03	3	E	4	Tcarb	Trimp	250	0.105	0.857	Sample
05032013_Tcarb_Trimp_03	3	F	4	Tcarb	Trimp	250	0.0525	0.836	Sample
05032013_Tcarb_Trimp_03	3	G	4	Tcarb	Trimp	250	0.02625	0.869	Sample
05032013_Tcarb_Trimp_03	3	H	4	Tcarb	Trimp	250	0.013125	0.688	Sample
05032013_Tcarb_Trimp_03	3	A	5	Tcarb	Trimp	125	1.68	0.041	Sample
05032013_Tcarb_Trimp_03	3	B	5	Tcarb	Trimp	125	0.84	0.042	Sample
05032013_Tcarb_Trimp_03	3	C	5	Tcarb	Trimp	125	0.42	0.217	Sample
05032013_Tcarb_Trimp_03	3	D	5	Tcarb	Trimp	125	0.21	0.577	Sample
05032013_Tcarb_Trimp_03	3	E	5	Tcarb	Trimp	125	0.105	0.643	Sample
05032013_Tcarb_Trimp_03	3	F	5	Tcarb	Trimp	125	0.0525	0.846	Sample
05032013_Tcarb_Trimp_03	3	G	5	Tcarb	Trimp	125	0.02625	0.822	Sample
05032013_Tcarb_Trimp_03	3	H	5	Tcarb	Trimp	125	0.013125	0.813	Sample
05032013_Tcarb_Trimp_03	3	A	6	Tcarb	Trimp	62.5	1.68	0.041	Sample
05032013_Tcarb_Trimp_03	3	B	6	Tcarb	Trimp	62.5	0.84	0.043	Sample
05032013_Tcarb_Trimp_03	3	C	6	Tcarb	Trimp	62.5	0.42	0.06	Sample
05032013_Tcarb_Trimp_03	3	D	6	Tcarb	Trimp	62.5	0.21	0.618	Sample
05032013_Tcarb_Trimp_03	3	E	6	Tcarb	Trimp	62.5	0.105	0.702	Sample
05032013_Tcarb_Trimp_03	3	F	6	Tcarb	Trimp	62.5	0.0525	0.883	Sample
05032013_Tcarb_Trimp_03	3	G	6	Tcarb	Trimp	62.5	0.02625	0.864	Sample
05032013_Tcarb_Trimp_03	3	H	6	Tcarb	Trimp	62.5	0.013125	0.819	Sample
05032013_Tcarb_Trimp_03	3	A	7	Tcarb	Trimp	31.25	1.68	0.042	Sample
05032013_Tcarb_Trimp_03	3	B	7	Tcarb	Trimp	31.25	0.84	0.042	Sample
05032013_Tcarb_Trimp_03	3	C	7	Tcarb	Trimp	31.25	0.42	0.047	Sample
05032013_Tcarb_Trimp_03	3	D	7	Tcarb	Trimp	31.25	0.21	0.573	Sample
05032013_Tcarb_Trimp_03	3	E	7	Tcarb	Trimp	31.25	0.105	0.843	Sample
05032013_Tcarb_Trimp_03	3	F	7	Tcarb	Trimp	31.25	0.0525	0.77	Sample
05032013_Tcarb_Trimp_03	3	G	7	Tcarb	Trimp	31.25	0.02625	0.807	Sample
05032013_Tcarb_Trimp_03	3	H	7	Tcarb	Trimp	31.25	0.013125	0.818	Sample
05032013_Tcarb_Trimp_03	3	A	8	Tcarb	Trimp	15.625	1.68	0.047	Sample
05032013_Tcarb_Trimp_03	3	B	8	Tcarb	Trimp	15.625	0.84	0.041	Sample
05032013_Tcarb_Trimp_03	3	C	8	Tcarb	Trimp	15.625	0.42	0.319	Sample
05032013_Tcarb_Trimp_03	3	D	8	Tcarb	Trimp	15.625	0.21	0.47	Sample
05032013_Tcarb_Trimp_03	3	E	8	Tcarb	Trimp	15.625	0.105	0.696	Sample
05032013_Tcarb_Trimp_03	3	F	8	Tcarb	Trimp	15.625	0.0525	0.916	Sample
05032013_Tcarb_Trimp_03	3	G	8	Tcarb	Trimp	15.625	0.02625	0.853	Sample
05032013_Tcarb_Trimp_03	3	H	8	Tcarb	Trimp	15.625	0.013125	0.776	Sample
05032013_Tcarb_Trimp_03	3	A	9	Tcarb	Trimp	2000	0	0.751	Sample
05032013_Tcarb_Trimp_03	3	B	9	Tcarb	Trimp	1000	0	0.763	Sample
05032013_Tcarb_Trimp_03	3	C	9	Tcarb	Trimp	500	0	0.782	Sample
05032013_Tcarb_Trimp_03	3	D	9	Tcarb	Trimp	250	0	0.748	Sample
05032013_Tcarb_Trimp_03	3	E	9	Tcarb	Trimp	125	0	0.824	Sample
05032013_Tcarb_Trimp_03	3	F	9	Tcarb	Trimp	62.5	0	0.86	Sample
05032013_Tcarb_Trimp_03	3	G	9	Tcarb	Trimp	31.25	0	0.861	Sample
05032013_Tcarb_Trimp_03	3	H	9	Tcarb	Trimp	15.625	0	0.876	Sample
05032013_Tcarb_Trimp_03	3	A	10	Tcarb	Trimp	0	1.68	0.041	Sample
05032013_Tcarb_Trimp_03	3	B	10	Tcarb	Trimp	0	0.84	0.043	Sample
05032013_Tcarb_Trimp_03	3	C	10	Tcarb	Trimp	0	0.42	0.203	Sample
05032013_Tcarb_Trimp_03	3	D	10	Tcarb	Trimp	0	0.21	0.617	Sample
05032013_Tcarb_Trimp_03	3	E	10	Tcarb	Trimp	0	0.105	1.005	Sample
05032013_Tcarb_Trimp_03	3	F	10	Tcarb	Trimp	0	0.0525	0.946	Sample
05032013_Tcarb_Trimp_03	3	G	10	Tcarb	Trimp	0	0.02625	0.922	Sample
05032013_Tcarb_Trimp_03	3	H	10	Tcarb	Trimp	0	0.013125	0.797	Sample
05032013_Tcarb_Trimp_04	4	A	1	Tcarb	Trimp	2000	1.68	0.042	Sample
05032013_Tcarb_Trimp_04	4	B	1	Tcarb	Trimp	2000	0.84	0.043	Sample
05032013_Tcarb_Trimp_04	4	C	1	Tcarb	Trimp	2000	0.42	0.069	Sample
05032013_Tcarb_Trimp_04	4	D	1	Tcarb	Trimp	2000	0.21	0.405	Sample
05032013_Tcarb_Trimp_04	4	E	1	Tcarb	Trimp	2000	0.105	0.58	Sample
05032013_Tcarb_Trimp_04	4	F	1	Tcarb	Trimp	2000	0.0525	0.714	Sample
05032013_Tcarb_Trimp_04	4	G	1	Tcarb	Trimp	2000	0.02625	0.703	Sample
05032013_Tcarb_Trimp_04	4	H	1	Tcarb	Trimp	2000	0.013125	0.713	Sample
05032013_Tcarb_Trimp_04	4	A	2	Tcarb	Trimp	1000	1.68	0.041	Sample
05032013_Tcarb_Trimp_04	4	B	2	Tcarb	Trimp	1000	0.84	0.043	Sample
05032013_Tcarb_Trimp_04	4	C	2	Tcarb	Trimp	1000	0.42	0.086	Sample
05032013_Tcarb_Trimp_04	4	D	2	Tcarb	Trimp	1000	0.21	0.316	Sample
05032013_Tcarb_Trimp_04	4	E	2	Tcarb	Trimp	1000	0.105	0.697	Sample
05032013_Tcarb_Trimp_04	4	F	2	Tcarb	Trimp	1000	0.0525	0.754	Sample
05032013_Tcarb_Trimp_04	4	G	2	Tcarb	Trimp	1000	0.02625	0.751	Sample
05032013_Tcarb_Trimp_04	4	H	2	Tcarb	Trimp	1000	0.013125	0.686	Sample
05032013_Tcarb_Trimp_04	4	A	3	Tcarb	Trimp	500	1.68	0.042	Sample
05032013_Tcarb_Trimp_04	4	B	3	Tcarb	Trimp	500	0.84	0.042	Sample
05032013_Tcarb_Trimp_04	4	C	3	Tcarb	Trimp	500	0.42	0.072	Sample
05032013_Tcarb_Trimp_04	4	D	3	Tcarb	Trimp	500	0.21	0.496	Sample
05032013_Tcarb_Trimp_04	4	E	3	Tcarb	Trimp	500	0.105	0.757	Sample
05032013_Tcarb_Trimp_04	4	F	3	Tcarb	Trimp	500	0.0525	0.829	Sample
05032013_Tcarb_Trimp_04	4	G	3	Tcarb	Trimp	500	0.02625	0.748	Sample
05032013_Tcarb_Trimp_04	4	H	3	Tcarb	Trimp	500	0.013125	0.761	Sample
05032013_Tcarb_Trimp_04	4	A	4	Tcarb	Trimp	250	1.68	0.042	Sample
05032013_Tcarb_Trimp_04	4	B	4	Tcarb	Trimp	250	0.84	0.043	Sample
05032013_Tcarb_Trimp_04	4	C	4	Tcarb	Trimp	250	0.42	0.14	Sample
05032013_Tcarb_Trimp_04	4	D	4	Tcarb	Trimp	250	0.21	0.573	Sample
05032013_Tcarb_Trimp_04	4	E	4	Tcarb	Trimp	250	0.105	0.857	Sample
05032013_Tcarb_Trimp_04	4	F	4	Tcarb	Trimp	250	0.0525	0.836	Sample
05032013_Tcarb_Trimp_04	4	G	4	Tcarb	Trimp	250	0.02625	0.869	Sample
05032013_Tcarb_Trimp_04	4	H	4	Tcarb	Trimp	250	0.013125	0.688	Sample
05032013_Tcarb_Trimp_04	4	A	5	Tcarb	Trimp	125	1.68	0.041	Sample
05032013_Tcarb_Trimp_04	4	B	5	Tcarb	Trimp	125	0.84	0.042	Sample
05032013_Tcarb_Trimp_04	4	C	5	Tcarb	Trimp	125	0.42	0.217	Sample
05032013_Tcarb_Trimp_04	4	D	5	Tcarb	Trimp	125	0.21	0.577	Sample
05032013_Tcarb_Trimp_04	4	E	5	Tcarb	Trimp	125	0.105	0.643	Sample
05032013_Tcarb_Trimp_04	4	F	5	Tcarb	Trimp	125	0.0525	0.846	Sample
05032013_Tcarb_Trimp_04	4	G	5	Tcarb	Trimp	125	0.02625	0.822	Sample
05032013_Tcarb_Trimp_04	4	H	5	Tcarb	Trimp	125	0.013125	0.813	Sample
05032013_Tcarb_Trimp_04	4	A	6	Tcarb	Trimp	62.5	1.68	0.041	Sample
05032013_Tcarb_Trimp_04	4	B	6	Tcarb	Trimp	62.5	0.84	0.043	Sample
05032013_Tcarb_Trimp_04	4	C	6	Tcarb	Trimp	62.5	0.42	0.06	Sample
05032013_Tcarb_Trimp_04	4	D	6	Tcarb	Trimp	62.5	0.21	0.618	Sample
05032013_Tcarb_Trimp_04	4	E	6	Tcarb	Trimp	62.5	0.105	0.702	Sample
05032013_Tcarb_Trimp_04	4	F	6	Tcarb	Trimp	62.5	0.0525	0.883	Sample
05032013_Tcarb_Trimp_04	4	G	6	Tcarb	Trimp	62.5	0.02625	0.864	Sample
05032013_Tcarb_Trimp_04	4	H	6	Tcarb	Trimp	62.5	0.013125	0.819	Sample
05032013_Tcarb_Trimp_04	4	A	7	Tcarb	Trimp	31.25	1.68	0.042	Sample
05032013_Tcarb_Trimp_04	4	B	7	Tcarb	Trimp	31.25	0.84	0.042	Sample
05032013_Tcarb_Trimp_04	4	C	7	Tcarb	Trimp	31.25	0.42	0.047	Sample
05032013_Tcarb_Trimp_04	4	D	7	Tcarb	Trimp	31.25	0.21	0.573	Sample
05032013_Tcarb_Trimp_04	4	E	7	Tcarb	Trimp	31.25	0.105	0.843	Sample
05032013_Tcarb_Trimp_04	4	F	7	Tcarb	Trimp	31.25	0.0525	0.77	Sample
05032013_Tcarb_Trimp_04	4	G	7	Tcarb	Trimp	31.25	0.02625	0.807	Sample
05032013_Tcarb_Trimp_04	4	H	7	Tcarb	Trimp	31.25	0.013125	0.818	Sample
05032013_Tcarb_Trimp_04	4	A	8	Tcarb	Trimp	15.625	1.68	0.047	Sample
05032013_Tcarb_Trimp_04	4	B	8	Tcarb	Trimp	15.625	0.84	0.041	Sample
05032013_Tcarb_Trimp_04	4	C	8	Tcarb	Trimp	15.625	0.42	0.319	Sample
05032013_Tcarb_Trimp_04	4	D	8	Tcarb	Trimp	15.625	0.21	0.47	Sample
05032013_Tcarb_Trimp_04	4	E	8	Tcarb	Trimp	15.625	0.105	0.696	Sample
05032013_Tcarb_Trimp_04	4	F	8	Tcarb	Trimp	15.625	0.0525	0.916	Sample
05032013_Tcarb_Trimp_04	4	G	8	Tcarb	Trimp	15.625	0.02625	0.853	Sample
05032013_Tcarb_Trimp_04	4	H	8	Tcarb	Trimp	15.625	0.013125	0.776	Sample
05032013_Tcarb_Trimp_04	4	A	9	Tcarb	Trimp	2000	0	0.751	Sample
05032013_Tcarb_Trimp_04	4	B	9	Tcarb	Trimp	1000	0	0.763	Sample
05032013_Tcarb_Trimp_04	4	C	9	Tcarb	Trimp	500	0	0.782	Sample
05032013_Tcarb_Trimp_04	4	D	9	Tcarb	Trimp	250	0	0.748	Sample
05032013_Tcarb_Trimp_04	4	E	9	Tcarb	Trimp	125	0	0.824	Sample
05032013_Tcarb_Trimp_04	4	F	9	Tcarb	Trimp	62.5	0	0.86	Sample
05032013_Tcarb_Trimp_04	4	G	9	Tcarb	Trimp	31.25	0	0.861	Sample
05032013_Tcarb_Trimp_04	4	H	9	Tcarb	Trimp	15.625	0	0.876	Sample
05032013_Tcarb_Trimp_04	4	A	10	Tcarb	Trimp	0	1.68	0.041	Sample
05032013_Tcarb_Trimp_04	4	B	10	Tcarb	Trimp	0	0.84	0.043	Sample
05032013_Tcarb_Trimp_04	4	C	10	Tcarb	Trimp	0	0.42	0.203	Sample
05032013_Tcarb_Trimp_04	4	D	10	Tcarb	Trimp	0	0.21	0.617	Sample
05032013_Tcarb_Trimp_04	4	E	10	Tcarb	Trimp	0	0.105	1.005	Sample
05032013_Tcarb_Trimp_04	4	F	10	Tcarb	Trimp	0	0.0525	0.946	Sample
05032013_Tcarb_Trimp_04	4	G	10	Tcarb	Trimp	0	0.02625	0.922	Sample
05032013_Tcarb_Trimp_04	4	H	10	Tcarb	Trimp	0	0.013125	0.797	Sample
05032013_Tcarb_Trimp_05	5	A	1	Tcarb	Trimp	2000	1.68	0.042	Sample
05032013_Tcarb_Trimp_05	5	B	1	Tcarb	Trimp	2000	0.84	0.043	Sample
05032013_Tcarb_Trimp_05	5	C	1	Tcarb	Trimp	2000	0.42	0.069	Sample
05032013_Tcarb_Trimp_05	5	D	1	Tcarb	Trimp	2000	0.21	0.405	Sample
05032013_Tcarb_Trimp_05	5	E	1	Tcarb	Trimp	2000	0.105	0.58	Sample
05032013_Tcarb_Trimp_05	5	F	1	Tcarb	Trimp	2000	0.0525	0.714	Sample
05032013_Tcarb_Trimp_05	5	G	1	Tcarb	Trimp	2000	0.02625	0.703	Sample
05032013_Tcarb_Trimp_05	5	H	1	Tcarb	Trimp	2000	0.013125	0.713	Sample
05032013_Tcarb_Trimp_05	5	A	2	Tcarb	Trimp	1000	1.68	0.041	Sample
05032013_Tcarb_Trimp_05	5	B	2	Tcarb	Trimp	1000	0.84	0.043	Sample
05032013_Tcarb_Trimp_05	5	C	2	Tcarb	Trimp	1000	0.42	0.086	Sample
05032013_Tcarb_Trimp_05	5	D	2	Tcarb	Trimp	1000	0.21	0.316	Sample
05032013_Tcarb_Trimp_05	5	E	2	Tcarb	Trimp	1000	0.105	0.697	Sample
05032013_Tcarb_Trimp_05	5	F	2	Tcarb	Trimp	1000	0.0525	0.754	Sample
05032013_Tcarb_Trimp_05	5	G	2	Tcarb	Trimp	1000	0.02625	0.751	Sample
05032013_Tcarb_Trimp_05	5	H	2	Tcarb	Trimp	1000	0.013125	0.686	Sample
05032013_Tcarb_Trimp_05	5	A	3	Tcarb	Trimp	500	1.68	0.042	Sample
05032013_Tcarb_Trimp_05	5	B	3	Tcarb	Trimp	500	0.84	0.042	Sample
05032013_Tcarb_Trimp_05	5	C	3	Tcarb	Trimp	500	0.42	0.072	Sample
05032013_Tcarb_Trimp_05	5	D	3	Tcarb	Trimp	500	0.21	0.496	Sample
05032013_Tcarb_Trimp_05	5	E	3	Tcarb	Trimp	500	0.105	0.757	Sample
05032013_Tcarb_Trimp_05	5	F	3	Tcarb	Trimp	500	0.0525	0.829	Sample
05032013_Tcarb_Trimp_05	5	G	3	Tcarb	Trimp	500	0.02625	0.748	Sample
05032013_Tcarb_Trimp_05	5	H	3	Tcarb	Trimp	500	0.013125	0.761	Sample
05032013_Tcarb_Trimp_05	5	A	4	Tcarb	Trimp	250	1.68	0.042	Sample
05032013_Tcarb_Trimp_05	5	B	4	Tcarb	Trimp	250	0.84	0.043	Sample
05032013_Tcarb_Trimp_05	5	C	4	Tcarb	Trimp	250	0.42	0.14	Sample
05032013_Tcarb_Trimp_05	5	D	4	Tcarb	Trimp	250	0.21	0.573	Sample
05032013_Tcarb_Trimp_05	5	E	4	Tcarb	Trimp	250	0.105	0.857	Sample
05032013_Tcarb_Trimp_05	5	F	4	Tcarb	Trimp	250	0.0525	0.836	Sample
05032013_Tcarb_Trimp_05	5	G	4	Tcarb	Trimp	250	0.02625	0.869	Sample
05032013_Tcarb_Trimp_05	5	H	4	Tcarb	Trimp	250	0.013125	0.688	Sample
05032013_Tcarb_Trimp_05	5	A	5	Tcarb	Trimp	125	1.68	0.041	Sample
05032013_Tcarb_Trimp_05	5	B	5	Tcarb	Trimp	125	0.84	0.042	Sample
05032013_Tcarb_Trimp_05	5	C	5	Tcarb	Trimp	125	0.42	0.217	Sample
05032013_Tcarb_Trimp_05	5	D	5	Tcarb	Trimp	125	0.21	0.577	Sample
05032013_Tcarb_Trimp_05	5	E	5	Tcarb	Trimp	125	0.105	0.643	Sample
05032013_Tcarb_Trimp_05	5	F	5	Tcarb	Trimp	125	0.0525	0.846	Sample
05032013_Tcarb_Trimp_05	5	G	5	Tcarb	Trimp	125	0.02625	0.822	Sample
05032013_Tcarb_Trimp_05	5	H	5	Tcarb	Trimp	125	0.013125	0.813	Sample
05032013_Tcarb_Trimp_05	5	A	6	Tcarb	Trimp	62.5	1.68	0.041	Sample
05032013_Tcarb_Trimp_05	5	B	6	Tcarb	Trimp	62.5	0.84	0.043	Sample
05032013_Tcarb_Trimp_05	5	C	6	Tcarb	Trimp	62.5	0.42	0.06	Sample
05032013_Tcarb_Trimp_05	5	D	6	Tcarb	Trimp	62.5	0.21	0.618	Sample
05032013_Tcarb_Trimp_05	5	E	6	Tcarb	Trimp	62.5	0.105	0.702	Sample
05032013_Tcarb_Trimp_05	5	F	6	Tcarb	Trimp	62.5	0.0525	0.883	Sample
05032013_Tcarb_Trimp_05	5	G	6	Tcarb	Trimp	62.5	0.02625	0.864	Sample
05032013_Tcarb_Trimp_05	5	H	6	Tcarb	Trimp	62.5	0.013125	0.819	Sample
05032013_Tcarb_Trimp_05	5	A	7	Tcarb	Trimp	31.25	1.68	0.042	Sample
05032013_Tcarb_Trimp_05	5	B	7	Tcarb	Trimp	31.25	0.84	0.042	Sample
05032013_Tcarb_Trimp_05	5	C	7	Tcarb	Trimp	31.25	0.42	0.047	Sample
05032013_Tcarb_Trimp_05	5	D	7	Tcarb	Trimp	31.25	0.21	0.573	Sample
05032013_Tcarb_Trimp_05	5	E	7	Tcarb	Trimp	31.25	0.105	0.843	Sample
05032013_Tcarb_Trimp_05	5	F	7	Tcarb	Trimp	31.25	0.0525	0.77	Sample
05032013_Tcarb_Trimp_05	5	G	7	Tcarb	Trimp	31.25	0.02625	0.807	Sample
05032013_Tcarb_Trimp_05	5	H	7	Tcarb	Trimp	31.25	0.013125	0.818	Sample
05032013_Tcarb_Trimp_05	5	A	8	Tcarb	Trimp	15.625	1.68	0.047	Sample
05032013_Tcarb_Trimp_05	5	B	8	Tcarb	Trimp	15.625	0.84	0.041	Sample
05032013_Tcarb_Trimp_05	5	C	8	Tcarb	Trimp	15.625	0.42	0.319	Sample
05032013_Tcarb_Trimp_05	5	D	8	Tcarb	Trimp	15.625	0.21	0.47	Sample
05032013_Tcarb_Trimp_05	5	E	8	Tcarb	Trimp	15.625	0.105	0.696	Sample
05032013_Tcarb_Trimp_05	5	F	8	Tcarb	Trimp	15.625	0.0525	0.916	Sample
05032013_Tcarb_Trimp_05	5	G	8	Tcarb	Trimp	15.625	0.02625	0.853	Sample
05032013_Tcarb_Trimp_05	5	H	8	Tcarb	Trimp	15.625	0.013125	0.776	Sample
05032013_Tcarb_Trimp_05	5	A	9	Tcarb	Trimp	2000	0	0.751	Sample
05032013_Tcarb_Trimp_05	5	B	9	Tcarb	Trimp	1000	0	0.763	Sample
05032013_Tcarb_Trimp_05	5	C	9	Tcarb	Trimp	500	0	0.782	Sample
05032013_Tcarb_Trimp_05	5	D	9	Tcarb	Trimp	250	0	0.748	Sample
05032013_Tcarb_Trimp_05	5	E	9	Tcarb	Trimp	125	0	0.824	Sample
05032013_Tcarb_Trimp_05	5	F	9	Tcarb	Trimp	62.5	0	0.86	Sample
05032013_Tcarb_Trimp_05	5	G	9	Tcarb	Trimp	31.25	0	0.861	Sample
05032013_Tcarb_Trimp_05	5	H	9	Tcarb	Trimp	15.625	0	0.876	Sample
05032013_Tcarb_Trimp_05	5	A	10	Tcarb	Trimp	0	1.68	0.041	Sample
05032013_Tcarb_Trimp_05	5	B	10	Tcarb	Trimp	0	0.84	0.043	Sample
05032013_Tcarb_Trimp_05	5	C	10	Tcarb	Trimp	0	0.42	0.203	Sample
05032013_Tcarb_Trimp_05	5	D	10	Tcarb	Trimp	0	0.21	0.617	Sample
05032013_Tcarb_Trimp_05	5	E	10	Tcarb	Trimp	0	0.105	1.005	Sample
05032013_Tcarb_Trimp_05	5	F	10	Tcarb	Trimp	0	0.0525	0.946	Sample
05032013_Tcarb_Trimp_05	5	G	10	Tcarb	Trimp	0	0.02625	0.922	Sample
05032013_Tcarb_Trimp_05	5	H	10	Tcarb	Trimp	0	0.013125	0.797	Sample
06032013_Tcarb_Aztrm_01	1	A	1	Tcarb	Aztrm	2000	0.92	0.042	Sample
06032013_Tcarb_Aztrm_01	1	B	1	Tcarb	Aztrm	2000	0.46	0.043	Sample
06032013_Tcarb_Aztrm_01	1	C	1	Tcarb	Aztrm	2000	0.23	0.069	Sample
06032013_Tcarb_Aztrm_01	1	D	1	Tcarb	Aztrm	2000	0.115	0.405	Sample
06032013_Tcarb_Aztrm_01	1	E	1	Tcarb	Aztrm	2000	0.0575	0.58	Sample
06032013_Tcarb_Aztrm_01	1	F	1	Tcarb	Aztrm	2000	0.02875	0.714	Sample
06032013_Tcarb_Aztrm_01	1	G	1	Tcarb	Aztrm	2000	0.014375	0.703	Sample
06032013_Tcarb_Aztrm_01	1	H	1	Tcarb	Aztrm	2000	0.0071875	0.713	Sample
06032013_Tcarb_Aztrm_01	1	A	2	Tcarb	Aztrm	1000	0.92	0.041	Sample
06032013_Tcarb_Aztrm_01	1	B	2	Tcarb	Aztrm	1000	0.46	0.043	Sample
06032013_Tcarb_Aztrm_01	1	C	2	Tcarb	Aztrm	1000	0.23	0.086	Sample
06032013_Tcarb_Aztrm_01	1	D	2	Tcarb	Aztrm	1000	0.115	0.316	Sample
06032013_Tcarb_Aztrm_01	1	E	2	Tcarb	Aztrm	1000	0.0575	0.697	Sample
06032013_Tcarb_Aztrm_01	1	F	2	Tcarb	Aztrm	1000	0.02875	0.754	Sample
06032013_Tcarb_Aztrm_01	1	G	2	Tcarb	Aztrm	1000	0.014375	0.751	Sample
06032013_Tcarb_Aztrm_01	1	H	2	Tcarb	Aztrm	1000	0.0071875	0.686	Sample
06032013_Tcarb_Aztrm_01	1	A	3	Tcarb	Aztrm	500	0.92	0.042	Sample
06032013_Tcarb_Aztrm_01	1	B	3	Tcarb	Aztrm	500	0.46	0.042	Sample
06032013_Tcarb_Aztrm_01	1	C	3	Tcarb	Aztrm	500	0.23	0.072	Sample
06032013_Tcarb_Aztrm_01	1	D	3	Tcarb	Aztrm	500	0.115	0.496	Sample
06032013_Tcarb_Aztrm_01	1	E	3	Tcarb	Aztrm	500	0.0575	0.757	Sample
06032013_Tcarb_Aztrm_01	1	F	3	Tcarb	Aztrm	500	0.02875	0.829	Sample
06032013_Tcarb_Aztrm_01	1	G	3	Tcarb	Aztrm	500	0.014375	0.748	Sample
06032013_Tcarb_Aztrm_01	1	H	3	Tcarb	Aztrm	500	0.0071875	0.761	Sample
06032013_Tcarb_Aztrm_01	1	A	4	Tcarb	Aztrm	250	0.92	0.042	Sample
06032013_Tcarb_Aztrm_01	1	B	4	Tcarb	Aztrm	250	0.46	0.043	Sample
06032013_Tcarb_Aztrm_01	1	C	4	Tcarb	Aztrm	250	0.23	0.14	Sample
06032013_Tcarb_Aztrm_01	1	D	4	Tcarb	Aztrm	250	0.115	0.573	Sample
06032013_Tcarb_Aztrm_01	1	E	4	Tcarb	Aztrm	250	0.0575	0.857	Sample
06032013_Tcarb_Aztrm_01	1	F	4	Tcarb	Aztrm	250	0.02875	0.836	Sample
06032013_Tcarb_Aztrm_01	1	G	4	Tcarb	Aztrm	250	0.014375	0.869	Sample
06032013_Tcarb_Aztrm_01	1	H	4	Tcarb	Aztrm	250	0.0071875	0.688	Sample
06032013_Tcarb_Aztrm_01	1	A	5	Tcarb	Aztrm	125	0.92	0.041	Sample
06032013_Tcarb_Aztrm_01	1	B	5	Tcarb	Aztrm	125	0.46	0.042	Sample
06032013_Tcarb_Aztrm_01	1	C	5	Tcarb	Aztrm	125	0.23	0.217	Sample
06032013_Tcarb_Aztrm_01	1	D	5	Tcarb	Aztrm	125	0.115	0.577	Sample
06032013_Tcarb_Aztrm_01	1	E	5	Tcarb	Aztrm	125	0.0575	0.643	Sample
06032013_Tcarb_Aztrm_01	1	F	5	Tcarb	Aztrm	125	0.02875	0.846	Sample
06032013_Tcarb_Aztrm_01	1	G	5	Tcarb	Aztrm	125	0.014375	0.822	Sample
06032013_Tcarb_Aztrm_01	1	H	5	Tcarb	Aztrm	125	0.0071875	0.813	Sample
06032013_Tcarb_Aztrm_01	1	A	6	Tcarb	Aztrm	62.5	0.92	0.041	Sample
06032013_Tcarb_Aztrm_01	1	B	6	Tcarb	Aztrm	62.5	0.46	0.043	Sample
06032013_Tcarb_Aztrm_01	1	C	6	Tcarb	Aztrm	62.5	0.23	0.06	Sample
06032013_Tcarb_Aztrm_01	1	D	6	Tcarb	Aztrm	62.5	0.115	0.618	Sample
06032013_Tcarb_Aztrm_01	1	E	6	Tcarb	Aztrm	62.5	0.0575	0.702	Sample
06032013_Tcarb_Aztrm_01	1	F	6	Tcarb	Aztrm	62.5	0.02875	0.883	Sample
06032013_Tcarb_Aztrm_01	1	G	6	Tcarb	Aztrm	62.5	0.014375	0.864	Sample
06032013_Tcarb_Aztrm_01	1	H	6	Tcarb	Aztrm	62.5	0.0071875	0.819	Sample
06032013_Tcarb_Aztrm_01	1	A	7	Tcarb	Aztrm	31.25	0.92	0.042	Sample
06032013_Tcarb_Aztrm_01	1	B	7	Tcarb	Aztrm	31.25	0.46	0.042	Sample
06032013_Tcarb_Aztrm_01	1	C	7	Tcarb	Aztrm	31.25	0.23	0.047	Sample
06032013_Tcarb_Aztrm_01	1	D	7	Tcarb	Aztrm	31.25	0.115	0.573	Sample
06032013_Tcarb_Aztrm_01	1	E	7	Tcarb	Aztrm	31.25	0.0575	0.843	Sample
06032013_Tcarb_Aztrm_01	1	F	7	Tcarb	Aztrm	31.25	0.02875	0.77	Sample
06032013_Tcarb_Aztrm_01	1	G	7	Tcarb	Aztrm	31.25	0.014375	0.807	Sample
06032013_Tcarb_Aztrm_01	1	H	7	Tcarb	Aztrm	31.25	0.0071875	0.818	Sample
06032013_Tcarb_Aztrm_01	1	A	8	Tcarb	Aztrm	15.625	0.92	0.047	Sample
06032013_Tcarb_Aztrm_01	1	B	8	Tcarb	Aztrm	15.625	0.46	0.041	Sample
06032013_Tcarb_Aztrm_01	1	C	8	Tcarb	Aztrm	15.625	0.23	0.319	Sample
06032013_Tcarb_Aztrm_01	1	D	8	Tcarb	Aztrm	15.625	0.115	0.47	Sample
06032013_Tcarb_Aztrm_01	1	E	8	Tcarb	Aztrm	15.625	0.0575	0.696	Sample
06032013_Tcarb_Aztrm_01	1	F	8	Tcarb	Aztrm	15.625	0.02875	0.916	Sample
06032013_Tcarb_Aztrm_01	1	G	8	Tcarb	Aztrm	15.625	0.014375	0.853	Sample
06032013_Tcarb_Aztrm_01	1	H	8	Tcarb	Aztrm	15.625	0.0071875	0.776	Sample
06032013_Tcarb_Aztrm_01	1	A	9	Tcarb	Aztrm	2000	0	0.751	Sample
06032013_Tcarb_Aztrm_01	1	B	9	Tcarb	Aztrm	1000	0	0.763	Sample
06032013_Tcarb_Aztrm_01	1	C	9	Tcarb	Aztrm	500	0	0.782	Sample
06032013_Tcarb_Aztrm_01	1	D	9	Tcarb	Aztrm	250	0	0.748	Sample
06032013_Tcarb_Aztrm_01	1	E	9	Tcarb	Aztrm	125	0	0.824	Sample
06032013_Tcarb_Aztrm_01	1	F	9	Tcarb	Aztrm	62.5	0	0.86	Sample
06032013_Tcarb_Aztrm_01	1	G	9	Tcarb	Aztrm	31.25	0	0.861	Sample
06032013_Tcarb_Aztrm_01	1	H	9	Tcarb	Aztrm	15.625	0	0.876	Sample
06032013_Tcarb_Aztrm_01	1	A	10	Tcarb	Aztrm	0	0.92	0.041	Sample
06032013_Tcarb_Aztrm_01	1	B	10	Tcarb	Aztrm	0	0.46	0.043	Sample
06032013_Tcarb_Aztrm_01	1	C	10	Tcarb	Aztrm	0	0.23	0.203	Sample
06032013_Tcarb_Aztrm_01	1	D	10	Tcarb	Aztrm	0	0.115	0.617	Sample
06032013_Tcarb_Aztrm_01	1	E	10	Tcarb	Aztrm	0	0.0575	1.005	Sample
06032013_Tcarb_Aztrm_01	1	F	10	Tcarb	Aztrm	0	0.02875	0.946	Sample
06032013_Tcarb_Aztrm_01	1	G	10	Tcarb	Aztrm	0	0.014375	0.922	Sample
06032013_Tcarb_Aztrm_01	1	H	10	Tcarb	Aztrm	0	0.0071875	0.797	Sample
06032013_Tcarb_Aztrm_02	2	A	1	Tcarb	Aztrm	2000	0.92	0.042	Sample
06032013_Tcarb_Aztrm_02	2	B	1	Tcarb	Aztrm	2000	0.46	0.043	Sample
06032013_Tcarb_Aztrm_02	2	C	1	Tcarb	Aztrm	2000	0.23	0.069	Sample
06032013_Tcarb_Aztrm_02	2	D	1	Tcarb	Aztrm	2000	0.115	0.405	Sample
06032013_Tcarb_Aztrm_02	2	E	1	Tcarb	Aztrm	2000	0.0575	0.58	Sample
06032013_Tcarb_Aztrm_02	2	F	1	Tcarb	Aztrm	2000	0.02875	0.714	Sample
06032013_Tcarb_Aztrm_02	2	G	1	Tcarb	Aztrm	2000	0.014375	0.703	Sample
06032013_Tcarb_Aztrm_02	2	H	1	Tcarb	Aztrm	2000	0.0071875	0.713	Sample
06032013_Tcarb_Aztrm_02	2	A	2	Tcarb	Aztrm	1000	0.92	0.041	Sample
06032013_Tcarb_Aztrm_02	2	B	2	Tcarb	Aztrm	1000	0.46	0.043	Sample
06032013_Tcarb_Aztrm_02	2	C	2	Tcarb	Aztrm	1000	0.23	0.086	Sample
06032013_Tcarb_Aztrm_02	2	D	2	Tcarb	Aztrm	1000	0.115	0.316	Sample
06032013_Tcarb_Aztrm_02	2	E	2	Tcarb	Aztrm	1000	0.0575	0.697	Sample
06032013_Tcarb_Aztrm_02	2	F	2	Tcarb	Aztrm	1000	0.02875	0.754	Sample
06032013_Tcarb_Aztrm_02	2	G	2	Tcarb	Aztrm	1000	0.014375	0.751	Sample
06032013_Tcarb_Aztrm_02	2	H	2	Tcarb	Aztrm	1000	0.0071875	0.686	Sample
06032013_Tcarb_Aztrm_02	2	A	3	Tcarb	Aztrm	500	0.92	0.042	Sample
06032013_Tcarb_Aztrm_02	2	B	3	Tcarb	Aztrm	500	0.46	0.042	Sample
06032013_Tcarb_Aztrm_02	2	C	3	Tcarb	Aztrm	500	0.23	0.072	Sample
06032013_Tcarb_Aztrm_02	2	D	3	Tcarb	Aztrm	500	0.115	0.496	Sample
06032013_Tcarb_Aztrm_02	2	E	3	Tcarb	Aztrm	500	0.0575	0.757	Sample
06032013_Tcarb_Aztrm_02	2	F	3	Tcarb	Aztrm	500	0.02875	0.829	Sample
06032013_Tcarb_Aztrm_02	2	G	3	Tcarb	Aztrm	500	0.014375	0.748	Sample
06032013_Tcarb_Aztrm_02	2	H	3	Tcarb	Aztrm	500	0.0071875	0.761	Sample
06032013_Tcarb_Aztrm_02	2	A	4	Tcarb	Aztrm	250	0.92	0.042	Sample
06032013_Tcarb_Aztrm_02	2	B	4	Tcarb	Aztrm	250	0.46	0.043	Sample
06032013_Tcarb_Aztrm_02	2	C	4	Tcarb	Aztrm	250	0.23	0.14	Sample
06032013_Tcarb_Aztrm_02	2	D	4	Tcarb	Aztrm	250	0.115	0.573	Sample
06032013_Tcarb_Aztrm_02	2	E	4	Tcarb	Aztrm	250	0.0575	0.857	Sample
06032013_Tcarb_Aztrm_02	2	F	4	Tcarb	Aztrm	250	0.02875	0.836	Sample
06032013_Tcarb_Aztrm_02	2	G	4	Tcarb	Aztrm	250	0.014375	0.869	Sample
06032013_Tcarb_Aztrm_02	2	H	4	Tcarb	Aztrm	250	0.0071875	0.688	Sample
06032013_Tcarb_Aztrm_02	2	A	5	Tcarb	Aztrm	125	0.92	0.041	Sample
06032013_Tcarb_Aztrm_02	2	B	5	Tcarb	Aztrm	125	0.46	0.042	Sample
06032013_Tcarb_Aztrm_02	2	C	5	Tcarb	Aztrm	125	0.23	0.217	Sample
06032013_Tcarb_Aztrm_02	2	D	5	Tcarb	Aztrm	125	0.115	0.577	Sample
06032013_Tcarb_Aztrm_02	2	E	5	Tcarb	Aztrm	125	0.0575	0.643	Sample
06032013_Tcarb_Aztrm_02	2	F	5	Tcarb	Aztrm	125	0.02875	0.846	Sample
06032013_Tcarb_Aztrm_02	2	G	5	Tcarb	Aztrm	125	0.014375	0.822	Sample
06032013_Tcarb_Aztrm_02	2	H	5	Tcarb	Aztrm	125	0.0071875	0.813	Sample
06032013_Tcarb_Aztrm_02	2	A	6	Tcarb	Aztrm	62.5	0.92	0.041	Sample
06032013_Tcarb_Aztrm_02	2	B	6	Tcarb	Aztrm	62.5	0.46	0.043	Sample
06032013_Tcarb_Aztrm_02	2	C	6	Tcarb	Aztrm	62.5	0.23	0.06	Sample
06032013_Tcarb_Aztrm_02	2	D	6	Tcarb	Aztrm	62.5	0.115	0.618	Sample
06032013_Tcarb_Aztrm_02	2	E	6	Tcarb	Aztrm	62.5	0.0575	0.702	Sample
06032013_Tcarb_Aztrm_02	2	F	6	Tcarb	Aztrm	62.5	0.02875	0.883	Sample
06032013_Tcarb_Aztrm_02	2	G	6	Tcarb	Aztrm	62.5	0.014375	0.864	Sample
06032013_Tcarb_Aztrm_02	2	H	6	Tcarb	Aztrm	62.5	0.0071875	0.819	Sample
06032013_Tcarb_Aztrm_02	2	A	7	Tcarb	Aztrm	31.25	0.92	0.042	Sample
06032013_Tcarb_Aztrm_02	2	B	7	Tcarb	Aztrm	31.25	0.46	0.042	Sample
06032013_Tcarb_Aztrm_02	2	C	7	Tcarb	Aztrm	31.25	0.23	0.047	Sample
06032013_Tcarb_Aztrm_02	2	D	7	Tcarb	Aztrm	31.25	0.115	0.573	Sample
06032013_Tcarb_Aztrm_02	2	E	7	Tcarb	Aztrm	31.25	0.0575	0.843	Sample
06032013_Tcarb_Aztrm_02	2	F	7	Tcarb	Aztrm	31.25	0.02875	0.77	Sample
06032013_Tcarb_Aztrm_02	2	G	7	Tcarb	Aztrm	31.25	0.014375	0.807	Sample
06032013_Tcarb_Aztrm_02	2	H	7	Tcarb	Aztrm	31.25	0.0071875	0.818	Sample
06032013_Tcarb_Aztrm_02	2	A	8	Tcarb	Aztrm	15.625	0.92	0.047	Sample
06032013_Tcarb_Aztrm_02	2	B	8	Tcarb	Aztrm	15.625	0.46	0.041	Sample
06032013_Tcarb_Aztrm_02	2	C	8	Tcarb	Aztrm	15.625	0.23	0.319	Sample
06032013_Tcarb_Aztrm_02	2	D	8	Tcarb	Aztrm	15.625	0.115	0.47	Sample
06032013_Tcarb_Aztrm_02	2	E	8	Tcarb	Aztrm	15.625	0.0575	0.696	Sample
06032013_Tcarb_Aztrm_02	2	F	8	Tcarb	Aztrm	15.625	0.02875	0.916	Sample
06032013_Tcarb_Aztrm_02	2	G	8	Tcarb	Aztrm	15.625	0.014375	0.853	Sample
06032013_Tcarb_Aztrm_02	2	H	8	Tcarb	Aztrm	15.625	0.0071875	0.776	Sample
06032013_Tcarb_Aztrm_02	2	A	9	Tcarb	Aztrm	2000	0	0.751	Sample
06032013_Tcarb_Aztrm_02	2	B	9	Tcarb	Aztrm	1000	0	0.763	Sample
06032013_Tcarb_Aztrm_02	2	C	9	Tcarb	Aztrm	500	0	0.782	Sample
06032013_Tcarb_Aztrm_02	2	D	9	Tcarb	Aztrm	250	0	0.748	Sample
06032013_Tcarb_Aztrm_02	2	E	9	Tcarb	Aztrm	125	0	0.824	Sample
06032013_Tcarb_Aztrm_02	2	F	9	Tcarb	Aztrm	62.5	0	0.86	Sample
06032013_Tcarb_Aztrm_02	2	G	9	Tcarb	Aztrm	31.25	0	0.861	Sample
06032013_Tcarb_Aztrm_02	2	H	9	Tcarb	Aztrm	15.625	0	0.876	Sample
06032013_Tcarb_Aztrm_02	2	A	10	Tcarb	Aztrm	0	0.92	0.041	Sample
06032013_Tcarb_Aztrm_02	2	B	10	Tcarb	Aztrm	0	0.46	0.043	Sample
06032013_Tcarb_Aztrm_02	2	C	10	Tcarb	Aztrm	0	0.23	0.203	Sample
06032013_Tcarb_Aztrm_02	2	D	10	Tcarb	Aztrm	0	0.115	0.617	Sample
06032013_Tcarb_Aztrm_02	2	E	10	Tcarb	Aztrm	0	0.0575	1.005	Sample
06032013_Tcarb_Aztrm_02	2	F	10	Tcarb	Aztrm	0	0.02875	0.946	Sample
06032013_Tcarb_Aztrm_02	2	G	10	Tcarb	Aztrm	0	0.014375	0.922	Sample
06032013_Tcarb_Aztrm_02	2	H	10	Tcarb	Aztrm	0	0.0071875	0.797	Sample
06032013_Tcarb_Aztrm_03	3	A	1	Tcarb	Aztrm	2000	0.92	0.042	Sample
06032013_Tcarb_Aztrm_03	3	B	1	Tcarb	Aztrm	2000	0.46	0.043	Sample
06032013_Tcarb_Aztrm_03	3	C	1	Tcarb	Aztrm	2000	0.23	0.069	Sample
06032013_Tcarb_Aztrm_03	3	D	1	Tcarb	Aztrm	2000	0.115	0.405	Sample
06032013_Tcarb_Aztrm_03	3	E	1	Tcarb	Aztrm	2000	0.0575	0.58	Sample
06032013_Tcarb_Aztrm_03	3	F	1	Tcarb	Aztrm	2000	0.02875	0.714	Sample
06032013_Tcarb_Aztrm_03	3	G	1	Tcarb	Aztrm	2000	0.014375	0.703	Sample
06032013_Tcarb_Aztrm_03	3	H	1	Tcarb	Aztrm	2000	0.0071875	0.713	Sample
06032013_Tcarb_Aztrm_03	3	A	2	Tcarb	Aztrm	1000	0.92	0.041	Sample
06032013_Tcarb_Aztrm_03	3	B	2	Tcarb	Aztrm	1000	0.46	0.043	Sample
06032013_Tcarb_Aztrm_03	3	C	2	Tcarb	Aztrm	1000	0.23	0.086	Sample
06032013_Tcarb_Aztrm_03	3	D	2	Tcarb	Aztrm	1000	0.115	0.316	Sample
06032013_Tcarb_Aztrm_03	3	E	2	Tcarb	Aztrm	1000	0.0575	0.697	Sample
06032013_Tcarb_Aztrm_03	3	F	2	Tcarb	Aztrm	1000	0.02875	0.754	Sample
06032013_Tcarb_Aztrm_03	3	G	2	Tcarb	Aztrm	1000	0.014375	0.751	Sample
06032013_Tcarb_Aztrm_03	3	H	2	Tcarb	Aztrm	1000	0.0071875	0.686	Sample
06032013_Tcarb_Aztrm_03	3	A	3	Tcarb	Aztrm	500	0.92	0.042	Sample
06032013_Tcarb_Aztrm_03	3	B	3	Tcarb	Aztrm	500	0.46	0.042	Sample
06032013_Tcarb_Aztrm_03	3	C	3	Tcarb	Aztrm	500	0.23	0.072	Sample
06032013_Tcarb_Aztrm_03	3	D	3	Tcarb	Aztrm	500	0.115	0.496	Sample
06032013_Tcarb_Aztrm_03	3	E	3	Tcarb	Aztrm	500	0.0575	0.757	Sample
06032013_Tcarb_Aztrm_03	3	F	3	Tcarb	Aztrm	500	0.02875	0.829	Sample
06032013_Tcarb_Aztrm_03	3	G	3	Tcarb	Aztrm	500	0.014375	0.748	Sample
06032013_Tcarb_Aztrm_03	3	H	3	Tcarb	Aztrm	500	0.0071875	0.761	Sample
06032013_Tcarb_Aztrm_03	3	A	4	Tcarb	Aztrm	250	0.92	0.042	Sample
06032013_Tcarb_Aztrm_03	3	B	4	Tcarb	Aztrm	250	0.46	0.043	Sample
06032013_Tcarb_Aztrm_03	3	C	4	Tcarb	Aztrm	250	0.23	0.14	Sample
06032013_Tcarb_Aztrm_03	3	D	4	Tcarb	Aztrm	250	0.115	0.573	Sample
06032013_Tcarb_Aztrm_03	3	E	4	Tcarb	Aztrm	250	0.0575	0.857	Sample
06032013_Tcarb_Aztrm_03	3	F	4	Tcarb	Aztrm	250	0.02875	0.836	Sample
06032013_Tcarb_Aztrm_03	3	G	4	Tcarb	Aztrm	250	0.014375	0.869	Sample
06032013_Tcarb_Aztrm_03	3	H	4	Tcarb	Aztrm	250	0.0071875	0.688	Sample
06032013_Tcarb_Aztrm_03	3	A	5	Tcarb	Aztrm	125	0.92	0.041	Sample
06032013_Tcarb_Aztrm_03	3	B	5	Tcarb	Aztrm	125	0.46	0.042	Sample
06032013_Tcarb_Aztrm_03	3	C	5	Tcarb	Aztrm	125	0.23	0.217	Sample
06032013_Tcarb_Aztrm_03	3	D	5	Tcarb	Aztrm	125	0.115	0.577	Sample
06032013_Tcarb_Aztrm_03	3	E	5	Tcarb	Aztrm	125	0.0575	0.643	Sample
06032013_Tcarb_Aztrm_03	3	F	5	Tcarb	Aztrm	125	0.02875	0.846	Sample
06032013_Tcarb_Aztrm_03	3	G	5	Tcarb	Aztrm	125	0.014375	0.822	Sample
06032013_Tcarb_Aztrm_03	3	H	5	Tcarb	Aztrm	125	0.0071875	0.813	Sample
06032013_Tcarb_Aztrm_03	3	A	6	Tcarb	Aztrm	62.5	0.92	0.041	Sample
06032013_Tcarb_Aztrm_03	3	B	6	Tcarb	Aztrm	62.5	0.46	0.043	Sample
06032013_Tcarb_Aztrm_03	3	C	6	Tcarb	Aztrm	62.5	0.23	0.06	Sample
06032013_Tcarb_Aztrm_03	3	D	6	Tcarb	Aztrm	62.5	0.115	0.618	Sample
06032013_Tcarb_Aztrm_03	3	E	6	Tcarb	Aztrm	62.5	0.0575	0.702	Sample
06032013_Tcarb_Aztrm_03	3	F	6	Tcarb	Aztrm	62.5	0.02875	0.883	Sample
06032013_Tcarb_Aztrm_03	3	G	6	Tcarb	Aztrm	62.5	0.014375	0.864	Sample
06032013_Tcarb_Aztrm_03	3	H	6	Tcarb	Aztrm	62.5	0.0071875	0.819	Sample
06032013_Tcarb_Aztrm_03	3	A	7	Tcarb	Aztrm	31.25	0.92	0.042	Sample
06032013_Tcarb_Aztrm_03	3	B	7	Tcarb	Aztrm	31.25	0.46	0.042	Sample
06032013_Tcarb_Aztrm_03	3	C	7	Tcarb	Aztrm	31.25	0.23	0.047	Sample
06032013_Tcarb_Aztrm_03	3	D	7	Tcarb	Aztrm	31.25	0.115	0.573	Sample
06032013_Tcarb_Aztrm_03	3	E	7	Tcarb	Aztrm	31.25	0.0575	0.843	Sample
06032013_Tcarb_Aztrm_03	3	F	7	Tcarb	Aztrm	31.25	0.02875	0.77	Sample
06032013_Tcarb_Aztrm_03	3	G	7	Tcarb	Aztrm	31.25	0.014375	0.807	Sample
06032013_Tcarb_Aztrm_03	3	H	7	Tcarb	Aztrm	31.25	0.0071875	0.818	Sample
06032013_Tcarb_Aztrm_03	3	A	8	Tcarb	Aztrm	15.625	0.92	0.047	Sample
06032013_Tcarb_Aztrm_03	3	B	8	Tcarb	Aztrm	15.625	0.46	0.041	Sample
06032013_Tcarb_Aztrm_03	3	C	8	Tcarb	Aztrm	15.625	0.23	0.319	Sample
06032013_Tcarb_Aztrm_03	3	D	8	Tcarb	Aztrm	15.625	0.115	0.47	Sample
06032013_Tcarb_Aztrm_03	3	E	8	Tcarb	Aztrm	15.625	0.0575	0.696	Sample
06032013_Tcarb_Aztrm_03	3	F	8	Tcarb	Aztrm	15.625	0.02875	0.916	Sample
06032013_Tcarb_Aztrm_03	3	G	8	Tcarb	Aztrm	15.625	0.014375	0.853	Sample
06032013_Tcarb_Aztrm_03	3	H	8	Tcarb	Aztrm	15.625	0.0071875	0.776	Sample
06032013_Tcarb_Aztrm_03	3	A	9	Tcarb	Aztrm	2000	0	0.751	Sample
06032013_Tcarb_Aztrm_03	3	B	9	Tcarb	Aztrm	1000	0	0.763	Sample
06032013_Tcarb_Aztrm_03	3	C	9	Tcarb	Aztrm	500	0	0.782	Sample
06032013_Tcarb_Aztrm_03	3	D	9	Tcarb	Aztrm	250	0	0.748	Sample
06032013_Tcarb_Aztrm_03	3	E	9	Tcarb	Aztrm	125	0	0.824	Sample
06032013_Tcarb_Aztrm_03	3	F	9	Tcarb	Aztrm	62.5	0	0.86	Sample
06032013_Tcarb_Aztrm_03	3	G	9	Tcarb	Aztrm	31.25	0	0.861	Sample
06032013_Tcarb_Aztrm_03	3	H	9	Tcarb	Aztrm	15.625	0	0.876	Sample
06032013_Tcarb_Aztrm_03	3	A	10	Tcarb	Aztrm	0	0.92	0.041	Sample
06032013_Tcarb_Aztrm_03	3	B	10	Tcarb	Aztrm	0	0.46	0.043	Sample
06032013_Tcarb_Aztrm_03	3	C	10	Tcarb	Aztrm	0	0.23	0.203	Sample
06032013_Tcarb_Aztrm_03	3	D	10	Tcarb	Aztrm	0	0.115	0.617	Sample
06032013_Tcarb_Aztrm_03	3	E	10	Tcarb	Aztrm	0	0.0575	1.005	Sample
06032013_Tcarb_Aztrm_03	3	F	10	Tcarb	Aztrm	0	0.02875	0.946	Sample
06032013_Tcarb_Aztrm_03	3	G	10	Tcarb	Aztrm	0	0.014375	0.922	Sample
06032013_Tcarb_Aztrm_03	3	H	10	Tcarb	Aztrm	0	0.0071875	0.797	Sample
06032013_Tcarb_Aztrm_04	4	A	1	Tcarb	Aztrm	2000	0.92	0.042	Sample
06032013_Tcarb_Aztrm_04	4	B	1	Tcarb	Aztrm	2000	0.46	0.043	Sample
06032013_Tcarb_Aztrm_04	4	C	1	Tcarb	Aztrm	2000	0.23	0.069	Sample
06032013_Tcarb_Aztrm_04	4	D	1	Tcarb	Aztrm	2000	0.115	0.405	Sample
06032013_Tcarb_Aztrm_04	4	E	1	Tcarb	Aztrm	2000	0.0575	0.58	Sample
06032013_Tcarb_Aztrm_04	4	F	1	Tcarb	Aztrm	2000	0.02875	0.714	Sample
06032013_Tcarb_Aztrm_04	4	G	1	Tcarb	Aztrm	2000	0.014375	0.703	Sample
06032013_Tcarb_Aztrm_04	4	H	1	Tcarb	Aztrm	2000	0.0071875	0.713	Sample
06032013_Tcarb_Aztrm_04	4	A	2	Tcarb	Aztrm	1000	0.92	0.041	Sample
06032013_Tcarb_Aztrm_04	4	B	2	Tcarb	Aztrm	1000	0.46	0.043	Sample
06032013_Tcarb_Aztrm_04	4	C	2	Tcarb	Aztrm	1000	0.23	0.086	Sample
06032013_Tcarb_Aztrm_04	4	D	2	Tcarb	Aztrm	1000	0.115	0.316	Sample
06032013_Tcarb_Aztrm_04	4	E	2	Tcarb	Aztrm	1000	0.0575	0.697	Sample
06032013_Tcarb_Aztrm_04	4	F	2	Tcarb	Aztrm	1000	0.02875	0.754	Sample
06032013_Tcarb_Aztrm_04	4	G	2	Tcarb	Aztrm	1000	0.014375	0.751	Sample
06032013_Tcarb_Aztrm_04	4	H	2	Tcarb	Aztrm	1000	0.0071875	0.686	Sample
06032013_Tcarb_Aztrm_04	4	A	3	Tcarb	Aztrm	500	0.92	0.042	Sample
06032013_Tcarb_Aztrm_04	4	B	3	Tcarb	Aztrm	500	0.46	0.042	Sample
06032013_Tcarb_Aztrm_04	4	C	3	Tcarb	Aztrm	500	0.23	0.072	Sample
06032013_Tcarb_Aztrm_04	4	D	3	Tcarb	Aztrm	500	0.115	0.496	Sample
06032013_Tcarb_Aztrm_04	4	E	3	Tcarb	Aztrm	500	0.0575	0.757	Sample
06032013_Tcarb_Aztrm_04	4	F	3	Tcarb	Aztrm	500	0.02875	0.829	Sample
06032013_Tcarb_Aztrm_04	4	G	3	Tcarb	Aztrm	500	0.014375	0.748	Sample
06032013_Tcarb_Aztrm_04	4	H	3	Tcarb	Aztrm	500	0.0071875	0.761	Sample
06032013_Tcarb_Aztrm_04	4	A	4	Tcarb	Aztrm	250	0.92	0.042	Sample
06032013_Tcarb_Aztrm_04	4	B	4	Tcarb	Aztrm	250	0.46	0.043	Sample
06032013_Tcarb_Aztrm_04	4	C	4	Tcarb	Aztrm	250	0.23	0.14	Sample
06032013_Tcarb_Aztrm_04	4	D	4	Tcarb	Aztrm	250	0.115	0.573	Sample
06032013_Tcarb_Aztrm_04	4	E	4	Tcarb	Aztrm	250	0.0575	0.857	Sample
06032013_Tcarb_Aztrm_04	4	F	4	Tcarb	Aztrm	250	0.02875	0.836	Sample
06032013_Tcarb_Aztrm_04	4	G	4	Tcarb	Aztrm	250	0.014375	0.869	Sample
06032013_Tcarb_Aztrm_04	4	H	4	Tcarb	Aztrm	250	0.0071875	0.688	Sample
06032013_Tcarb_Aztrm_04	4	A	5	Tcarb	Aztrm	125	0.92	0.041	Sample
06032013_Tcarb_Aztrm_04	4	B	5	Tcarb	Aztrm	125	0.46	0.042	Sample
06032013_Tcarb_Aztrm_04	4	C	5	Tcarb	Aztrm	125	0.23	0.217	Sample
06032013_Tcarb_Aztrm_04	4	D	5	Tcarb	Aztrm	125	0.115	0.577	Sample
06032013_Tcarb_Aztrm_04	4	E	5	Tcarb	Aztrm	125	0.0575	0.643	Sample
06032013_Tcarb_Aztrm_04	4	F	5	Tcarb	Aztrm	125	0.02875	0.846	Sample
06032013_Tcarb_Aztrm_04	4	G	5	Tcarb	Aztrm	125	0.014375	0.822	Sample
06032013_Tcarb_Aztrm_04	4	H	5	Tcarb	Aztrm	125	0.0071875	0.813	Sample
06032013_Tcarb_Aztrm_04	4	A	6	Tcarb	Aztrm	62.5	0.92	0.041	Sample
06032013_Tcarb_Aztrm_04	4	B	6	Tcarb	Aztrm	62.5	0.46	0.043	Sample
06032013_Tcarb_Aztrm_04	4	C	6	Tcarb	Aztrm	62.5	0.23	0.06	Sample
06032013_Tcarb_Aztrm_04	4	D	6	Tcarb	Aztrm	62.5	0.115	0.618	Sample
06032013_Tcarb_Aztrm_04	4	E	6	Tcarb	Aztrm	62.5	0.0575	0.702	Sample
06032013_Tcarb_Aztrm_04	4	F	6	Tcarb	Aztrm	62.5	0.02875	0.883	Sample
06032013_Tcarb_Aztrm_04	4	G	6	Tcarb	Aztrm	62.5	0.014375	0.864	Sample
06032013_Tcarb_Aztrm_04	4	H	6	Tcarb	Aztrm	62.5	0.0071875	0.819	Sample
06032013_Tcarb_Aztrm_04	4	A	7	Tcarb	Aztrm	31.25	0.92	0.042	Sample
06032013_Tcarb_Aztrm_04	4	B	7	Tcarb	Aztrm	31.25	0.46	0.042	Sample
06032013_Tcarb_Aztrm_04	4	C	7	Tcarb	Aztrm	31.25	0.23	0.047	Sample
06032013_Tcarb_Aztrm_04	4	D	7	Tcarb	Aztrm	31.25	0.115	0.573	Sample
06032013_Tcarb_Aztrm_04	4	E	7	Tcarb	Aztrm	31.25	0.0575	0.843	Sample
06032013_Tcarb_Aztrm_04	4	F	7	Tcarb	Aztrm	31.25	0.02875	0.77	Sample
06032013_Tcarb_Aztrm_04	4	G	7	Tcarb	Aztrm	31.25	0.014375	0.807	Sample
06032013_Tcarb_Aztrm_04	4	H	7	Tcarb	Aztrm	31.25	0.0071875	0.818	Sample
06032013_Tcarb_Aztrm_04	4	A	8	Tcarb	Aztrm	15.625	0.92	0.047	Sample
06032013_Tcarb_Aztrm_04	4	B	8	Tcarb	Aztrm	15.625	0.46	0.041	Sample
06032013_Tcarb_Aztrm_04	4	C	8	Tcarb	Aztrm	15.625	0.23	0.319	Sample
06032013_Tcarb_Aztrm_04	4	D	8	Tcarb	Aztrm	15.625	0.115	0.47	Sample
06032013_Tcarb_Aztrm_04	4	E	8	Tcarb	Aztrm	15.625	0.0575	0.696	Sample
06032013_Tcarb_Aztrm_04	4	F	8	Tcarb	Aztrm	15.625	0.02875	0.916	Sample
06032013_Tcarb_Aztrm_04	4	G	8	Tcarb	Aztrm	15.625	0.014375	0.853	Sample
06032013_Tcarb_Aztrm_04	4	H	8	Tcarb	Aztrm	15.625	0.0071875	0.776	Sample
06032013_Tcarb_Aztrm_04	4	A	9	Tcarb	Aztrm	2000	0	0.751	Sample
06032013_Tcarb_Aztrm_04	4	B	9	Tcarb	Aztrm	1000	0	0.763	Sample
06032013_Tcarb_Aztrm_04	4	C	9	Tcarb	Aztrm	500	0	0.782	Sample
06032013_Tcarb_Aztrm_04	4	D	9	Tcarb	Aztrm	250	0	0.748	Sample
06032013_Tcarb_Aztrm_04	4	E	9	Tcarb	Aztrm	125	0	0.824	Sample
06032013_Tcarb_Aztrm_04	4	F	9	Tcarb	Aztrm	62.5	0	0.86	Sample
06032013_Tcarb_Aztrm_04	4	G	9	Tcarb	Aztrm	31.25	0	0.861	Sample
06032013_Tcarb_Aztrm_04	4	H	9	Tcarb	Aztrm	15.625	0	0.876	Sample
06032013_Tcarb_Aztrm_04	4	A	10	Tcarb	Aztrm	0	0.92	0.041	Sample
06032013_Tcarb_Aztrm_04	4	B	10	Tcarb	Aztrm	0	0.46	0.043	Sample
06032013_Tcarb_Aztrm_04	4	C	10	Tcarb	Aztrm	0	0.23	0.203	Sample
06032013_Tcarb_Aztrm_04	4	D	10	Tcarb	Aztrm	0	0.115	0.617	Sample
06032013_Tcarb_Aztrm_04	4	E	10	Tcarb	Aztrm	0	0.0575	1.005	Sample
06032013_Tcarb_Aztrm_04	4	F	10	Tcarb	Aztrm	0	0.02875	0.946	Sample
06032013_Tcarb_Aztrm_04	4	G	10	Tcarb	Aztrm	0	0.014375	0.922	Sample
06032013_Tcarb_Aztrm_04	4	H	10	Tcarb	Aztrm	0	0.0071875	0.797	Sample
06032013_Tcarb_Aztrm_05	5	A	1	Tcarb	Aztrm	2000	0.92	0.042	Sample
06032013_Tcarb_Aztrm_05	5	B	1	Tcarb	Aztrm	2000	0.46	0.043	Sample
06032013_Tcarb_Aztrm_05	5	C	1	Tcarb	Aztrm	2000	0.23	0.069	Sample
06032013_Tcarb_Aztrm_05	5	D	1	Tcarb	Aztrm	2000	0.115	0.405	Sample
06032013_Tcarb_Aztrm_05	5	E	1	Tcarb	Aztrm	2000	0.0575	0.58	Sample
06032013_Tcarb_Aztrm_05	5	F	1	Tcarb	Aztrm	2000	0.02875	0.714	Sample
06032013_Tcarb_Aztrm_05	5	G	1	Tcarb	Aztrm	2000	0.014375	0.703	Sample
06032013_Tcarb_Aztrm_05	5	H	1	Tcarb	Aztrm	2000	0.0071875	0.713	Sample
06032013_Tcarb_Aztrm_05	5	A	2	Tcarb	Aztrm	1000	0.92	0.041	Sample
06032013_Tcarb_Aztrm_05	5	B	2	Tcarb	Aztrm	1000	0.46	0.043	Sample
06032013_Tcarb_Aztrm_05	5	C	2	Tcarb	Aztrm	1000	0.23	0.086	Sample
06032013_Tcarb_Aztrm_05	5	D	2	Tcarb	Aztrm	1000	0.115	0.316	Sample
06032013_Tcarb_Aztrm_05	5	E	2	Tcarb	Aztrm	1000	0.0575	0.697	Sample
06032013_Tcarb_Aztrm_05	5	F	2	Tcarb	Aztrm	1000	0.02875	0.754	Sample
06032013_Tcarb_Aztrm_05	5	G	2	Tcarb	Aztrm	1000	0.014375	0.751	Sample
06032013_Tcarb_Aztrm_05	5	H	2	Tcarb	Aztrm	1000	0.0071875	0.686	Sample
06032013_Tcarb_Aztrm_05	5	A	3	Tcarb	Aztrm	500	0.92	0.042	Sample
06032013_Tcarb_Aztrm_05	5	B	3	Tcarb	Aztrm	500	0.46	0.042	Sample
06032013_Tcarb_Aztrm_05	5	C	3	Tcarb	Aztrm	500	0.23	0.072	Sample
06032013_Tcarb_Aztrm_05	5	D	3	Tcarb	Aztrm	500	0.115	0.496	Sample
06032013_Tcarb_Aztrm_05	5	E	3	Tcarb	Aztrm	500	0.0575	0.757	Sample
06032013_Tcarb_Aztrm_05	5	F	3	Tcarb	Aztrm	500	0.02875	0.829	Sample
06032013_Tcarb_Aztrm_05	5	G	3	Tcarb	Aztrm	500	0.014375	0.748	Sample
06032013_Tcarb_Aztrm_05	5	H	3	Tcarb	Aztrm	500	0.0071875	0.761	Sample
06032013_Tcarb_Aztrm_05	5	A	4	Tcarb	Aztrm	250	0.92	0.042	Sample
06032013_Tcarb_Aztrm_05	5	B	4	Tcarb	Aztrm	250	0.46	0.043	Sample
06032013_Tcarb_Aztrm_05	5	C	4	Tcarb	Aztrm	250	0.23	0.14	Sample
06032013_Tcarb_Aztrm_05	5	D	4	Tcarb	Aztrm	250	0.115	0.573	Sample
06032013_Tcarb_Aztrm_05	5	E	4	Tcarb	Aztrm	250	0.0575	0.857	Sample
06032013_Tcarb_Aztrm_05	5	F	4	Tcarb	Aztrm	250	0.02875	0.836	Sample
06032013_Tcarb_Aztrm_05	5	G	4	Tcarb	Aztrm	250	0.014375	0.869	Sample
06032013_Tcarb_Aztrm_05	5	H	4	Tcarb	Aztrm	250	0.0071875	0.688	Sample
06032013_Tcarb_Aztrm_05	5	A	5	Tcarb	Aztrm	125	0.92	0.041	Sample
06032013_Tcarb_Aztrm_05	5	B	5	Tcarb	Aztrm	125	0.46	0.042	Sample
06032013_Tcarb_Aztrm_05	5	C	5	Tcarb	Aztrm	125	0.23	0.217	Sample
06032013_Tcarb_Aztrm_05	5	D	5	Tcarb	Aztrm	125	0.115	0.577	Sample
06032013_Tcarb_Aztrm_05	5	E	5	Tcarb	Aztrm	125	0.0575	0.643	Sample
06032013_Tcarb_Aztrm_05	5	F	5	Tcarb	Aztrm	125	0.02875	0.846	Sample
06032013_Tcarb_Aztrm_05	5	G	5	Tcarb	Aztrm	125	0.014375	0.822	Sample
06032013_Tcarb_Aztrm_05	5	H	5	Tcarb	Aztrm	125	0.0071875	0.813	Sample
06032013_Tcarb_Aztrm_05	5	A	6	Tcarb	Aztrm	62.5	0.92	0.041	Sample
06032013_Tcarb_Aztrm_05	5	B	6	Tcarb	Aztrm	62.5	0.46	0.043	Sample
06032013_Tcarb_Aztrm_05	5	C	6	Tcarb	Aztrm	62.5	0.23	0.06	Sample
06032013_Tcarb_Aztrm_05	5	D	6	Tcarb	Aztrm	62.5	0.115	0.618	Sample
06032013_Tcarb_Aztrm_05	5	E	6	Tcarb	Aztrm	62.5	0.0575	0.702	Sample
06032013_Tcarb_Aztrm_05	5	F	6	Tcarb	Aztrm	62.5	0.02875	0.883	Sample
06032013_Tcarb_Aztrm_05	5	G	6	Tcarb	Aztrm	62.5	0.014375	0.864	Sample
06032013_Tcarb_Aztrm_05	5	H	6	Tcarb	Aztrm	62.5	0.0071875	0.819	Sample
06032013_Tcarb_Aztrm_05	5	A	7	Tcarb	Aztrm	31.25	0.92	0.042	Sample
06032013_Tcarb_Aztrm_05	5	B	7	Tcarb	Aztrm	31.25	0.46	0.042	Sample
06032013_Tcarb_Aztrm_05	5	C	7	Tcarb	Aztrm	31.25	0.23	0.047	Sample
06032013_Tcarb_Aztrm_05	5	D	7	Tcarb	Aztrm	31.25	0.115	0.573	Sample
06032013_Tcarb_Aztrm_05	5	E	7	Tcarb	Aztrm	31.25	0.0575	0.843	Sample
06032013_Tcarb_Aztrm_05	5	F	7	Tcarb	Aztrm	31.25	0.02875	0.77	Sample
06032013_Tcarb_Aztrm_05	5	G	7	Tcarb	Aztrm	31.25	0.014375	0.807	Sample
06032013_Tcarb_Aztrm_05	5	H	7	Tcarb	Aztrm	31.25	0.0071875	0.818	Sample
06032013_Tcarb_Aztrm_05	5	A	8	Tcarb	Aztrm	15.625	0.92	0.047	Sample
06032013_Tcarb_Aztrm_05	5	B	8	Tcarb	Aztrm	15.625	0.46	0.041	Sample
06032013_Tcarb_Aztrm_05	5	C	8	Tcarb	Aztrm	15.625	0.23	0.319	Sample
06032013_Tcarb_Aztrm_05	5	D	8	Tcarb	Aztrm	15.625	0.115	0.47	Sample
06032013_Tcarb_Aztrm_05	5	E	8	Tcarb	Aztrm	15.625	0.0575	0.696	Sample
06032013_Tcarb_Aztrm_05	5	F	8	Tcarb	Aztrm	15.625	0.02875	0.916	Sample
06032013_Tcarb_Aztrm_05	5	G	8	Tcarb	Aztrm	15.625	0.014375	0.853	Sample
06032013_Tcarb_Aztrm_05	5	H	8	Tcarb	Aztrm	15.625	0.0071875	0.776	Sample
06032013_Tcarb_Aztrm_05	5	A	9	Tcarb	Aztrm	2000	0	0.751	Sample
06032013_Tcarb_Aztrm_05	5	B	9	Tcarb	Aztrm	1000	0	0.763	Sample
06032013_Tcarb_Aztrm_05	5	C	9	Tcarb	Aztrm	500	0	0.782	Sample
06032013_Tcarb_Aztrm_05	5	D	9	Tcarb	Aztrm	250	0	0.748	Sample
06032013_Tcarb_Aztrm_05	5	E	9	Tcarb	Aztrm	125	0	0.824	Sample
06032013_Tcarb_Aztrm_05	5	F	9	Tcarb	Aztrm	62.5	0	0.86	Sample
06032013_Tcarb_Aztrm_05	5	G	9	Tcarb	Aztrm	31.25	0	0.861	Sample
06032013_Tcarb_Aztrm_05	5	H	9	Tcarb	Aztrm	15.625	0	0.876	Sample
06032013_Tcarb_Aztrm_05	5	A	10	Tcarb	Aztrm	0	0.92	0.041	Sample
06032013_Tcarb_Aztrm_05	5	B	10	Tcarb	Aztrm	0	0.46	0.043	Sample
06032013_Tcarb_Aztrm_05	5	C	10	Tcarb	Aztrm	0	0.23	0.203	Sample
06032013_Tcarb_Aztrm_05	5	D	10	Tcarb	Aztrm	0	0.115	0.617	Sample
06032013_Tcarb_Aztrm_05	5	E	10	Tcarb	Aztrm	0	0.0575	1.005	Sample
06032013_Tcarb_Aztrm_05	5	F	10	Tcarb	Aztrm	0	0.02875	0.946	Sample
06032013_Tcarb_Aztrm_05	5	G	10	Tcarb	Aztrm	0	0.014375	0.922	Sample
06032013_Tcarb_Aztrm_05	5	H	10	Tcarb	Aztrm	0	0.0071875	0.797	Sample
06032013_Tcarb_Azide_01	1	A	1	Tcarb	Azide	2000	4000	0.042	Sample
06032013_Tcarb_Azide_01	1	B	1	Tcarb	Azide	2000	2000	0.043	Sample
06032013_Tcarb_Azide_01	1	C	1	Tcarb	Azide	2000	1000	0.069	Sample
06032013_Tcarb_Azide_01	1	D	1	Tcarb	Azide	2000	500	0.405	Sample
06032013_Tcarb_Azide_01	1	E	1	Tcarb	Azide	2000	250	0.58	Sample
06032013_Tcarb_Azide_01	1	F	1	Tcarb	Azide	2000	125	0.714	Sample
06032013_Tcarb_Azide_01	1	G	1	Tcarb	Azide	2000	62.5	0.703	Sample
06032013_Tcarb_Azide_01	1	H	1	Tcarb	Azide	2000	31.25	0.713	Sample
06032013_Tcarb_Azide_01	1	A	2	Tcarb	Azide	1000	4000	0.041	Sample
06032013_Tcarb_Azide_01	1	B	2	Tcarb	Azide	1000	2000	0.043	Sample
06032013_Tcarb_Azide_01	1	C	2	Tcarb	Azide	1000	1000	0.086	Sample
06032013_Tcarb_Azide_01	1	D	2	Tcarb	Azide	1000	500	0.316	Sample
06032013_Tcarb_Azide_01	1	E	2	Tcarb	Azide	1000	250	0.697	Sample
06032013_Tcarb_Azide_01	1	F	2	Tcarb	Azide	1000	125	0.754	Sample
06032013_Tcarb_Azide_01	1	G	2	Tcarb	Azide	1000	62.5	0.751	Sample
06032013_Tcarb_Azide_01	1	H	2	Tcarb	Azide	1000	31.25	0.686	Sample
06032013_Tcarb_Azide_01	1	A	3	Tcarb	Azide	500	4000	0.042	Sample
06032013_Tcarb_Azide_01	1	B	3	Tcarb	Azide	500	2000	0.042	Sample
06032013_Tcarb_Azide_01	1	C	3	Tcarb	Azide	500	1000	0.072	Sample
06032013_Tcarb_Azide_01	1	D	3	Tcarb	Azide	500	500	0.496	Sample
06032013_Tcarb_Azide_01	1	E	3	Tcarb	Azide	500	250	0.757	Sample
06032013_Tcarb_Azide_01	1	F	3	Tcarb	Azide	500	125	0.829	Sample
06032013_Tcarb_Azide_01	1	G	3	Tcarb	Azide	500	62.5	0.748	Sample
06032013_Tcarb_Azide_01	1	H	3	Tcarb	Azide	500	31.25	0.761	Sample
06032013_Tcarb_Azide_01	1	A	4	Tcarb	Azide	250	4000	0.042	Sample
06032013_Tcarb_Azide_01	1	B	4	Tcarb	Azide	250	2000	0.043	Sample
06032013_Tcarb_Azide_01	1	C	4	Tcarb	Azide	250	1000	0.14	Sample
06032013_Tcarb_Azide_01	1	D	4	Tcarb	Azide	250	500	0.573	Sample
06032013_Tcarb_Azide_01	1	E	4	Tcarb	Azide	250	250	0.857	Sample
06032013_Tcarb_Azide_01	1	F	4	Tcarb	Azide	250	125	0.836	Sample
06032013_Tcarb_Azide_01	1	G	4	Tcarb	Azide	250	62.5	0.869	Sample
06032013_Tcarb_Azide_01	1	H	4	Tcarb	Azide	250	31.25	0.688	Sample
06032013_Tcarb_Azide_01	1	A	5	Tcarb	Azide	125	4000	0.041	Sample
06032013_Tcarb_Azide_01	1	B	5	Tcarb	Azide	125	2000	0.042	Sample
06032013_Tcarb_Azide_01	1	C	5	Tcarb	Azide	125	1000	0.217	Sample
06032013_Tcarb_Azide_01	1	D	5	Tcarb	Azide	125	500	0.577	Sample
06032013_Tcarb_Azide_01	1	E	5	Tcarb	Azide	125	250	0.643	Sample
06032013_Tcarb_Azide_01	1	F	5	Tcarb	Azide	125	125	0.846	Sample
06032013_Tcarb_Azide_01	1	G	5	Tcarb	Azide	125	62.5	0.822	Sample
06032013_Tcarb_Azide_01	1	H	5	Tcarb	Azide	125	31.25	0.813	Sample
06032013_Tcarb_Azide_01	1	A	6	Tcarb	Azide	62.5	4000	0.041	Sample
06032013_Tcarb_Azide_01	1	B	6	Tcarb	Azide	62.5	2000	0.043	Sample
06032013_Tcarb_Azide_01	1	C	6	Tcarb	Azide	62.5	1000	0.06	Sample
06032013_Tcarb_Azide_01	1	D	6	Tcarb	Azide	62.5	500	0.618	Sample
06032013_Tcarb_Azide_01	1	E	6	Tcarb	Azide	62.5	250	0.702	Sample
06032013_Tcarb_Azide_01	1	F	6	Tcarb	Azide	62.5	125	0.883	Sample
06032013_Tcarb_Azide_01	1	G	6	Tcarb	Azide	62.5	62.5	0.864	Sample
06032013_Tcarb_Azide_01	1	H	6	Tcarb	Azide	62.5	31.25	0.819	Sample
06032013_Tcarb_Azide_01	1	A	7	Tcarb	Azide	31.25	4000	0.042	Sample
06032013_Tcarb_Azide_01	1	B	7	Tcarb	Azide	31.25	2000	0.042	Sample
06032013_Tcarb_Azide_01	1	C	7	Tcarb	Azide	31.25	1000	0.047	Sample
06032013_Tcarb_Azide_01	1	D	7	Tcarb	Azide	31.25	500	0.573	Sample
06032013_Tcarb_Azide_01	1	E	7	Tcarb	Azide	31.25	250	0.843	Sample
06032013_Tcarb_Azide_01	1	F	7	Tcarb	Azide	31.25	125	0.77	Sample
06032013_Tcarb_Azide_01	1	G	7	Tcarb	Azide	31.25	62.5	0.807	Sample
06032013_Tcarb_Azide_01	1	H	7	Tcarb	Azide	31.25	31.25	0.818	Sample
06032013_Tcarb_Azide_01	1	A	8	Tcarb	Azide	15.625	4000	0.047	Sample
06032013_Tcarb_Azide_01	1	B	8	Tcarb	Azide	15.625	2000	0.041	Sample
06032013_Tcarb_Azide_01	1	C	8	Tcarb	Azide	15.625	1000	0.319	Sample
06032013_Tcarb_Azide_01	1	D	8	Tcarb	Azide	15.625	500	0.47	Sample
06032013_Tcarb_Azide_01	1	E	8	Tcarb	Azide	15.625	250	0.696	Sample
06032013_Tcarb_Azide_01	1	F	8	Tcarb	Azide	15.625	125	0.916	Sample
06032013_Tcarb_Azide_01	1	G	8	Tcarb	Azide	15.625	62.5	0.853	Sample
06032013_Tcarb_Azide_01	1	H	8	Tcarb	Azide	15.625	31.25	0.776	Sample
06032013_Tcarb_Azide_01	1	A	9	Tcarb	Azide	2000	0	0.751	Sample
06032013_Tcarb_Azide_01	1	B	9	Tcarb	Azide	1000	0	0.763	Sample
06032013_Tcarb_Azide_01	1	C	9	Tcarb	Azide	500	0	0.782	Sample
06032013_Tcarb_Azide_01	1	D	9	Tcarb	Azide	250	0	0.748	Sample
06032013_Tcarb_Azide_01	1	E	9	Tcarb	Azide	125	0	0.824	Sample
06032013_Tcarb_Azide_01	1	F	9	Tcarb	Azide	62.5	0	0.86	Sample
06032013_Tcarb_Azide_01	1	G	9	Tcarb	Azide	31.25	0	0.861	Sample
06032013_Tcarb_Azide_01	1	H	9	Tcarb	Azide	15.625	0	0.876	Sample
06032013_Tcarb_Azide_01	1	A	10	Tcarb	Azide	0	4000	0.041	Sample
06032013_Tcarb_Azide_01	1	B	10	Tcarb	Azide	0	2000	0.043	Sample
06032013_Tcarb_Azide_01	1	C	10	Tcarb	Azide	0	1000	0.203	Sample
06032013_Tcarb_Azide_01	1	D	10	Tcarb	Azide	0	500	0.617	Sample
06032013_Tcarb_Azide_01	1	E	10	Tcarb	Azide	0	250	1.005	Sample
06032013_Tcarb_Azide_01	1	F	10	Tcarb	Azide	0	125	0.946	Sample
06032013_Tcarb_Azide_01	1	G	10	Tcarb	Azide	0	62.5	0.922	Sample
06032013_Tcarb_Azide_01	1	H	10	Tcarb	Azide	0	31.25	0.797	Sample
06032013_Tcarb_Azide_02	2	A	1	Tcarb	Azide	2000	4000	0.042	Sample
06032013_Tcarb_Azide_02	2	B	1	Tcarb	Azide	2000	2000	0.043	Sample
06032013_Tcarb_Azide_02	2	C	1	Tcarb	Azide	2000	1000	0.069	Sample
06032013_Tcarb_Azide_02	2	D	1	Tcarb	Azide	2000	500	0.405	Sample
06032013_Tcarb_Azide_02	2	E	1	Tcarb	Azide	2000	250	0.58	Sample
06032013_Tcarb_Azide_02	2	F	1	Tcarb	Azide	2000	125	0.714	Sample
06032013_Tcarb_Azide_02	2	G	1	Tcarb	Azide	2000	62.5	0.703	Sample
06032013_Tcarb_Azide_02	2	H	1	Tcarb	Azide	2000	31.25	0.713	Sample
06032013_Tcarb_Azide_02	2	A	2	Tcarb	Azide	1000	4000	0.041	Sample
06032013_Tcarb_Azide_02	2	B	2	Tcarb	Azide	1000	2000	0.043	Sample
06032013_Tcarb_Azide_02	2	C	2	Tcarb	Azide	1000	1000	0.086	Sample
06032013_Tcarb_Azide_02	2	D	2	Tcarb	Azide	1000	500	0.316	Sample
06032013_Tcarb_Azide_02	2	E	2	Tcarb	Azide	1000	250	0.697	Sample
06032013_Tcarb_Azide_02	2	F	2	Tcarb	Azide	1000	125	0.754	Sample
06032013_Tcarb_Azide_02	2	G	2	Tcarb	Azide	1000	62.5	0.751	Sample
06032013_Tcarb_Azide_02	2	H	2	Tcarb	Azide	1000	31.25	0.686	Sample
06032013_Tcarb_Azide_02	2	A	3	Tcarb	Azide	500	4000	0.042	Sample
06032013_Tcarb_Azide_02	2	B	3	Tcarb	Azide	500	2000	0.042	Sample
06032013_Tcarb_Azide_02	2	C	3	Tcarb	Azide	500	1000	0.072	Sample
06032013_Tcarb_Azide_02	2	D	3	Tcarb	Azide	500	500	0.496	Sample
06032013_Tcarb_Azide_02	2	E	3	Tcarb	Azide	500	250	0.757	Sample
06032013_Tcarb_Azide_02	2	F	3	Tcarb	Azide	500	125	0.829	Sample
06032013_Tcarb_Azide_02	2	G	3	Tcarb	Azide	500	62.5	0.748	Sample
06032013_Tcarb_Azide_02	2	H	3	Tcarb	Azide	500	31.25	0.761	Sample
06032013_Tcarb_Azide_02	2	A	4	Tcarb	Azide	250	4000	0.042	Sample
06032013_Tcarb_Azide_02	2	B	4	Tcarb	Azide	250	2000	0.043	Sample
06032013_Tcarb_Azide_02	2	C	4	Tcarb	Azide	250	1000	0.14	Sample
06032013_Tcarb_Azide_02	2	D	4	Tcarb	Azide	250	500	0.573	Sample
06032013_Tcarb_Azide_02	2	E	4	Tcarb	Azide	250	250	0.857	Sample
06032013_Tcarb_Azide_02	2	F	4	Tcarb	Azide	250	125	0.836	Sample
06032013_Tcarb_Azide_02	2	G	4	Tcarb	Azide	250	62.5	0.869	Sample
06032013_Tcarb_Azide_02	2	H	4	Tcarb	Azide	250	31.25	0.688	Sample
06032013_Tcarb_Azide_02	2	A	5	Tcarb	Azide	125	4000	0.041	Sample
06032013_Tcarb_Azide_02	2	B	5	Tcarb	Azide	125	2000	0.042	Sample
06032013_Tcarb_Azide_02	2	C	5	Tcarb	Azide	125	1000	0.217	Sample
06032013_Tcarb_Azide_02	2	D	5	Tcarb	Azide	125	500	0.577	Sample
06032013_Tcarb_Azide_02	2	E	5	Tcarb	Azide	125	250	0.643	Sample
06032013_Tcarb_Azide_02	2	F	5	Tcarb	Azide	125	125	0.846	Sample
06032013_Tcarb_Azide_02	2	G	5	Tcarb	Azide	125	62.5	0.822	Sample
06032013_Tcarb_Azide_02	2	H	5	Tcarb	Azide	125	31.25	0.813	Sample
06032013_Tcarb_Azide_02	2	A	6	Tcarb	Azide	62.5	4000	0.041	Sample
06032013_Tcarb_Azide_02	2	B	6	Tcarb	Azide	62.5	2000	0.043	Sample
06032013_Tcarb_Azide_02	2	C	6	Tcarb	Azide	62.5	1000	0.06	Sample
06032013_Tcarb_Azide_02	2	D	6	Tcarb	Azide	62.5	500	0.618	Sample
06032013_Tcarb_Azide_02	2	E	6	Tcarb	Azide	62.5	250	0.702	Sample
06032013_Tcarb_Azide_02	2	F	6	Tcarb	Azide	62.5	125	0.883	Sample
06032013_Tcarb_Azide_02	2	G	6	Tcarb	Azide	62.5	62.5	0.864	Sample
06032013_Tcarb_Azide_02	2	H	6	Tcarb	Azide	62.5	31.25	0.819	Sample
06032013_Tcarb_Azide_02	2	A	7	Tcarb	Azide	31.25	4000	0.042	Sample
06032013_Tcarb_Azide_02	2	B	7	Tcarb	Azide	31.25	2000	0.042	Sample
06032013_Tcarb_Azide_02	2	C	7	Tcarb	Azide	31.25	1000	0.047	Sample
06032013_Tcarb_Azide_02	2	D	7	Tcarb	Azide	31.25	500	0.573	Sample
06032013_Tcarb_Azide_02	2	E	7	Tcarb	Azide	31.25	250	0.843	Sample
06032013_Tcarb_Azide_02	2	F	7	Tcarb	Azide	31.25	125	0.77	Sample
06032013_Tcarb_Azide_02	2	G	7	Tcarb	Azide	31.25	62.5	0.807	Sample
06032013_Tcarb_Azide_02	2	H	7	Tcarb	Azide	31.25	31.25	0.818	Sample
06032013_Tcarb_Azide_02	2	A	8	Tcarb	Azide	15.625	4000	0.047	Sample
06032013_Tcarb_Azide_02	2	B	8	Tcarb	Azide	15.625	2000	0.041	Sample
06032013_Tcarb_Azide_02	2	C	8	Tcarb	Azide	15.625	1000	0.319	Sample
06032013_Tcarb_Azide_02	2	D	8	Tcarb	Azide	15.625	500	0.47	Sample
06032013_Tcarb_Azide_02	2	E	8	Tcarb	Azide	15.625	250	0.696	Sample
06032013_Tcarb_Azide_02	2	F	8	Tcarb	Azide	15.625	125	0.916	Sample
06032013_Tcarb_Azide_02	2	G	8	Tcarb	Azide	15.625	62.5	0.853	Sample
06032013_Tcarb_Azide_02	2	H	8	Tcarb	Azide	15.625	31.25	0.776	Sample
06032013_Tcarb_Azide_02	2	A	9	Tcarb	Azide	2000	0	0.751	Sample
06032013_Tcarb_Azide_02	2	B	9	Tcarb	Azide	1000	0	0.763	Sample
06032013_Tcarb_Azide_02	2	C	9	Tcarb	Azide	500	0	0.782	Sample
06032013_Tcarb_Azide_02	2	D	9	Tcarb	Azide	250	0	0.748	Sample
06032013_Tcarb_Azide_02	2	E	9	Tcarb	Azide	125	0	0.824	Sample
06032013_Tcarb_Azide_02	2	F	9	Tcarb	Azide	62.5	0	0.86	Sample
06032013_Tcarb_Azide_02	2	G	9	Tcarb	Azide	31.25	0	0.861	Sample
06032013_Tcarb_Azide_02	2	H	9	Tcarb	Azide	15.625	0	0.876	Sample
06032013_Tcarb_Azide_02	2	A	10	Tcarb	Azide	0	4000	0.041	Sample
06032013_Tcarb_Azide_02	2	B	10	Tcarb	Azide	0	2000	0.043	Sample
06032013_Tcarb_Azide_02	2	C	10	Tcarb	Azide	0	1000	0.203	Sample
06032013_Tcarb_Azide_02	2	D	10	Tcarb	Azide	0	500	0.617	Sample
06032013_Tcarb_Azide_02	2	E	10	Tcarb	Azide	0	250	1.005	Sample
06032013_Tcarb_Azide_02	2	F	10	Tcarb	Azide	0	125	0.946	Sample
06032013_Tcarb_Azide_02	2	G	10	Tcarb	Azide	0	62.5	0.922	Sample
06032013_Tcarb_Azide_02	2	H	10	Tcarb	Azide	0	31.25	0.797	Sample
06032013_Tcarb_Azide_03	3	A	1	Tcarb	Azide	2000	4000	0.042	Sample
06032013_Tcarb_Azide_03	3	B	1	Tcarb	Azide	2000	2000	0.043	Sample
06032013_Tcarb_Azide_03	3	C	1	Tcarb	Azide	2000	1000	0.069	Sample
06032013_Tcarb_Azide_03	3	D	1	Tcarb	Azide	2000	500	0.405	Sample
06032013_Tcarb_Azide_03	3	E	1	Tcarb	Azide	2000	250	0.58	Sample
06032013_Tcarb_Azide_03	3	F	1	Tcarb	Azide	2000	125	0.714	Sample
06032013_Tcarb_Azide_03	3	G	1	Tcarb	Azide	2000	62.5	0.703	Sample
06032013_Tcarb_Azide_03	3	H	1	Tcarb	Azide	2000	31.25	0.713	Sample
06032013_Tcarb_Azide_03	3	A	2	Tcarb	Azide	1000	4000	0.041	Sample
06032013_Tcarb_Azide_03	3	B	2	Tcarb	Azide	1000	2000	0.043	Sample
06032013_Tcarb_Azide_03	3	C	2	Tcarb	Azide	1000	1000	0.086	Sample
06032013_Tcarb_Azide_03	3	D	2	Tcarb	Azide	1000	500	0.316	Sample
06032013_Tcarb_Azide_03	3	E	2	Tcarb	Azide	1000	250	0.697	Sample
06032013_Tcarb_Azide_03	3	F	2	Tcarb	Azide	1000	125	0.754	Sample
06032013_Tcarb_Azide_03	3	G	2	Tcarb	Azide	1000	62.5	0.751	Sample
06032013_Tcarb_Azide_03	3	H	2	Tcarb	Azide	1000	31.25	0.686	Sample
06032013_Tcarb_Azide_03	3	A	3	Tcarb	Azide	500	4000	0.042	Sample
06032013_Tcarb_Azide_03	3	B	3	Tcarb	Azide	500	2000	0.042	Sample
06032013_Tcarb_Azide_03	3	C	3	Tcarb	Azide	500	1000	0.072	Sample
06032013_Tcarb_Azide_03	3	D	3	Tcarb	Azide	500	500	0.496	Sample
06032013_Tcarb_Azide_03	3	E	3	Tcarb	Azide	500	250	0.757	Sample
06032013_Tcarb_Azide_03	3	F	3	Tcarb	Azide	500	125	0.829	Sample
06032013_Tcarb_Azide_03	3	G	3	Tcarb	Azide	500	62.5	0.748	Sample
06032013_Tcarb_Azide_03	3	H	3	Tcarb	Azide	500	31.25	0.761	Sample
06032013_Tcarb_Azide_03	3	A	4	Tcarb	Azide	250	4000	0.042	Sample
06032013_Tcarb_Azide_03	3	B	4	Tcarb	Azide	250	2000	0.043	Sample
06032013_Tcarb_Azide_03	3	C	4	Tcarb	Azide	250	1000	0.14	Sample
06032013_Tcarb_Azide_03	3	D	4	Tcarb	Azide	250	500	0.573	Sample
06032013_Tcarb_Azide_03	3	E	4	Tcarb	Azide	250	250	0.857	Sample
06032013_Tcarb_Azide_03	3	F	4	Tcarb	Azide	250	125	0.836	Sample
06032013_Tcarb_Azide_03	3	G	4	Tcarb	Azide	250	62.5	0.869	Sample
06032013_Tcarb_Azide_03	3	H	4	Tcarb	Azide	250	31.25	0.688	Sample
06032013_Tcarb_Azide_03	3	A	5	Tcarb	Azide	125	4000	0.041	Sample
06032013_Tcarb_Azide_03	3	B	5	Tcarb	Azide	125	2000	0.042	Sample
06032013_Tcarb_Azide_03	3	C	5	Tcarb	Azide	125	1000	0.217	Sample
06032013_Tcarb_Azide_03	3	D	5	Tcarb	Azide	125	500	0.577	Sample
06032013_Tcarb_Azide_03	3	E	5	Tcarb	Azide	125	250	0.643	Sample
06032013_Tcarb_Azide_03	3	F	5	Tcarb	Azide	125	125	0.846	Sample
06032013_Tcarb_Azide_03	3	G	5	Tcarb	Azide	125	62.5	0.822	Sample
06032013_Tcarb_Azide_03	3	H	5	Tcarb	Azide	125	31.25	0.813	Sample
06032013_Tcarb_Azide_03	3	A	6	Tcarb	Azide	62.5	4000	0.041	Sample
06032013_Tcarb_Azide_03	3	B	6	Tcarb	Azide	62.5	2000	0.043	Sample
06032013_Tcarb_Azide_03	3	C	6	Tcarb	Azide	62.5	1000	0.06	Sample
06032013_Tcarb_Azide_03	3	D	6	Tcarb	Azide	62.5	500	0.618	Sample
06032013_Tcarb_Azide_03	3	E	6	Tcarb	Azide	62.5	250	0.702	Sample
06032013_Tcarb_Azide_03	3	F	6	Tcarb	Azide	62.5	125	0.883	Sample
06032013_Tcarb_Azide_03	3	G	6	Tcarb	Azide	62.5	62.5	0.864	Sample
06032013_Tcarb_Azide_03	3	H	6	Tcarb	Azide	62.5	31.25	0.819	Sample
06032013_Tcarb_Azide_03	3	A	7	Tcarb	Azide	31.25	4000	0.042	Sample
06032013_Tcarb_Azide_03	3	B	7	Tcarb	Azide	31.25	2000	0.042	Sample
06032013_Tcarb_Azide_03	3	C	7	Tcarb	Azide	31.25	1000	0.047	Sample
06032013_Tcarb_Azide_03	3	D	7	Tcarb	Azide	31.25	500	0.573	Sample
06032013_Tcarb_Azide_03	3	E	7	Tcarb	Azide	31.25	250	0.843	Sample
06032013_Tcarb_Azide_03	3	F	7	Tcarb	Azide	31.25	125	0.77	Sample
06032013_Tcarb_Azide_03	3	G	7	Tcarb	Azide	31.25	62.5	0.807	Sample
06032013_Tcarb_Azide_03	3	H	7	Tcarb	Azide	31.25	31.25	0.818	Sample
06032013_Tcarb_Azide_03	3	A	8	Tcarb	Azide	15.625	4000	0.047	Sample
06032013_Tcarb_Azide_03	3	B	8	Tcarb	Azide	15.625	2000	0.041	Sample
06032013_Tcarb_Azide_03	3	C	8	Tcarb	Azide	15.625	1000	0.319	Sample
06032013_Tcarb_Azide_03	3	D	8	Tcarb	Azide	15.625	500	0.47	Sample
06032013_Tcarb_Azide_03	3	E	8	Tcarb	Azide	15.625	250	0.696	Sample
06032013_Tcarb_Azide_03	3	F	8	Tcarb	Azide	15.625	125	0.916	Sample
06032013_Tcarb_Azide_03	3	G	8	Tcarb	Azide	15.625	62.5	0.853	Sample
06032013_Tcarb_Azide_03	3	H	8	Tcarb	Azide	15.625	31.25	0.776	Sample
06032013_Tcarb_Azide_03	3	A	9	Tcarb	Azide	2000	0	0.751	Sample
06032013_Tcarb_Azide_03	3	B	9	Tcarb	Azide	1000	0	0.763	Sample
06032013_Tcarb_Azide_03	3	C	9	Tcarb	Azide	500	0	0.782	Sample
06032013_Tcarb_Azide_03	3	D	9	Tcarb	Azide	250	0	0.748	Sample
06032013_Tcarb_Azide_03	3	E	9	Tcarb	Azide	125	0	0.824	Sample
06032013_Tcarb_Azide_03	3	F	9	Tcarb	Azide	62.5	0	0.86	Sample
06032013_Tcarb_Azide_03	3	G	9	Tcarb	Azide	31.25	0	0.861	Sample
06032013_Tcarb_Azide_03	3	H	9	Tcarb	Azide	15.625	0	0.876	Sample
06032013_Tcarb_Azide_03	3	A	10	Tcarb	Azide	0	4000	0.041	Sample
06032013_Tcarb_Azide_03	3	B	10	Tcarb	Azide	0	2000	0.043	Sample
06032013_Tcarb_Azide_03	3	C	10	Tcarb	Azide	0	1000	0.203	Sample
06032013_Tcarb_Azide_03	3	D	10	Tcarb	Azide	0	500	0.617	Sample
06032013_Tcarb_Azide_03	3	E	10	Tcarb	Azide	0	250	1.005	Sample
06032013_Tcarb_Azide_03	3	F	10	Tcarb	Azide	0	125	0.946	Sample
06032013_Tcarb_Azide_03	3	G	10	Tcarb	Azide	0	62.5	0.922	Sample
06032013_Tcarb_Azide_03	3	H	10	Tcarb	Azide	0	31.25	0.797	Sample
06032013_Tcarb_Azide_04	4	A	1	Tcarb	Azide	2000	4000	0.042	Sample
06032013_Tcarb_Azide_04	4	B	1	Tcarb	Azide	2000	2000	0.043	Sample
06032013_Tcarb_Azide_04	4	C	1	Tcarb	Azide	2000	1000	0.069	Sample
06032013_Tcarb_Azide_04	4	D	1	Tcarb	Azide	2000	500	0.405	Sample
06032013_Tcarb_Azide_04	4	E	1	Tcarb	Azide	2000	250	0.58	Sample
06032013_Tcarb_Azide_04	4	F	1	Tcarb	Azide	2000	125	0.714	Sample
06032013_Tcarb_Azide_04	4	G	1	Tcarb	Azide	2000	62.5	0.703	Sample
06032013_Tcarb_Azide_04	4	H	1	Tcarb	Azide	2000	31.25	0.713	Sample
06032013_Tcarb_Azide_04	4	A	2	Tcarb	Azide	1000	4000	0.041	Sample
06032013_Tcarb_Azide_04	4	B	2	Tcarb	Azide	1000	2000	0.043	Sample
06032013_Tcarb_Azide_04	4	C	2	Tcarb	Azide	1000	1000	0.086	Sample
06032013_Tcarb_Azide_04	4	D	2	Tcarb	Azide	1000	500	0.316	Sample
06032013_Tcarb_Azide_04	4	E	2	Tcarb	Azide	1000	250	0.697	Sample
06032013_Tcarb_Azide_04	4	F	2	Tcarb	Azide	1000	125	0.754	Sample
06032013_Tcarb_Azide_04	4	G	2	Tcarb	Azide	1000	62.5	0.751	Sample
06032013_Tcarb_Azide_04	4	H	2	Tcarb	Azide	1000	31.25	0.686	Sample
06032013_Tcarb_Azide_04	4	A	3	Tcarb	Azide	500	4000	0.042	Sample
06032013_Tcarb_Azide_04	4	B	3	Tcarb	Azide	500	2000	0.042	Sample
06032013_Tcarb_Azide_04	4	C	3	Tcarb	Azide	500	1000	0.072	Sample
06032013_Tcarb_Azide_04	4	D	3	Tcarb	Azide	500	500	0.496	Sample
06032013_Tcarb_Azide_04	4	E	3	Tcarb	Azide	500	250	0.757	Sample
06032013_Tcarb_Azide_04	4	F	3	Tcarb	Azide	500	125	0.829	Sample
06032013_Tcarb_Azide_04	4	G	3	Tcarb	Azide	500	62.5	0.748	Sample
06032013_Tcarb_Azide_04	4	H	3	Tcarb	Azide	500	31.25	0.761	Sample
06032013_Tcarb_Azide_04	4	A	4	Tcarb	Azide	250	4000	0.042	Sample
06032013_Tcarb_Azide_04	4	B	4	Tcarb	Azide	250	2000	0.043	Sample
06032013_Tcarb_Azide_04	4	C	4	Tcarb	Azide	250	1000	0.14	Sample
06032013_Tcarb_Azide_04	4	D	4	Tcarb	Azide	250	500	0.573	Sample
06032013_Tcarb_Azide_04	4	E	4	Tcarb	Azide	250	250	0.857	Sample
06032013_Tcarb_Azide_04	4	F	4	Tcarb	Azide	250	125	0.836	Sample
06032013_Tcarb_Azide_04	4	G	4	Tcarb	Azide	250	62.5	0.869	Sample
06032013_Tcarb_Azide_04	4	H	4	Tcarb	Azide	250	31.25	0.688	Sample
06032013_Tcarb_Azide_04	4	A	5	Tcarb	Azide	125	4000	0.041	Sample
06032013_Tcarb_Azide_04	4	B	5	Tcarb	Azide	125	2000	0.042	Sample
06032013_Tcarb_Azide_04	4	C	5	Tcarb	Azide	125	1000	0.217	Sample
06032013_Tcarb_Azide_04	4	D	5	Tcarb	Azide	125	500	0.577	Sample
06032013_Tcarb_Azide_04	4	E	5	Tcarb	Azide	125	250	0.643	Sample
06032013_Tcarb_Azide_04	4	F	5	Tcarb	Azide	125	125	0.846	Sample
06032013_Tcarb_Azide_04	4	G	5	Tcarb	Azide	125	62.5	0.822	Sample
06032013_Tcarb_Azide_04	4	H	5	Tcarb	Azide	125	31.25	0.813	Sample
06032013_Tcarb_Azide_04	4	A	6	Tcarb	Azide	62.5	4000	0.041	Sample
06032013_Tcarb_Azide_04	4	B	6	Tcarb	Azide	62.5	2000	0.043	Sample
06032013_Tcarb_Azide_04	4	C	6	Tcarb	Azide	62.5	1000	0.06	Sample
06032013_Tcarb_Azide_04	4	D	6	Tcarb	Azide	62.5	500	0.618	Sample
06032013_Tcarb_Azide_04	4	E	6	Tcarb	Azide	62.5	250	0.702	Sample
06032013_Tcarb_Azide_04	4	F	6	Tcarb	Azide	62.5	125	0.883	Sample
06032013_Tcarb_Azide_04	4	G	6	Tcarb	Azide	62.5	62.5	0.864	Sample
06032013_Tcarb_Azide_04	4	H	6	Tcarb	Azide	62.5	31.25	0.819	Sample
06032013_Tcarb_Azide_04	4	A	7	Tcarb	Azide	31.25	4000	0.042	Sample
06032013_Tcarb_Azide_04	4	B	7	Tcarb	Azide	31.25	2000	0.042	Sample
06032013_Tcarb_Azide_04	4	C	7	Tcarb	Azide	31.25	1000	0.047	Sample
06032013_Tcarb_Azide_04	4	D	7	Tcarb	Azide	31.25	500	0.573	Sample
06032013_Tcarb_Azide_04	4	E	7	Tcarb	Azide	31.25	250	0.843	Sample
06032013_Tcarb_Azide_04	4	F	7	Tcarb	Azide	31.25	125	0.77	Sample
06032013_Tcarb_Azide_04	4	G	7	Tcarb	Azide	31.25	62.5	0.807	Sample
06032013_Tcarb_Azide_04	4	H	7	Tcarb	Azide	31.25	31.25	0.818	Sample
06032013_Tcarb_Azide_04	4	A	8	Tcarb	Azide	15.625	4000	0.047	Sample
06032013_Tcarb_Azide_04	4	B	8	Tcarb	Azide	15.625	2000	0.041	Sample
06032013_Tcarb_Azide_04	4	C	8	Tcarb	Azide	15.625	1000	0.319	Sample
06032013_Tcarb_Azide_04	4	D	8	Tcarb	Azide	15.625	500	0.47	Sample
06032013_Tcarb_Azide_04	4	E	8	Tcarb	Azide	15.625	250	0.696	Sample
06032013_Tcarb_Azide_04	4	F	8	Tcarb	Azide	15.625	125	0.916	Sample
06032013_Tcarb_Azide_04	4	G	8	Tcarb	Azide	15.625	62.5	0.853	Sample
06032013_Tcarb_Azide_04	4	H	8	Tcarb	Azide	15.625	31.25	0.776	Sample
06032013_Tcarb_Azide_04	4	A	9	Tcarb	Azide	2000	0	0.751	Sample
06032013_Tcarb_Azide_04	4	B	9	Tcarb	Azide	1000	0	0.763	Sample
06032013_Tcarb_Azide_04	4	C	9	Tcarb	Azide	500	0	0.782	Sample
06032013_Tcarb_Azide_04	4	D	9	Tcarb	Azide	250	0	0.748	Sample
06032013_Tcarb_Azide_04	4	E	9	Tcarb	Azide	125	0	0.824	Sample
06032013_Tcarb_Azide_04	4	F	9	Tcarb	Azide	62.5	0	0.86	Sample
06032013_Tcarb_Azide_04	4	G	9	Tcarb	Azide	31.25	0	0.861	Sample
06032013_Tcarb_Azide_04	4	H	9	Tcarb	Azide	15.625	0	0.876	Sample
06032013_Tcarb_Azide_04	4	A	10	Tcarb	Azide	0	4000	0.041	Sample
06032013_Tcarb_Azide_04	4	B	10	Tcarb	Azide	0	2000	0.043	Sample
06032013_Tcarb_Azide_04	4	C	10	Tcarb	Azide	0	1000	0.203	Sample
06032013_Tcarb_Azide_04	4	D	10	Tcarb	Azide	0	500	0.617	Sample
06032013_Tcarb_Azide_04	4	E	10	Tcarb	Azide	0	250	1.005	Sample
06032013_Tcarb_Azide_04	4	F	10	Tcarb	Azide	0	125	0.946	Sample
06032013_Tcarb_Azide_04	4	G	10	Tcarb	Azide	0	62.5	0.922	Sample
06032013_Tcarb_Azide_04	4	H	10	Tcarb	Azide	0	31.25	0.797	Sample
06032013_Tcarb_Azide_05	5	A	1	Tcarb	Azide	2000	4000	0.042	Sample
06032013_Tcarb_Azide_05	5	B	1	Tcarb	Azide	2000	2000	0.043	Sample
06032013_Tcarb_Azide_05	5	C	1	Tcarb	Azide	2000	1000	0.069	Sample
06032013_Tcarb_Azide_05	5	D	1	Tcarb	Azide	2000	500	0.405	Sample
06032013_Tcarb_Azide_05	5	E	1	Tcarb	Azide	2000	250	0.58	Sample
06032013_Tcarb_Azide_05	5	F	1	Tcarb	Azide	2000	125	0.714	Sample
06032013_Tcarb_Azide_05	5	G	1	Tcarb	Azide	2000	62.5	0.703	Sample
06032013_Tcarb_Azide_05	5	H	1	Tcarb	Azide	2000	31.25	0.713	Sample
06032013_Tcarb_Azide_05	5	A	2	Tcarb	Azide	1000	4000	0.041	Sample
06032013_Tcarb_Azide_05	5	B	2	Tcarb	Azide	1000	2000	0.043	Sample
06032013_Tcarb_Azide_05	5	C	2	Tcarb	Azide	1000	1000	0.086	Sample
06032013_Tcarb_Azide_05	5	D	2	Tcarb	Azide	1000	500	0.316	Sample
06032013_Tcarb_Azide_05	5	E	2	Tcarb	Azide	1000	250	0.697	Sample
06032013_Tcarb_Azide_05	5	F	2	Tcarb	Azide	1000	125	0.754	Sample
06032013_Tcarb_Azide_05	5	G	2	Tcarb	Azide	1000	62.5	0.751	Sample
06032013_Tcarb_Azide_05	5	H	2	Tcarb	Azide	1000	31.25	0.686	Sample
06032013_Tcarb_Azide_05	5	A	3	Tcarb	Azide	500	4000	0.042	Sample
06032013_Tcarb_Azide_05	5	B	3	Tcarb	Azide	500	2000	0.042	Sample
06032013_Tcarb_Azide_05	5	C	3	Tcarb	Azide	500	1000	0.072	Sample
06032013_Tcarb_Azide_05	5	D	3	Tcarb	Azide	500	500	0.496	Sample
06032013_Tcarb_Azide_05	5	E	3	Tcarb	Azide	500	250	0.757	Sample
06032013_Tcarb_Azide_05	5	F	3	Tcarb	Azide	500	125	0.829	Sample
06032013_Tcarb_Azide_05	5	G	3	Tcarb	Azide	500	62.5	0.748	Sample
06032013_Tcarb_Azide_05	5	H	3	Tcarb	Azide	500	31.25	0.761	Sample
06032013_Tcarb_Azide_05	5	A	4	Tcarb	Azide	250	4000	0.042	Sample
06032013_Tcarb_Azide_05	5	B	4	Tcarb	Azide	250	2000	0.043	Sample
06032013_Tcarb_Azide_05	5	C	4	Tcarb	Azide	250	1000	0.14	Sample
06032013_Tcarb_Azide_05	5	D	4	Tcarb	Azide	250	500	0.573	Sample
06032013_Tcarb_Azide_05	5	E	4	Tcarb	Azide	250	250	0.857	Sample
06032013_Tcarb_Azide_05	5	F	4	Tcarb	Azide	250	125	0.836	Sample
06032013_Tcarb_Azide_05	5	G	4	Tcarb	Azide	250	62.5	0.869	Sample
06032013_Tcarb_Azide_05	5	H	4	Tcarb	Azide	250	31.25	0.688	Sample
06032013_Tcarb_Azide_05	5	A	5	Tcarb	Azide	125	4000	0.041	Sample
06032013_Tcarb_Azide_05	5	B	5	Tcarb	Azide	125	2000	0.042	Sample
06032013_Tcarb_Azide_05	5	C	5	Tcarb	Azide	125	1000	0.217	Sample
06032013_Tcarb_Azide_05	5	D	5	Tcarb	Azide	125	500	0.577	Sample
06032013_Tcarb_Azide_05	5	E	5	Tcarb	Azide	125	250	0.643	Sample
06032013_Tcarb_Azide_05	5	F	5	Tcarb	Azide	125	125	0.846	Sample
06032013_Tcarb_Azide_05	5	G	5	Tcarb	Azide	125	62.5	0.822	Sample
06032013_Tcarb_Azide_05	5	H	5	Tcarb	Azide	125	31.25	0.813	Sample
06032013_Tcarb_Azide_05	5	A	6	Tcarb	Azide	62.5	4000	0.041	Sample
06032013_Tcarb_Azide_05	5	B	6	Tcarb	Azide	62.5	2000	0.043	Sample
06032013_Tcarb_Azide_05	5	C	6	Tcarb	Azide	62.5	1000	0.06	Sample
06032013_Tcarb_Azide_05	5	D	6	Tcarb	Azide	62.5	500	0.618	Sample
06032013_Tcarb_Azide_05	5	E	6	Tcarb	Azide	62.5	250	0.702	Sample
06032013_Tcarb_Azide_05	5	F	6	Tcarb	Azide	62.5	125	0.883	Sample
06032013_Tcarb_Azide_05	5	G	6	Tcarb	Azide	62.5	62.5	0.864	Sample
06032013_Tcarb_Azide_05	5	H	6	Tcarb	Azide	62.5	31.25	0.819	Sample
06032013_Tcarb_Azide_05	5	A	7	Tcarb	Azide	31.25	4000	0.042	Sample
06032013_Tcarb_Azide_05	5	B	7	Tcarb	Azide	31.25	2000	0.042	Sample
06032013_Tcarb_Azide_05	5	C	7	Tcarb	Azide	31.25	1000	0.047	Sample
06032013_Tcarb_Azide_05	5	D	7	Tcarb	Azide	31.25	500	0.573	Sample
06032013_Tcarb_Azide_05	5	E	7	Tcarb	Azide	31.25	250	0.843	Sample
06032013_Tcarb_Azide_05	5	F	7	Tcarb	Azide	31.25	125	0.77	Sample
06032013_Tcarb_Azide_05	5	G	7	Tcarb	Azide	31.25	62.5	0.807	Sample
06032013_Tcarb_Azide_05	5	H	7	Tcarb	Azide	31.25	31.25	0.818	Sample
06032013_Tcarb_Azide_05	5	A	8	Tcarb	Azide	15.625	4000	0.047	Sample
06032013_Tcarb_Azide_05	5	B	8	Tcarb	Azide	15.625	2000	0.041	Sample
06032013_Tcarb_Azide_05	5	C	8	Tcarb	Azide	15.625	1000	0.319	Sample
06032013_Tcarb_Azide_05	5	D	8	Tcarb	Azide	15.625	500	0.47	Sample
06032013_Tcarb_Azide_05	5	E	8	Tcarb	Azide	15.625	250	0.696	Sample
06032013_Tcarb_Azide_05	5	F	8	Tcarb	Azide	15.625	125	0.916	Sample
06032013_Tcarb_Azide_05	5	G	8	Tcarb	Azide	15.625	62.5	0.853	Sample
06032013_Tcarb_Azide_05	5	H	8	Tcarb	Azide	15.625	31.25	0.776	Sample
06032013_Tcarb_Azide_05	5	A	9	Tcarb	Azide	2000	0	0.751	Sample
06032013_Tcarb_Azide_05	5	B	9	Tcarb	Azide	1000	0	0.763	Sample
06032013_Tcarb_Azide_05	5	C	9	Tcarb	Azide	500	0	0.782	Sample
06032013_Tcarb_Azide_05	5	D	9	Tcarb	Azide	250	0	0.748	Sample
06032013_Tcarb_Azide_05	5	E	9	Tcarb	Azide	125	0	0.824	Sample
06032013_Tcarb_Azide_05	5	F	9	Tcarb	Azide	62.5	0	0.86	Sample
06032013_Tcarb_Azide_05	5	G	9	Tcarb	Azide	31.25	0	0.861	Sample
06032013_Tcarb_Azide_05	5	H	9	Tcarb	Azide	15.625	0	0.876	Sample
06032013_Tcarb_Azide_05	5	A	10	Tcarb	Azide	0	4000	0.041	Sample
06032013_Tcarb_Azide_05	5	B	10	Tcarb	Azide	0	2000	0.043	Sample
06032013_Tcarb_Azide_05	5	C	10	Tcarb	Azide	0	1000	0.203	Sample
06032013_Tcarb_Azide_05	5	D	10	Tcarb	Azide	0	500	0.617	Sample
06032013_Tcarb_Azide_05	5	E	10	Tcarb	Azide	0	250	1.005	Sample
06032013_Tcarb_Azide_05	5	F	10	Tcarb	Azide	0	125	0.946	Sample
06032013_Tcarb_Azide_05	5	G	10	Tcarb	Azide	0	62.5	0.922	Sample
[truncated: 10,321 more rows]
