# Supplementary material for: Simulating Serial-Target Antibacterial Drug Synergies Using Flux Balance Analysis
Source: PLoS One. 2016 Jan 28;11(1):e0147651. doi: 10.1371/journal.pone.0147651 (PMC4731467; doi:10.1371/journal.pone.0147651)
Supplement: S1 Dataset — (ZIP) [file pone.0147651.s010.zip]

Archive with 5 entries (4 files):
- r_dFBASimulations_Publication_Drugs.zip
- __MACOSX/
- __MACOSX/._r_dFBASimulations_Publication_Drugs.zip
- r_dFBASimulations_Publication_Screen.zip
- __MACOSX/._r_dFBASimulations_Publication_Screen.zip
